# Supplementary material for: Efficient cancer modeling through CRISPR-Cas9/HDR-based somatic precision gene editing in mice
Source: Sci Adv. 2023 May 12;9(19):eade0059. doi: 10.1126/sciadv.ade0059 (PMC10181191; doi:10.1126/sciadv.ade0059)
Supplement: Supplementary file 2 — Data S1 to S4 [file sciadv.ade0059_data_files_s1_to_s4.zip]

Archive with 4 entries (4 files):
- ade0059_Data_file_S1.txt
- ade0059_Data_file_S2.txt
- ade0059_Data_file_S3.xlsx
- ade0059_Data_file_S4.xlsx
