# Supplementary material for: Efficient cancer modeling through CRISPR-Cas9/HDR-based somatic precision gene editing in mice
Source: Sci Adv. 2023 May 12;9(19):eade0059. doi: 10.1126/sciadv.ade0059 (PMC10181191; doi:10.1126/sciadv.ade0059)
Supplement: Supplementary file 2 — Data S1 to S4 [file sciadv.ade0059_data_files_s1_to_s4.zip › ade0059_Data_file_S1.txt]

CHROM	POS1	POS2	IN_FILE	REF1	REF2	ALT1	ALT2
1	3008489	.	1	T	.	TATC	.
1	3010820	.	1	C	.	CCA	.
1	3013135	.	1	GTCT	.	GTCTTCT	.
1	3013687	.	1	CAAT	.	CAATGAAT	.
1	3014018	.	1	TATACATA	.	TATA	.
1	3014040	.	1	TA	.	TACA	.
1	3014899	.	1	TCC	.	TC	.
1	3018475	.	1	G	.	GAT	.
1	3023063	.	1	AG	.	A	.
1	3029244	.	1	CAGA	.	CAGAGA	.
1	3031095	.	1	CTT	.	CT	.
1	3035839	.	1	AGGCCTCAGGCAGGTTCGGCCTC	.	AGGCCTC	.
1	3053165	.	1	CTCGAGTGTCGAGT	.	CTCGAGTGTCGAGTGTCGAGT	.
1	3074000	.	1	AC	.	A	.
1	3083687	.	1	TC	.	TCC	.
1	3084177	.	1	ACACCTATGGTCAC	.	ACAC	.
1	3086952	.	1	AA	.	AAGCA	.
1	3087300	.	1	C	.	CAGG	.
1	3088528	.	1	TCC	.	TC	.
1	3090450	.	1	T	.	TG	.
1	3095986	.	1	C	.	CCA	.
1	3101868	.	1	A	.	AAT	.
1	3118833	.	1	GTACATACAT	.	GTACAT	.
1	3127836	.	1	ATTCTTCT	.	ATTCT	.
1	3128723	.	1	TC	.	TCC	.
1	3132532	.	1	T	.	TA	.
1	3134295	.	1	CA	.	CAA	.
1	3183248	.	1	TCCAATTGTGTAGAC	.	TC	.
1	3185733	.	1	AGTGA	.	AGTGAGGTGA	.
1	3187668	.	1	T	.	TG	.
1	3187931	.	1	GCTTGTT	.	GT,G	.
1	3190408	.	1	CAGAGA	.	CAGA	.
1	3191320	.	1	T	.	TG	.
1	3205678	.	1	ATAATTAA	.	ATAA	.
1	3278208	.	1	TGAA	.	TGAAGAA	.
1	3287606	.	1	TTCCTTCCT	.	TT	.
1	3291826	.	1	GA	.	GAA	.
1	3296701	.	1	CA	.	CAA	.
1	3298707	.	1	ATT	.	AT	.
1	3315161	.	1	GGAGA	.	GGA	.
1	3316998	.	1	CAT	.	CATAT	.
1	3330856	.	1	CTAA	.	CTAATAA	.
1	3334531	.	1	G	.	GGCCTGA	.
1	3342958	.	1	AAGA	.	AA	.
1	3354318	.	1	GATATTGTATAT	.	GATAT	.
1	3356522	.	1	GGTGTG	.	GG	.
1	3393252	.	1	GCC	.	GC	.
1	3408525	.	1	AG	.	AGG	.
1	3418864	.	1	AGAG	.	AGAGGAG	.
1	3440076	.	1	GTCTCT	.	GTCT	.
1	3440692	.	1	ATAT	.	ATATATGTAT	.
1	3449439	.	1	TGAA	.	T	.
1	3465539	.	1	AT	.	A	.
1	3472377	.	1	AT	.	A	.
1	3472963	.	1	CC	.	CCTC	.
1	3478869	.	1	CA	.	CATA	.
1	3508871	.	1	TTGT	.	TT	.
1	3722775	.	1	TG	.	TGTGG	.
1	4009786	.	1	TA	.	TAA	.
1	4043496	.	1	GAGA	.	GATAGA	.
1	4257227	.	1	GTCT	.	GTCTCT	.
1	4257277	.	1	CTGTGT	.	CTGT	.
1	4258744	.	1	CTGTGTCTCTGTGT	.	CT	.
1	4729131	.	1	CTCTT	.	CT	.
1	4778096	.	1	GT	.	G	.
1	4823127	.	1	TAA	.	TA	.
1	4853237	.	1	TCAA	.	T	.
1	5005429	.	1	AGAG	.	A	.
1	5032893	.	1	ACACAC	.	ACACACGCACAC	.
1	5037930	.	1	T	.	TC	.
1	5041129	.	1	T	.	TC	.
1	5055302	.	1	GATGTAT	.	GATGTATGTAT	.
1	5055657	.	1	A	.	AATAGTGTCACATAACAGGTGTATAG	.
1	5102186	.	1	GTT	.	GT	.
1	5131514	.	1	A	.	ACT	.
1	5207131	.	1	C	.	CA	.
1	5209489	.	1	TTGT	.	TT	.
1	5249241	.	1	GA	.	G	.
1	5259403	.	1	T	.	TG	.
1	5259515	.	1	T	.	TC	.
1	5261042	.	1	ACGTGTTGGCGTGTTGGC	.	ACGTGTTGGC	.
1	5264993	.	1	CT	.	C	.
1	5265160	.	1	GC	.	GCC	.
1	5265440	.	1	GAA	.	GA	.
1	5265624	.	1	AG	.	AGG	.
1	5274493	.	1	TC	.	TCTCGC	.
1	5276019	.	1	CA	.	CAA	.
1	5287220	.	1	T	.	TTCACAGGACCA	.
1	5298085	.	1	TTAGACAGATA	.	TTA	.
1	5319356	.	1	TCA	.	TCACCA	.
1	5319856	.	1	TGTAGT	.	TGTAGTAGT	.
1	5320738	.	1	AAGAGAG	.	AAGAG	.
1	5322067	.	1	CTACATACA	.	CTACA	.
1	5332665	.	1	TA	.	T	.
1	5580098	.	1	AG	.	AGG	.
1	5738564	.	1	GTATAT	.	GTAT	.
1	5928167	.	1	TAA	.	TA	.
1	5975126	.	1	CCAAC	.	CC	.
1	5989611	.	1	ACAT	.	A	.
1	5989998	.	1	GGTGT	.	GGT	.
1	5990435	.	1	GAA	.	GA	.
1	5990650	.	1	GAT	.	G	.
1	5999424	.	1	TAGAAGCAATAA	.	TA	.
1	6002572	.	1	A	.	AG	.
1	6003811	.	1	ACAAT	.	ACAATCAAT	.
1	6005514	.	1	GAAGAGCGAGCGAGAGA	.	G	.
1	6005572	.	1	AGG	.	AG	.
1	6005587	.	1	AC	.	A	.
1	6008952	.	1	G	.	GGATCATATT	.
1	6016571	.	1	TC	.	TCC	.
1	6018389	.	1	TTG	.	T	.
1	6020765	.	1	AGT	.	AGTAATCTTGGT	.
1	6021031	.	1	TGAGATTCTG	.	T	.
1	6021789	.	1	TCACA	.	TCA	.
1	6026098	.	1	G	.	GGT	.
1	6037820	.	1	T	.	TC	.
1	6048063	.	1	A	.	AG	.
1	6051142	.	1	TGG	.	TG	.
1	6053234	.	1	ATTAGTT	.	ATT	.
1	6057476	.	1	T	.	TG	.
1	6062695	.	1	GA	.	G	.
1	6066090	.	1	TGCACAC	.	T	.
1	6073741	.	1	CC	.	CCTGTC	.
1	6075915	.	1	ATTATATT	.	AT	.
1	6076138	.	1	ACTCTCT	.	ACTCT	.
1	6077227	.	1	A	.	AGAGT,AGAGAGT	.
1	6081435	.	1	TTGCATTCTG	.	TTGCATTCTGCATTCTG	.
1	6082121	.	1	CATC	.	CATCTATC	.
1	6082874	.	1	TTC	.	T	.
1	6083184	.	1	ACAC	.	ACACCAC	.
1	6085086	.	1	TCCAGG	.	TCCAGGACAGCCAGG	.
1	6086508	.	1	GTGATTAAGAGCACTGA	.	GTGA	.
1	6087988	.	1	TAACTGGAA	.	TAACTGGAACTGGAA	.
1	6089422	.	1	A	.	AG	.
1	6105414	.	1	C	.	CA	.
1	6106042	.	1	GT	.	GTT	.
1	6106306	.	1	TAA	.	T	.
1	6106940	.	1	TGCG	.	TG	.
1	6109341	.	1	AATCTGCTCA	.	AA	.
1	6110259	.	1	TCCATATA	.	T	.
1	6120102	.	1	AG	.	A	.
1	6126228	.	1	A	.	AG	.
1	6126922	.	1	CTG	.	CTGTG	.
1	6131714	.	1	G	.	GAA	.
1	6132910	.	1	AG	.	AGG	.
1	6134125	.	1	CT	.	CTAT	.
1	6134322	.	1	T	.	TG	.
1	6135931	.	1	CTG	.	CTGTG	.
1	6137379	.	1	CTTGTT	.	CTTGTTGTT	.
1	6139866	.	1	GA	.	G	.
1	6144510	.	1	CA	.	C	.
1	6151482	.	1	CATATGCAT	.	CATATGCATATATGCAT	.
1	6153821	.	1	CA	.	C	.
1	6180896	.	1	G	.	GGCA	.
1	6184210	.	1	ATCT	.	ATCTTCT	.
1	6191036	.	1	TCA	.	TCACTGGTAGCTCAGGCCA	.
1	6194219	.	1	CAGAACAA	.	CA	.
1	6197014	.	1	A	.	ATG	.
1	6197172	.	1	GGCTG	.	GGCTGCTG	.
1	6226568	.	1	CAG	.	C	.
1	6231055	.	1	TGTGTGGTGTG	.	TGTGTG	.
1	6235489	.	1	C	.	CA	.
1	6236738	.	1	CAGTAATAGTA	.	CAGTAATAGTAATAGTA	.
1	6237699	.	1	T	.	TA	.
1	6239383	.	1	CAATAA	.	CAATAATAA	.
1	6240393	.	1	C	.	CATGCGT	.
1	6242238	.	1	AT	.	A	.
1	6243366	.	1	TA	.	TAA	.
1	6258943	.	1	AGATTACATGGCGA	.	AGA	.
1	6262569	.	1	C	.	CAA	.
1	6288269	.	1	GCT	.	GCTCACT	.
1	6288614	.	1	AGTGT	.	AGT	.
1	6289710	.	1	TCA	.	T	.
1	6302169	.	1	GTGCTAT	.	GTGCTATGCTAT	.
1	6318941	.	1	TG	.	T	.
1	6333638	.	1	TC	.	T	.
1	6357764	.	1	CTT	.	CT	.
1	6358625	.	1	AGA	.	AGACAGACGA	.
1	6358644	.	1	AGATAG	.	AGATAGACAGACGATAG	.
1	6363819	.	1	CTATAT	.	CTAT	.
1	6390221	.	1	AT	.	ATT	.
1	6597224	.	1	ACC	.	AC	.
1	6622860	.	1	CAT	.	CATAT	.
1	6664240	.	1	CT	.	CTAT	.
1	6814793	.	1	GT	.	G	.
1	6967765	.	1	TCA	.	T	.
1	7019541	.	1	TACA	.	TA	.
1	7140409	.	1	A	.	AT	.
1	7379306	.	1	AAGGAGGAG	.	AAGGAG	.
1	7583966	.	1	CGAAGAAGA	.	CGAAGA	.
1	7586164	.	1	TTA	.	T	.
1	7600173	.	1	TTAATCACAAGGCTCAAGATATTGAC	.	T	.
1	7604759	.	1	CATA	.	CACATATA,CATATA	.
1	7604787	.	1	CATGCATGAACATGTGAATGTGTATGTATATATGTATACATAA	.	CA	.
1	7607123	.	1	TGG	.	TG	.
1	7609568	.	1	GGCTTCAAGGTCA	.	G	.
1	7613037	.	1	GTTGTGCTGAAGTATT	.	GTT	.
1	7613160	.	1	AC	.	A	.
1	7614925	.	1	GTCAC	.	GTCACTCAC	.
1	7615474	.	1	CCTTCTT	.	CCTT	.
1	7621788	.	1	CTTGTTGT	.	CTTGT	.
1	7626036	.	1	GAT	.	GATAT	.
1	7628664	.	1	CTAT	.	CTATAT	.
1	7635793	.	1	C	.	CTT	.
1	7638176	.	1	T	.	TAA	.
1	7640809	.	1	A	.	AG	.
1	7640868	.	1	GATA	.	GA	.
1	7641544	.	1	A	.	AC	.
1	7642456	.	1	TAGG	.	T	.
1	7648196	.	1	GGCAGCA	.	GGCA	.
1	7649030	.	1	CA	.	CAA	.
1	7649487	.	1	AGG	.	AG	.
1	7649714	.	1	AAGGCCATGGCTGAGGCCATGGCT	.	AAGGCCATGGCT	.
1	7650424	.	1	CTATTAT	.	CTAT	.
1	7650711	.	1	CG	.	C	.
1	7651940	.	1	AG	.	AGTATGG	.
1	7653476	.	1	ACT	.	ACTCT	.
1	7654572	.	1	GTGCTCTG	.	GTG	.
1	7654940	.	1	G	.	GTAAC	.
1	7657164	.	1	TGTCCGTCC	.	TGTCC	.
1	7659788	.	1	TAGAA	.	TAGAAGAA	.
1	7659926	.	1	C	.	CT	.
1	7662406	.	1	AACAATACATT	.	A	.
1	7671626	.	1	TG	.	TGTTAG	.
1	7672851	.	1	AT	.	A	.
1	7684643	.	1	AC	.	A	.
1	7686731	.	1	A	.	AG	.
1	7688850	.	1	TCTG	.	TCTGATCCTG	.
1	7692989	.	1	TC	.	T	.
1	7693603	.	1	GA	.	G	.
1	7693914	.	1	ATC	.	ATCTAATATTC	.
1	7694789	.	1	GTTATT	.	GTT	.
1	7696356	.	1	CA	.	C	.
1	7697613	.	1	CACA	.	CACAACA	.
1	7699281	.	1	G	.	GA	.
1	7704926	.	1	TTCTCT	.	TT	.
1	7708701	.	1	TC	.	T	.
1	7708713	.	1	TTCTC	.	T	.
1	7710071	.	1	A	.	AG	.
1	7716377	.	1	AC	.	A	.
1	7716524	.	1	CTGTGTCTTCTCTGT	.	C	.
1	7716756	.	1	G	.	GC	.
1	7717173	.	1	T	.	TC	.
1	7717413	.	1	GA	.	G	.
1	7717457	.	1	T	.	TC	.
1	7717971	.	1	GAC	.	GACTAAC	.
1	7721224	.	1	A	.	AC	.
1	7726420	.	1	AGG	.	AG	.
1	7727054	.	1	GGT	.	G	.
1	7728620	.	1	TATAG	.	T	.
1	7728672	.	1	T	.	TG	.
1	7730699	.	1	AGG	.	AG	.
1	7736121	.	1	T	.	TCC	.
1	7736163	.	1	CT	.	CTAT	.
1	7764147	.	1	TAGAAG	.	TAG	.
1	7774628	.	1	TCTTCCTT	.	TCTT	.
1	7774883	.	1	CAGAG	.	CAG	.
1	7781954	.	1	TA	.	T	.
1	7782093	.	1	TCC	.	TC	.
1	7821560	.	1	T	.	TG	.
1	7826160	.	1	AG	.	A	.
1	7844138	.	1	TCC	.	TC	.
1	7871074	.	1	G	.	GT	.
1	7880917	.	1	G	.	GT	.
1	7885241	.	1	GTATAT	.	GTAT	.
1	7885826	.	1	TTATCTATCT	.	TTATCT	.
1	7886666	.	1	TGG	.	TG	.
1	7897181	.	1	C	.	CTAATATT	.
1	7908118	.	1	CG	.	CGG	.
1	7911990	.	1	AGTCT	.	A	.
1	7913104	.	1	CT	.	CTGTGATT	.
1	7918804	.	1	TA	.	T	.
1	7923822	.	1	GCGC	.	G	.
1	7924240	.	1	GT	.	GTCT	.
1	7926482	.	1	CT	.	CTT	.
1	7926934	.	1	TACAACA	.	TACA	.
1	7927289	.	1	ACC	.	AC	.
1	7927406	.	1	TACACA	.	TCAACACA	.
1	7937778	.	1	ACT	.	ACTCT	.
1	7938780	.	1	A	.	AGT	.
1	7940113	.	1	GA	.	GAA	.
1	7940163	.	1	CTGTGTG	.	CTGTG	.
1	7940614	.	1	AAT	.	AATAT	.
1	7950580	.	1	CTT	.	C	.
1	7959102	.	1	A	.	AGTATCCT	.
1	7963725	.	1	A	.	ATGATACAC	.
1	7964069	.	1	A	.	AG	.
1	7977524	.	1	ACTCAAGATGCTCAAGATG	.	ACTCAAGATG	.
1	7990280	.	1	ATT	.	AT	.
1	7991209	.	1	ACA	.	ACATCTGTCA	.
1	8016185	.	1	ATC	.	ATCCGTACTC	.
1	8020151	.	1	GTAT	.	GTATATGTGTATAT	.
1	8036865	.	1	CAC	.	CACCATCCATTCACAAC	.
1	8051291	.	1	TG	.	TGCTGG	.
1	8052145	.	1	CCA	.	CCACA	.
1	8057736	.	1	GATGATCTACAT	.	GAT	.
1	8060129	.	1	CTGGAT	.	CT	.
1	8081148	.	1	TA	.	TAA	.
1	8089643	.	1	GAGCTT	.	G	.
1	8097200	.	1	CCTTGGTAGCAC	.	CC	.
1	8100895	.	1	G	.	GTT,GT	.
1	8102555	.	1	CAG	.	C	.
1	8104229	.	1	AGTC	.	AGTCTGATCCACCACATCTATAGGTGGTGGACCTGTC	.
1	8105369	.	1	ATCTTCTTC	.	ATCTTC	.
1	8105687	.	1	ATCTTCT	.	ATCT	.
1	8121472	.	1	AT	.	A	.
1	8131567	.	1	T	.	TTA	.
1	8134311	.	1	TAA	.	TA	.
1	8135893	.	1	TCTTAACTT	.	TCTT	.
1	8148822	.	1	GCCTCCAGGATTGCAAGT	.	G	.
1	8150038	.	1	GTAT	.	GT	.
1	8150522	.	1	AC	.	A	.
1	8151355	.	1	A	.	AAT	.
1	8152309	.	1	CATA	.	CATATA	.
1	8152841	.	1	T	.	TTC	.
1	8153568	.	1	GTT	.	G	.
1	8156036	.	1	CCACAC	.	CCAC	.
1	8156092	.	1	G	.	GGA,GGGA	.
1	8167226	.	1	TA	.	TATATAGA	.
1	8168572	.	1	AATTATT	.	AATT	.
1	8169366	.	1	TTAT	.	TT	.
1	8179949	.	1	T	.	TATCATCTGTC	.
1	8188311	.	1	AA	.	AATA	.
1	8189950	.	1	CTT	.	CT	.
1	8198420	.	1	G	.	GTCTT	.
1	8198540	.	1	TAAGAAG	.	TAAG	.
1	8199178	.	1	TAA	.	TA	.
1	8206785	.	1	CTGGAC	.	CTGGACTTAGCATGGAC	.
1	8222872	.	1	GAACA	.	GA	.
1	8224423	.	1	T	.	TG	.
1	8230239	.	1	C	.	CCTGGCA	.
1	8231441	.	1	AC	.	A	.
1	8232981	.	1	GGTCTGT	.	GGTCTGTCTGT	.
1	8244862	.	1	CG	.	C	.
1	8244946	.	1	G	.	GTT	.
1	8260315	.	1	G	.	GTGTT	.
1	8264529	.	1	AATC	.	AATCATC	.
1	8264858	.	1	TTGAC	.	T	.
1	8272173	.	1	T	.	TG	.
1	8273600	.	1	AG	.	A	.
1	8276429	.	1	AATGATGAT	.	AATGAT	.
1	8276891	.	1	AA	.	AATA	.
1	8286018	.	1	GCT	.	G	.
1	8291095	.	1	CTG	.	C	.
1	8314907	.	1	A	.	AC	.
1	8320785	.	1	GTC	.	GTCTTGCCTCAGCATATGTCTTACCTC	.
1	8322414	.	1	GTCT	.	G	.
1	8379408	.	1	CTAATAA	.	CTAA	.
1	8383244	.	1	AATAT	.	AATATAT	.
1	8420204	.	1	GAGTCTAACT	.	G	.
1	8423375	.	1	AAGA	.	AA	.
1	8435293	.	1	TAAGGCA	.	TA	.
1	8440599	.	1	T	.	TA	.
1	8442978	.	1	T	.	TGG,TGGG	.
1	8443692	.	1	TAC	.	TACTCAC	.
1	8459191	.	1	A	.	ACAGTCT	.
1	8502950	.	1	TGTG	.	TGAGTG	.
1	8518388	.	1	CAAG	.	CAAGAAG	.
1	8527065	.	1	TTAA	.	TTAACTAA	.
1	8530773	.	1	G	.	GA	.
1	8531350	.	1	G	.	GAA	.
1	8533047	.	1	GC	.	G	.
1	8539917	.	1	C	.	CA	.
1	8543280	.	1	CT	.	CTATGCTGCTT	.
1	8551621	.	1	T	.	TCTCAACCTTCTCAA	.
1	8557041	.	1	TGC	.	T	.
1	8607966	.	1	TACATACA	.	TA	.
1	8612277	.	1	CTT	.	CTTGATT	.
1	8613866	.	1	TCCAGGACCAG	.	TCCAG	.
1	8615793	.	1	GT	.	G	.
1	8616853	.	1	GAA	.	GA	.
1	8617363	.	1	CT	.	C	.
1	8623073	.	1	TTGG	.	TTGGTCTTGTTGGTGTAGGTATGG	.
1	8624304	.	1	GA	.	G	.
1	8625769	.	1	GACTACAC	.	GAC	.
1	8638050	.	1	GT	.	G	.
1	8643025	.	1	CTCTACCTATCTA	.	CTCTA	.
1	8650966	.	1	ATTAG	.	ATTAGTTAG	.
1	8666910	.	1	TAGA	.	TAGACCTTATCAACAAGA	.
1	8682927	.	1	CCGC	.	CC	.
1	8686513	.	1	G	.	GTGTGT	.
1	8696119	.	1	CAT	.	C	.
1	8697016	.	1	A	.	AC	.
1	8723547	.	1	GATATAT	.	GAT	.
1	8726365	.	1	CCTCAACAGAATA	.	C	.
1	8730376	.	1	TT	.	TTATTAT	.
1	8734534	.	1	AT	.	ATGAGT	.
1	8735519	.	1	TA	.	T	.
1	8735591	.	1	AT	.	ATT	.
1	8736359	.	1	TC	.	TCC	.
1	8739724	.	1	TATAGAT	.	TATAGATAGAT	.
1	8743139	.	1	CATT	.	CATTATT	.
1	8749141	.	1	T	.	TGA	.
1	8750088	.	1	GGA	.	G	.
1	8751132	.	1	GTGTCTGTCTG	.	GTGTCTG	.
1	8751297	.	1	TAA	.	TA	.
1	8753753	.	1	TCC	.	TC	.
1	8755896	.	1	AT	.	ATT	.
1	8756874	.	1	T	.	TC	.
1	8758969	.	1	A	.	ATAT	.
1	8759650	.	1	CAT	.	CATGCGTAT	.
1	8760729	.	1	TC	.	TCTAC	.
1	8764912	.	1	TC	.	T	.
1	8765530	.	1	TTGTATGT	.	TTGT	.
1	8768293	.	1	CAAGAA	.	CAAGAAGAA	.
1	8768702	.	1	GTTCTTCT	.	GTTCT	.
1	8769616	.	1	CGAAGA	.	CGAAGAAGA	.
1	8770791	.	1	CAAGTAAGT	.	CAAGT	.
1	8773776	.	1	AT	.	ATCCT	.
1	8807890	.	1	A	.	AT	.
1	8823411	.	1	AAGA	.	AAGAGA	.
1	8824092	.	1	GAA	.	GA	.
1	8824320	.	1	AC	.	ACC	.
1	8825446	.	1	GCC	.	GC	.
1	8828578	.	1	C	.	CA	.
1	8834840	.	1	ACTCT	.	ACTCTCT	.
1	8840398	.	1	CT	.	CTGCTGAT	.
1	8896995	.	1	TT	.	TTGT	.
1	8901203	.	1	TATAGAGATATAGA	.	TA	.
1	8907039	.	1	GAGAAGAAG	.	GAGAAG	.
1	8907435	.	1	TTAT	.	TT	.
1	8910853	.	1	ACTGCTG	.	ACTG	.
1	8912761	.	1	TG	.	TGG	.
1	8913970	.	1	GGTCC	.	GGTCCGTCC	.
1	8917524	.	1	TA	.	TAA	.
1	8919654	.	1	AATAATGAT	.	AAT	.
1	8921304	.	1	ATGTGT	.	AT	.
1	8943809	.	1	AGTT	.	A	.
1	9038017	.	1	CT	.	CTT	.
1	9044615	.	1	T	.	TAA	.
1	9051415	.	1	T	.	TG	.
1	9051914	.	1	TACA	.	TACAACA	.
1	9054746	.	1	AACAAGAATATA	.	AACAAGAATATACAAGAATATA	.
1	9055628	.	1	T	.	TCCA	.
1	9055942	.	1	AT	.	A	.
1	9082847	.	1	TACAACAAC	.	TACAAC	.
1	9100770	.	1	ATGT	.	AT	.
1	9107735	.	1	T	.	TGGTA	.
1	9109053	.	1	TTCT	.	TT	.
1	9110916	.	1	CC	.	CCAC	.
1	9114526	.	1	A	.	AC	.
1	9118445	.	1	CTCAG	.	CTCAGTCAG	.
1	9118531	.	1	TGCCTGAGTGAGG	.	TG	.
1	9131926	.	1	AT	.	ATT	.
1	9149089	.	1	C	.	CTT	.
1	9157353	.	1	TAGCA	.	TAGCAGCA	.
1	9158184	.	1	GGT	.	GGTGGATGT	.
1	9158975	.	1	AA	.	AACA	.
1	9160338	.	1	AAGA	.	AA	.
1	9166848	.	1	GA	.	GGAA	.
1	9202371	.	1	T	.	TG	.
1	9206731	.	1	ATATATGTATATGTATAT	.	ATATATGTATAT	.
1	9216758	.	1	AGGTAATCGGTAATC	.	AGGTAATC	.
1	9219051	.	1	TAA	.	T	.
1	9219232	.	1	A	.	ATACG	.
1	9219552	.	1	T	.	TG	.
1	9252033	.	1	AT	.	A	.
1	9255176	.	1	TTG	.	TTGGATATCTG	.
1	9256194	.	1	G	.	GC	.
1	9262040	.	1	TCTCCT	.	TCT	.
1	9269981	.	1	T	.	TC	.
1	9273065	.	1	TC	.	T	.
1	9275007	.	1	CTT	.	CT	.
1	9277524	.	1	CA	.	CAA	.
1	9277570	.	1	GAA	.	G	.
1	9278730	.	1	GCCT	.	GCCTTGCACCT	.
1	9280416	.	1	A	.	AG	.
1	9287161	.	1	AC	.	A	.
1	9292921	.	1	C	.	CT	.
1	9350531	.	1	AATATAT	.	AATAT	.
1	9497145	.	1	TG	.	TGG	.
1	9536239	.	1	GACAGCACAG	.	GACAGCACAGCACAG	.
1	9605824	.	1	AAG	.	AAGAG	.
1	9714793	.	1	GTCTC	.	GTC	.
1	9715421	.	1	GTACTAC	.	GTAC	.
1	9716935	.	1	C	.	CA	.
1	9717090	.	1	AG	.	AGGTGTG	.
1	9717344	.	1	AGTTGTT	.	AGTT	.
1	9719300	.	1	CTAT	.	CT	.
1	9728284	.	1	A	.	AG	.
1	9728553	.	1	TG	.	T	.
1	9729695	.	1	GC	.	G	.
1	9750347	.	1	TAT	.	TATCAT	.
1	9752723	.	1	CACATA	.	CA	.
1	9774399	.	1	CT	.	C	.
1	9776956	.	1	GCTC	.	GC	.
1	9780411	.	1	GCC	.	GC	.
1	9780451	.	1	CT	.	C	.
1	9784398	.	1	AGG	.	AG	.
1	9789919	.	1	T	.	TCAAGAGG	.
1	9840942	.	1	AGG	.	AG	.
1	9858578	.	1	CA	.	C	.
1	9882557	.	1	TG	.	T	.
1	9882737	.	1	AAGT	.	AAGTAGT	.
1	9887569	.	1	CTT	.	CT	.
1	9887877	.	1	TA	.	TAA	.
1	9888708	.	1	CTCTCTAGAACTCACAGAGAGAGATCTACCTGCTTCT	.	CTCT	.
1	9889288	.	1	TGTTG	.	T	.
1	9889735	.	1	CTT	.	CT	.
1	9889820	.	1	CTGT	.	CTGTGT	.
1	9893607	.	1	CGCGTGCAT	.	C	.
1	9893931	.	1	C	.	CCATT	.
1	9894211	.	1	TAATAA	.	TA	.
1	9894367	.	1	GTT	.	GT	.
1	9896054	.	1	C	.	CAG	.
1	9898420	.	1	TG	.	T	.
1	9929306	.	1	T	.	TA	.
1	9930189	.	1	CA	.	CAA	.
1	9931296	.	1	C	.	CCATCA	.
1	9933489	.	1	GG	.	GGTGGTGCATG	.
1	9936965	.	1	T	.	TA	.
1	9940917	.	1	AT	.	ATT	.
1	9990226	.	1	AAGTCAGTCA	.	AAGTCA	.
1	9998250	.	1	GT	.	GTTCAT	.
1	10006664	.	1	CTCT	.	CTCTGTCT	.
1	10006698	.	1	CTCTGT	.	CT	.
1	10021327	.	1	T	.	TC	.
1	10105813	.	1	AGG	.	AG	.
1	10113171	.	1	TACA	.	TA	.
1	10313443	.	1	TGTGAG	.	TG	.
1	10353936	.	1	GG	.	GGTG	.
1	10452868	.	1	GT	.	GTT	.
1	10620194	.	1	TC	.	T	.
1	10624905	.	1	CA	.	CAA	.
1	10626226	.	1	AC	.	A	.
1	10635491	.	1	GA	.	GAA	.
1	10636866	.	1	CTGATATGTATGTAA	.	C	.
1	10638495	.	1	AT	.	A	.
1	10639534	.	1	AGT	.	AGTTGT	.
1	10642247	.	1	A	.	AC	.
1	10643703	.	1	ATGAACTTGTGA	.	ATGAACTTGTGATATCCTGAACTTGTGA	.
1	10643792	.	1	TT	.	TTGCCATAT	.
1	10644168	.	1	CTAG	.	C	.
1	10654075	.	1	AG	.	A	.
1	10660637	.	1	GT	.	GTT	.
1	10661310	.	1	CA	.	CATA	.
1	10663997	.	1	TAA	.	TA	.
1	10668133	.	1	AACA	.	AA	.
1	10681523	.	1	CAA	.	CA	.
1	10683705	.	1	TCC	.	TC	.
1	10686650	.	1	ACGCGC	.	ACGC	.
1	10690007	.	1	CCTC	.	CC	.
1	10693575	.	1	CT	.	CTGT	.
1	10694853	.	1	A	.	AT	.
1	10695196	.	1	ACAGGC	.	ACAGGCTGTGTGGCCGACCAGGC	.
1	10695551	.	1	CGCA	.	CCA	.
1	10704612	.	1	AT	.	ATT	.
1	10706116	.	1	ACT	.	ACTCT	.
1	10714497	.	1	A	.	AC	.
1	10717269	.	1	TAGAG	.	TAG	.
1	10725195	.	1	CTTAGTTAG	.	CTTAG	.
1	10726369	.	1	A	.	AC	.
1	10727483	.	1	GGAGA	.	GGAGATGAGA	.
1	10738759	.	1	TC	.	T	.
1	10740600	.	1	C	.	CA	.
1	10741172	.	1	AAGA	.	AAGACTATGCATGTATAGTCTAGAGA	.
1	10741306	.	1	AA	.	AACA	.
1	10759594	.	1	AT	.	A	.
1	10969773	.	1	AG	.	A	.
1	10984034	.	1	ACC	.	AC	.
1	10984329	.	1	GGTGAGTGAGT	.	GGT	.
1	10984439	.	1	TAAT	.	TAATCAAT	.
1	10987575	.	1	CAT	.	CATAT	.
1	10989284	.	1	AG	.	A	.
1	11015074	.	1	CTT	.	CT	.
1	11015687	.	1	GAG	.	GAGGCAG	.
1	11022347	.	1	C	.	CCTCTCTT	.
1	11022845	.	1	CGTGTGT	.	CGTGT	.
1	11059710	.	1	TATG	.	TATGAATGTACCACAATG	.
1	11061468	.	1	TCC	.	TC	.
1	11072930	.	1	GTTCTTCTT	.	GTTCTT	.
1	11074049	.	1	CT	.	CTT	.
1	11088589	.	1	TT	.	TTGT	.
1	11090315	.	1	GCT	.	GCTCT	.
1	11093847	.	1	CAA	.	CA	.
1	11094608	.	1	CT	.	CTCCTATCTTCAGGT	.
1	11096704	.	1	CCT	.	CCTTCT	.
1	11097765	.	1	TTCT	.	TT	.
1	11108951	.	1	TG	.	TAG	.
1	11112307	.	1	TCACA	.	TCA	.
1	11113671	.	1	A	.	AAG	.
1	11116381	.	1	C	.	CA	.
1	11117472	.	1	TTATTCACTGCATATACTATTGCATATATTCACTGCATATACTA	.	TTATTCACTGCATATACTAGTGCATATATTCACTGCATATACTATTGCATATATTCACTGCATATACTA	.
1	11119577	.	1	GAA	.	GA	.
1	11119860	.	1	AC	.	ACC	.
1	11120907	.	1	C	.	CT	.
1	11122880	.	1	AT	.	ATT	.
1	11126774	.	1	C	.	CAT	.
1	11129959	.	1	ATGTGGCTGT	.	ATGT	.
1	11133126	.	1	CACTTG	.	CACTTGAACTGAACTTG	.
1	11147321	.	1	GA	.	GAA	.
1	11164648	.	1	AGT	.	AGTATGT	.
1	11172535	.	1	CAATA	.	CA	.
1	11173023	.	1	GT	.	G	.
1	11173310	.	1	TCTC	.	TCTCGCTC	.
1	11173367	.	1	AACT	.	A	.
1	11187120	.	1	GTATAT	.	GT	.
1	11187192	.	1	CT	.	CTT	.
1	11193195	.	1	T	.	TA	.
1	11193697	.	1	GAT	.	G	.
1	11193747	.	1	CAT	.	C	.
1	11194178	.	1	GC	.	G	.
1	11195080	.	1	TA	.	T	.
1	11202002	.	1	AACA	.	AA	.
1	11203516	.	1	ATT	.	AT	.
1	11203671	.	1	CTG	.	CTGTG	.
1	11203924	.	1	CAGAG	.	CAGAGAG	.
1	11510994	.	1	G	.	GCA	.
1	11574486	.	1	AT	.	ATT	.
1	11599318	.	1	TTC	.	T	.
1	11600474	.	1	GTA	.	GTAATACGATA	.
1	11600834	.	1	GA	.	GACAGCTA	.
1	11605192	.	1	ATAGGTAG	.	ATAG	.
1	11609195	.	1	CCAGA	.	CCAGAGTTACAGA	.
1	11633153	.	1	T	.	TC	.
1	11643432	.	1	ACTCT	.	ACTCTCT	.
1	11643543	.	1	T	.	TG	.
1	11644762	.	1	TAA	.	TAATAGAAGACAA	.
1	11647328	.	1	AT	.	ATT	.
1	11648425	.	1	AGATGATG	.	AGATG	.
1	11652518	.	1	GCTCCA	.	GCTCCACTCCA	.
1	11672819	.	1	G	.	GGT	.
1	11681221	.	1	T	.	TG	.
1	11687892	.	1	CTGAT	.	CT	.
1	11691353	.	1	ACT	.	ACTCT	.
1	11691532	.	1	GATAT	.	GATATAT	.
1	11692706	.	1	TAA	.	TA	.
1	11692940	.	1	TT	.	TTCT	.
1	11692991	.	1	TC	.	TCC	.
1	11694084	.	1	GC	.	G	.
1	11694561	.	1	GTA	.	GTAATTA	.
1	11695996	.	1	T	.	TA	.
1	11696216	.	1	TACTCA	.	TA	.
1	11696557	.	1	TG	.	T	.
1	11705089	.	1	AACA	.	AA	.
1	11705310	.	1	GATAT	.	GAT	.
1	11712742	.	1	TTCT	.	TT	.
1	11713141	.	1	TTCTC	.	T	.
1	11731553	.	1	ATGC	.	ATGCGCTGC	.
1	11732208	.	1	TAGAG	.	TAG	.
1	11732485	.	1	TC	.	TCC	.
1	11733111	.	1	AC	.	A	.
1	11733545	.	1	AC	.	ACC	.
1	11737551	.	1	CAG	.	CAGTAG	.
1	11739578	.	1	CATA	.	CA	.
1	11742391	.	1	GTT	.	GT	.
1	11763043	.	1	CCGC	.	CC	.
1	11771219	.	1	T	.	TC	.
1	11794367	.	1	T	.	TGTG	.
1	11798835	.	1	T	.	TGAGTTC	.
1	11799743	.	1	CATGGACGAATG	.	CATG	.
1	11800197	.	1	T	.	TTATATA	.
1	11829133	.	1	CACAGACAGACA	.	CACAGACA	.
1	11864995	.	1	CTCTGTGT	.	CT	.
1	11886730	.	1	TATGGCTGAT	.	TAT	.
1	11916006	.	1	TAGAAGA	.	TAGA	.
1	11916706	.	1	GTC	.	G	.
1	11917720	.	1	GAA	.	GA	.
1	11936238	.	1	T	.	TA	.
1	11938411	.	1	TG	.	TGG	.
1	11938848	.	1	C	.	CA	.
1	11950682	.	1	CCAA	.	C	.
1	11956298	.	1	CAGTGCT	.	C	.
1	11959478	.	1	TA	.	T	.
1	11966870	.	1	CAGAGA	.	CAGA	.
1	11966962	.	1	CAGA	.	CAGAGATATAGA	.
1	11967224	.	1	T	.	TTGAG	.
1	11971150	.	1	ATT	.	AT	.
1	11971304	.	1	TTGT	.	TT	.
1	11973689	.	1	AT	.	A	.
1	11987121	.	1	CAAGAA	.	CAAGAAGAA	.
1	11992506	.	1	TA	.	TAA	.
1	11994533	.	1	ACACACGCACGCACATGCACA	.	ACACA	.
1	11999222	.	1	A	.	AG	.
1	12002188	.	1	T	.	TAGGTAGA	.
1	12003801	.	1	ACAGTCA	.	ACA	.
1	12007683	.	1	GAGTCAGTCAG	.	GAGTCAG	.
1	12008623	.	1	C	.	CT	.
1	12012922	.	1	GG	.	GGAG	.
1	12013144	.	1	CAG	.	CAGAG	.
1	12013194	.	1	A	.	AT	.
1	12021519	.	1	ACATCA	.	ACA	.
1	12066199	.	1	CTT	.	CT	.
1	12241414	.	1	TT	.	TTGT	.
1	12333709	.	1	AT	.	ATT	.
1	12369858	.	1	TTA	.	TTATA	.
1	12370665	.	1	AGG	.	AG	.
1	12371279	.	1	ACC	.	AC	.
1	12371292	.	1	TCTCCT	.	TCT	.
1	12389019	.	1	AG	.	AGG	.
1	12394968	.	1	GT	.	G	.
1	12432523	.	1	CTT	.	CT	.
1	12453613	.	1	TG	.	T	.
1	12707701	.	1	TG	.	TGG	.
1	12709420	.	1	AG	.	A	.
1	12716264	.	1	CTT	.	CT	.
1	12717862	.	1	AGA	.	AGATTGA	.
1	12723585	.	1	AG	.	A	.
1	12734745	.	1	AG	.	A	.
1	12734848	.	1	TT	.	TTCTTACAATACAT	.
1	12741377	.	1	ATAAC	.	A	.
1	12772405	.	1	TTCTAGT	.	TT	.
1	12774493	.	1	AGG	.	AG	.
1	12774753	.	1	TAG	.	TAGAAG	.
1	12777509	.	1	G	.	GA	.
1	12780981	.	1	TATCATCA	.	TATCA	.
1	12791492	.	1	AC	.	ACC	.
1	12806817	.	1	TGTGTGAG	.	TG	.
1	12816575	.	1	CACACATACACA	.	CACACA	.
1	12822189	.	1	T	.	TG	.
1	12822221	.	1	CTGTG	.	CTG	.
1	12827333	.	1	AC	.	A	.
1	12834995	.	1	T	.	TG	.
1	12878556	.	1	T	.	TC	.
1	12882178	.	1	TAA	.	TA	.
1	12883189	.	1	GAAGAT	.	GAAGATAAGAT	.
1	12884700	.	1	AC	.	ACACC	.
1	12893714	.	1	AT	.	ATT	.
1	12895941	.	1	ACC	.	AC	.
1	12897155	.	1	CA	.	CAGACTACTA	.
1	12898570	.	1	AC	.	A	.
1	12913623	.	1	T	.	TG	.
1	12915614	.	1	AGACGACG	.	AGACG	.
1	12916941	.	1	GAGGAAGGAA	.	GAGGAA	.
1	12917792	.	1	TACTGTGTTAGTTAACAC	.	TAC	.
1	12918499	.	1	AG	.	AGG	.
1	12926473	.	1	C	.	CA	.
1	12929188	.	1	GC	.	GCGTC	.
1	12933148	.	1	A	.	AG	.
1	12933655	.	1	GG	.	GGTG	.
1	12933767	.	1	TGCATATCAAGCAGACATTCCACGGC	.	TGC	.
1	12937732	.	1	TTGCTACT	.	TTGCTACTGCTACT	.
1	12961309	.	1	TTC	.	T	.
1	12962557	.	1	TA	.	TATTAA	.
1	12962980	.	1	A	.	AT	.
1	12968324	.	1	TACAACA	.	TACA	.
1	12973999	.	1	CAA	.	CA	.
1	12999338	.	1	TGG	.	TG	.
1	13015543	.	1	TC	.	T	.
1	13015601	.	1	CG	.	C	.
1	13017732	.	1	T	.	TG	.
1	13017785	.	1	AAT	.	A	.
1	13021226	.	1	AAG	.	A	.
1	13024605	.	1	C	.	CA	.
1	13024699	.	1	CACAGACAGACA	.	CACAGACA	.
1	13027877	.	1	C	.	CA	.
1	13030483	.	1	TC	.	T	.
1	13038637	.	1	GT	.	GTT	.
1	13039519	.	1	TTAT	.	TTATAT	.
1	13043411	.	1	A	.	AAT	.
1	13045250	.	1	T	.	TA	.
1	13052073	.	1	T	.	TTA	.
1	13054906	.	1	AC	.	ACC	.
1	13057962	.	1	TTGAGCTGAGC	.	TTGAGC	.
1	13068643	.	1	ATAC	.	A	.
1	13068877	.	1	A	.	AT	.
1	13069104	.	1	GTT	.	GT	.
1	13069204	.	1	GGTAGCACTGTGTAGCA	.	GGTAGCA	.
1	13070144	.	1	GTGT	.	GTGTATGT	.
1	13075351	.	1	TTC	.	TTCCTC	.
1	13077393	.	1	AACAGGACAG	.	AACAG	.
1	13077781	.	1	TACA	.	TA	.
1	13081795	.	1	GA	.	GAA	.
1	13086916	.	1	GTATAT	.	GTAT	.
1	13093520	.	1	G	.	GT	.
1	13093553	.	1	T	.	TC	.
1	13095952	.	1	GGAAGATATGAGAAG	.	GGAAG	.
1	13111484	.	1	CA	.	CAA	.
1	13123207	.	1	GATAT	.	GAT	.
1	13127820	.	1	CA	.	CAGA	.
1	13134824	.	1	CTT	.	C	.
1	13150520	.	1	GA	.	G	.
1	13153337	.	1	A	.	AC	.
1	13183243	.	1	AAG	.	A	.
1	13191540	.	1	GC	.	G	.
1	13192879	.	1	AT	.	ATT	.
1	13193615	.	1	AT	.	A	.
1	13203513	.	1	CGGCTTGCAGGC	.	CGGCTTGCAGGCTTGCAGGC	.
1	13214063	.	1	TAGA	.	TAGAGA	.
1	13215580	.	1	TAA	.	TA	.
1	13238067	.	1	AGGACTG	.	AG	.
1	13244632	.	1	A	.	AT	.
1	13251077	.	1	GTCCATTCCTTCTCTG	.	GTCCATTCCTTCTCTGCTCTCACCTTGCTAACACATCCATTCCTTCTCTG	.
1	13253208	.	1	CAA	.	CA	.
1	13255219	.	1	TGTGAGAG	.	TG	.
1	13255298	.	1	GCA	.	GCACA,GTGCACA	.
1	13265126	.	1	CCACAC	.	CCAC	.
1	13276513	.	1	ATTA	.	ATTAAGTTA	.
1	13276916	.	1	TGATACACAGATACACAGATA	.	TGATACACAGATA	.
1	13278022	.	1	GAC	.	GACTAC	.
1	13278444	.	1	AG	.	AGG	.
1	13282126	.	1	CACAG	.	C	.
1	13283194	.	1	AC	.	A	.
1	13285540	.	1	GAGTTA	.	GAGTTAGTTA	.
1	13285648	.	1	AG	.	A	.
1	13286811	.	1	ACC	.	AC	.
1	13290437	.	1	A	.	AG	.
1	13295528	.	1	AGG	.	AG	.
1	13299265	.	1	CAA	.	CA	.
1	13343688	.	1	T	.	TA	.
1	13347863	.	1	CACGACAACCAGCTAC	.	CAC	.
1	13361614	.	1	C	.	CACA	.
1	13380865	.	1	ATGTCT	.	AT	.
1	13385131	.	1	GAGGCAG	.	GAG	.
1	13412718	.	1	GTATAT	.	GTAT	.
1	13420064	.	1	CT	.	C	.
1	13421558	.	1	TCTGC	.	TC	.
1	13422794	.	1	CAGTATATAGCAGAG	.	CAG	.
1	13432646	.	1	TT	.	TTCT	.
1	13489384	.	1	GG	.	GGTACAG	.
1	13493264	.	1	CT	.	CTT	.
1	13536062	.	1	T	.	TGCTG	.
1	13540889	.	1	AGG	.	AG	.
1	13601143	.	1	C	.	CT	.
1	13635624	.	1	GCAGCAACAGCAACA	.	GCAGCAACA	.
1	13649053	.	1	GT	.	G	.
1	13650432	.	1	AAGAGA	.	AAGA	.
1	13650490	.	1	TG	.	TGG	.
1	13666029	.	1	AT	.	A	.
1	13714697	.	1	CAGTAGTA	.	CAGTA	.
1	13737848	.	1	ATCT	.	AT	.
1	13743620	.	1	TG	.	TTGG,TGG	.
1	13743870	.	1	CT	.	C	.
1	13775642	.	1	CC	.	CCATC	.
1	13776523	.	1	CTTCTT	.	C	.
1	13778398	.	1	T	.	TG	.
1	13780841	.	1	C	.	CG	.
1	13781801	.	1	CTGT	.	CT	.
1	13782141	.	1	TC	.	TCC	.
1	13785364	.	1	TG	.	TGCG	.
1	13786936	.	1	G	.	GGAGGAGCCA	.
1	13788852	.	1	CTT	.	CT	.
1	13790504	.	1	AG	.	AGG	.
1	13796798	.	1	TCC	.	T	.
1	13798555	.	1	CTGA	.	CTGAGTTGA	.
1	13799999	.	1	TC	.	TCTAC	.
1	13801739	.	1	TCC	.	TC	.
1	13802274	.	1	TCTTATGGAGGTGC	.	T	.
1	13809072	.	1	AG	.	AGG	.
1	13811123	.	1	CAA	.	CA	.
1	13821240	.	1	TCTTACATAGATAC	.	TC	.
1	13824562	.	1	CATA	.	CA	.
1	13840724	.	1	CTTA	.	CTTATCTAATATTA	.
1	13844995	.	1	CCTGCT	.	CCT	.
1	13866435	.	1	ACT	.	A	.
1	13879206	.	1	GTACACTAC	.	GTAC	.
1	13880070	.	1	GACACA	.	GACA	.
1	13901184	.	1	GA	.	G	.
1	13907931	.	1	TG	.	T	.
1	13908623	.	1	AAGA	.	AA	.
1	13910242	.	1	CAGAG	.	CAG	.
1	13927752	.	1	AT	.	ATATATGT	.
1	13945692	.	1	CACACATATA	.	CATA,CA	.
1	13974460	.	1	AC	.	ACC	.
1	13996947	.	1	T	.	TC	.
1	14012646	.	1	ACC	.	AC	.
1	14015017	.	1	AAGAA	.	AAGAAGAGAA	.
1	14016216	.	1	AATAGCT	.	A	.
1	14017194	.	1	CA	.	CAA	.
1	14032078	.	1	CTGTCCATTGATG	.	CTG	.
1	14036013	.	1	T	.	TCC	.
1	14038878	.	1	ACC	.	AC	.
1	14041478	.	1	CAA	.	CA	.
1	14042693	.	1	CAT	.	CATAT	.
1	14046556	.	1	CCTGTCTTATCATTAGCTGT	.	CCTGT	.
1	14197659	.	1	GAGGAGAAGAAGGAG	.	GAGGAG	.
1	14201685	.	1	AT	.	ATGGT	.
1	14230456	.	1	CACAA	.	CA	.
1	14232188	.	1	TG	.	TGG	.
1	14238178	.	1	GATCTATTATATC	.	GATC	.
1	14241384	.	1	CGTA	.	CGTAAGTA	.
1	14246831	.	1	GAA	.	GA	.
1	14248383	.	1	ACTCTCT	.	ACTCT	.
1	14274354	.	1	AGG	.	AG	.
1	14283921	.	1	C	.	CTACA	.
1	14291539	.	1	CCAATCAA	.	CCAATCAATCAA	.
1	14291882	.	1	CA	.	C	.
1	14294214	.	1	CAA	.	CA	.
1	14294267	.	1	A	.	AG	.
1	14294401	.	1	AC	.	ACC	.
1	14295372	.	1	AGAACTGATCCA	.	AGAACTGATCCATGAACTGATCCA	.
1	14299382	.	1	TAA	.	TA	.
1	14325808	.	1	G	.	GT	.
1	14328116	.	1	TGAG	.	TAG	.
1	14343100	.	1	AATAT	.	AAT	.
1	14343383	.	1	GCT	.	GCTCT	.
1	14344172	.	1	CCTCT	.	CCT	.
1	14345039	.	1	GT	.	GTT	.
1	14349999	.	1	CGAG	.	CG	.
1	14350166	.	1	GGCGGAG	.	GG	.
1	14351810	.	1	ACC	.	AC	.
1	14353362	.	1	TTCT	.	TT	.
1	14355979	.	1	TCC	.	TC	.
1	14358254	.	1	G	.	GTT	.
1	14358642	.	1	TACACTTCTTGG	.	T	.
1	14397059	.	1	GTGT	.	GTGTCTGT	.
1	14407285	.	1	GGATTAGATTA	.	GGATTA	.
1	14416235	.	1	AAGC	.	AAGCTGAATCATAGC	.
1	14420305	.	1	A	.	AC	.
1	14423347	.	1	CTGAATGA	.	CTGA	.
1	14423847	.	1	TGAGAGA	.	TGAGA	.
1	14424186	.	1	C	.	CAT	.
1	14429453	.	1	CCT	.	C	.
1	14430383	.	1	GAA	.	GA	.
1	14435748	.	1	A	.	AC	.
1	14449154	.	1	A	.	AC	.
1	14453712	.	1	CAGA	.	CA	.
1	14564423	.	1	GT	.	GTT	.
1	14564649	.	1	TATGATG	.	TATG	.
1	14569453	.	1	ATATTAT	.	ATAT	.
1	14573018	.	1	AAGA	.	AA	.
1	14579868	.	1	CTGTATGCATACATGT	.	CTGT	.
1	14588651	.	1	ATT	.	ATTGTT	.
1	14590741	.	1	AGC	.	AGCACTGC	.
1	14620061	.	1	CC	.	CCAC	.
1	14623376	.	1	A	.	AC	.
1	14625660	.	1	AAT	.	AATCAGTAT	.
1	14632890	.	1	GTT	.	GT	.
1	14637126	.	1	AGG	.	AG	.
1	14657230	.	1	CT	.	C	.
1	14657476	.	1	TCTGCTAAC	.	T	.
1	14658085	.	1	CA	.	CAACTTGCCACAGCCTA	.
1	14662645	.	1	A	.	AT	.
1	14665900	.	1	CT	.	C	.
1	14670203	.	1	TCAAGCCA	.	TCA	.
1	14675073	.	1	TG	.	T	.
1	14676059	.	1	AATAT	.	AAT	.
1	14697147	.	1	CGAGATGGAGAGATGGA	.	CGAGATGGA	.
1	14700905	.	1	TC	.	TCC	.
1	14708037	.	1	CGGTAAG	.	CG	.
1	14708624	.	1	TGC	.	TGCGC	.
1	14710478	.	1	GT	.	GTTGTT	.
1	14725796	.	1	AACAT	.	AACATAGTACTACAT	.
1	14733009	.	1	TTC	.	T	.
1	14733242	.	1	CTT	.	C	.
1	14734806	.	1	CATGAT	.	CAT	.
1	14735049	.	1	G	.	GAACA	.
1	14740909	.	1	TGG	.	TG	.
1	15517868	.	1	TTGTTGT	.	TT	.
1	15522518	.	1	CATT	.	C	.
1	15531118	.	1	CTCGATC	.	CTC	.
1	15532538	.	1	C	.	CG	.
1	15533473	.	1	C	.	CTA	.
1	15537838	.	1	CT	.	C	.
1	15541749	.	1	CATTAATT	.	CATTAATTAATT	.
1	15552855	.	1	AATACATACA	.	AATACA	.
1	15553002	.	1	TACACAC	.	TACAC	.
1	15562665	.	1	TAGAAG	.	TAG	.
1	15577985	.	1	AAGGCTGGTAGGC	.	AAGGC	.
1	15604238	.	1	TAGTAG	.	T	.
1	15607148	.	1	C	.	CTCT	.
1	15611494	.	1	GAT	.	GATAAT	.
1	15636064	.	1	ACTTCTCTTCT	.	ACTTCT	.
1	15639923	.	1	CAGA	.	CA	.
1	15640408	.	1	G	.	GT	.
1	15642796	.	1	G	.	GCTAGA	.
1	15642847	.	1	AAGTAGTCAG	.	AAG	.
1	15670036	.	1	AC	.	ACC	.
1	15675734	.	1	CTTGTTG	.	CTTG	.
1	15683255	.	1	CTT	.	CT	.
1	15684584	.	1	G	.	GCAGTCC	.
1	15694331	.	1	T	.	TAA	.
1	15697126	.	1	TAA	.	TA	.
1	15703736	.	1	CCAGAAGTC	.	CCAGAAGTCAGAAGTC	.
1	15704716	.	1	C	.	CTA	.
1	15705467	.	1	CATAT	.	CAT	.
1	15714690	.	1	TGT	.	TGTCTTAAGT	.
1	15716362	.	1	TA	.	T	.
1	15764280	.	1	GA	.	G	.
1	15779242	.	1	ACC	.	AC	.
1	15780656	.	1	AG	.	AGG	.
1	15783209	.	1	T	.	TC	.
1	15784296	.	1	ATACGTACGTAC	.	ATACGTAC	.
1	15785806	.	1	C	.	CGA	.
1	15786910	.	1	TAC	.	T	.
1	15787592	.	1	GTTATATTCTATT	.	G	.
1	15790745	.	1	GTAGA	.	GTAGATAGA	.
1	15803952	.	1	G	.	GA	.
1	15866877	.	1	TC	.	T	.
1	15890679	.	1	CT	.	C	.
1	15912475	.	1	ACTC	.	AC	.
1	15979416	.	1	CTGATTGAT	.	CTGAT	.
1	15997797	.	1	ATGAATCAAGAACGTACGCTG	.	ATG	.
1	16010540	.	1	AGG	.	AG	.
1	16012199	.	1	GA	.	G	.
1	16013890	.	1	GAGACAGACA	.	GAGACA	.
1	16023770	.	1	C	.	CA	.
1	16023841	.	1	TAGAAGA	.	TAGA	.
1	16030213	.	1	A	.	AC	.
1	16032423	.	1	GAA	.	GA	.
1	16038101	.	1	C	.	CT	.
1	16040520	.	1	TAC	.	T	.
1	16042453	.	1	GAGAGGAGAGGAGAAGACAGAG	.	GAGAG	.
1	16042611	.	1	AAGGAGGAG	.	AAGGAG	.
1	16043161	.	1	AGAGGAG	.	AGAG	.
1	16045798	.	1	G	.	GA	.
1	16050471	.	1	GACAC	.	GAC	.
1	16051595	.	1	C	.	CA	.
1	16054101	.	1	AAT	.	A	.
1	16054559	.	1	TA	.	T	.
1	16056311	.	1	CTCCTTCCT	.	CTCCT	.
1	16056860	.	1	A	.	ACAGC	.
1	16122020	.	1	AGTAGATGCCTGAAGCTCACTGGCTG	.	AG	.
1	16129576	.	1	CTA	.	CTATA	.
1	16133238	.	1	CTGT	.	CT	.
1	16133271	.	1	CTT	.	CT	.
1	16138860	.	1	CAGAG	.	CAG	.
1	16144772	.	1	ATT	.	AT	.
1	16147628	.	1	ACATGCAT	.	ACATGCATGCAT	.
1	16158704	.	1	GACAAC	.	GACAACAAC	.
1	16176444	.	1	CCT	.	CCTTCT	.
1	16238207	.	1	CCAACCAAGCAACCAA	.	CCAACCAA	.
1	16239531	.	1	CA	.	CAGATA	.
1	16239560	.	1	TATAT	.	TATATCATAT	.
1	16240365	.	1	C	.	CT	.
1	16246261	.	1	GAA	.	GA	.
1	16246309	.	1	TACTT	.	TACTTCATCCACTT	.
1	16263803	.	1	TCTAACTA	.	TCTA	.
1	16272283	.	1	ATT	.	AT	.
1	16279368	.	1	AGG	.	AG	.
1	16296786	.	1	AC	.	ACC	.
1	16297534	.	1	A	.	AGGTGTC	.
1	16297744	.	1	GGCTGC	.	GGC	.
1	16299070	.	1	TCT	.	TCTCAGACT	.
1	16300020	.	1	CCTACAGTTCATCTACAGTTCATC	.	CCTACAGTTCATC	.
1	16302075	.	1	TC	.	TTCC	.
1	16303336	.	1	A	.	AG	.
1	16342767	.	1	ACTCTC	.	ACTC	.
1	16640551	.	1	C	.	CTT	.
1	16642689	.	1	CTT	.	CT	.
1	16644031	.	1	TG	.	T	.
1	16651995	.	1	GG	.	GGTG	.
1	16652819	.	1	TATGAT	.	TAT	.
1	16671540	.	1	GAT	.	GATTCCATAT	.
1	16673604	.	1	GA	.	G	.
1	16674253	.	1	CA	.	CAA	.
1	16674294	.	1	CT	.	C	.
1	16674617	.	1	GAAT	.	G	.
1	16677851	.	1	TA	.	TAA	.
1	16680284	.	1	TAGTATTAA	.	TA	.
1	16680442	.	1	CATAGAATAG	.	CATAG	.
1	16685055	.	1	T	.	TTG	.
1	16685384	.	1	A	.	ATCAT	.
1	16685624	.	1	TAA	.	TA	.
1	16688231	.	1	TG	.	TGG	.
1	16695011	.	1	AGG	.	AG	.
1	16701484	.	1	ATTGTTGTT	.	ATTGTT	.
1	16703623	.	1	CGAGTG	.	CG	.
1	16704235	.	1	T	.	TAGGTGCTTC	.
1	16708141	.	1	ATT	.	AT	.
1	16708346	.	1	CTCTGTCT	.	CTCT	.
1	16717489	.	1	CACATGAGAGCAGACA	.	CACA	.
1	16719399	.	1	C	.	CT	.
1	16720334	.	1	A	.	AT	.
1	16736421	.	1	GACTA	.	GACTAACTA	.
1	16746872	.	1	GTT	.	GT	.
1	16762633	.	1	C	.	CA	.
1	17931168	.	1	CTCTGT	.	CT	.
1	18114766	.	1	CAA	.	CA	.
1	18189180	.	1	AGG	.	AG	.
1	18434467	.	1	ATAT	.	AAT,A	.
1	18534635	.	1	TGTGTGAG	.	TG	.
1	18601763	.	1	TTCTTCTCT	.	TTCT	.
1	19233554	.	1	GT	.	GTCT	.
1	19260874	.	1	CAGAGAG	.	CAGAG	.
1	19473150	.	1	GTGACTAACTT	.	GT	.
1	19474459	.	1	A	.	AG	.
1	19474890	.	1	TAATGG	.	T	.
1	19481921	.	1	GTT	.	GT	.
1	19482034	.	1	TAG	.	TAGGAG	.
1	19483237	.	1	ACTC	.	ACTCTC	.
1	19483642	.	1	A	.	AGTGT	.
1	19504341	.	1	TTA	.	T	.
1	19504814	.	1	TAACA	.	TA	.
1	19634219	.	1	TAA	.	TA	.
1	19641672	.	1	CAT	.	C	.
1	19643209	.	1	CTCTATCTGTCTCTCTGTCT	.	CTCT	.
1	19670074	.	1	TC	.	T	.
1	19675748	.	1	CA	.	CACATATA	.
1	19677926	.	1	GCA	.	GCAGACA	.
1	19678329	.	1	GA	.	GAA	.
1	19683318	.	1	TATATA	.	TATATACATATA	.
1	19683362	.	1	TGTGTATACACATAC	.	T	.
1	19703835	.	1	AT	.	ATT	.
1	19705363	.	1	CTGTGT	.	CTGT	.
1	19711345	.	1	ACC	.	AC	.
1	19717510	.	1	ACG	.	A	.
1	19718911	.	1	CAGAGA	.	CAGA	.
1	19719977	.	1	G	.	GC	.
1	19725152	.	1	ATT	.	ATTGTT	.
1	19727621	.	1	TCATGTCTGAATCCA	.	TCA	.
1	19728027	.	1	AG	.	AGG	.
1	19729735	.	1	AGGATGGA	.	AGGA	.
1	19731697	.	1	G	.	GTCTCAGT	.
1	19738068	.	1	CATTAAT	.	CATTAATTAAT	.
1	19747895	.	1	A	.	AG	.
1	19774713	.	1	AT	.	A	.
1	19776412	.	1	ATT	.	AT	.
1	19779631	.	1	A	.	AT	.
1	19780158	.	1	ATGGCTTGAATGAGGCTTG	.	ATG	.
1	19780405	.	1	TCTCTTACCTC	.	TCTC	.
1	19780459	.	1	GTGTAGAGA	.	G	.
1	19829213	.	1	TAA	.	TA	.
1	19834174	.	1	AG	.	A	.
1	19836140	.	1	AGT	.	A	.
1	19837380	.	1	T	.	TG	.
1	19863927	.	1	T	.	TA	.
1	19865895	.	1	ACA	.	ACATGCA	.
1	19890623	.	1	TTCC	.	TC	.
1	19893191	.	1	ATATGT	.	ATGTATGT	.
1	19894282	.	1	GCTTCCTTC	.	GCTTC	.
1	19907766	.	1	GA	.	GAA	.
1	19907874	.	1	ATGTCTATCCAGGAAGATGATTCCAATGGTCGTGTCTATCCAGGAAGATG	.	ATGTCTATCCAGGAAGATG	.
1	19910193	.	1	AT	.	ATT	.
1	19934400	.	1	CTGTG	.	CTG	.
1	19936404	.	1	AATA	.	AA	.
1	19937690	.	1	AA	.	AAGAAGA	.
1	19942219	.	1	GGTG	.	GG	.
1	19943132	.	1	T	.	TG	.
1	19943543	.	1	TA	.	TAA	.
1	19944193	.	1	CCTCT	.	CCT	.
1	19945627	.	1	AGTGGCAAGGTGGCAAG	.	AGTGGCAAG	.
1	19945963	.	1	AATATAT	.	AATAT	.
1	19948001	.	1	TTA	.	T	.
1	19948982	.	1	TG	.	T	.
1	19952166	.	1	TCAC	.	TCACAC	.
1	19965943	.	1	GTGTGTCTGTGT	.	GTGTGT	.
1	19974770	.	1	CA	.	C	.
1	19976264	.	1	GA	.	GAA	.
1	19976552	.	1	GACATAC	.	GAC	.
1	19976802	.	1	T	.	TG	.
1	19979340	.	1	TGTTAGTTA	.	TGTTA	.
1	19980020	.	1	G	.	GT	.
1	19982630	.	1	CT	.	C	.
1	19986475	.	1	CCTAACACTAAC	.	CCTAACACTAACACTAAC	.
1	20004320	.	1	CA	.	CATA	.
1	20008682	.	1	TCC	.	TC	.
1	20022803	.	1	CAA	.	CA	.
1	20024988	.	1	TC	.	T	.
1	20029930	.	1	AACATCTGAC	.	AAC	.
1	20031850	.	1	A	.	AGGCCAAG	.
1	20032486	.	1	ATT	.	AT	.
1	20032917	.	1	GTGGATCATC	.	G	.
1	20033672	.	1	TC	.	T	.
1	20034497	.	1	TACACA	.	TACA	.
1	20055096	.	1	TTCT	.	TT	.
1	20056242	.	1	TA	.	TAA	.
1	20057717	.	1	G	.	GT	.
1	20061555	.	1	ATT	.	AT	.
1	20062570	.	1	ACC	.	AC	.
1	20064647	.	1	TG	.	TGG	.
1	20072371	.	1	TAA	.	TA	.
1	20082963	.	1	T	.	TA	.
1	20099721	.	1	C	.	CGT	.
1	20110968	.	1	ACAT	.	ACATCAT	.
1	20124044	.	1	A	.	AC	.
1	20136110	.	1	CA	.	CAA	.
1	20145960	.	1	CCA	.	C	.
1	20147914	.	1	TC	.	TCC	.
1	20174755	.	1	TTGT	.	TT	.
1	20192936	.	1	ACACAGAGGCACA	.	ACACA	.
1	20197170	.	1	CCAGATGCTCGTGCTACTTCACAGA	.	CCAGA	.
1	20199737	.	1	ATAAGTAA	.	ATAA	.
1	20199819	.	1	TTAGTCTC	.	T	.
1	20202065	.	1	C	.	CG	.
1	20203339	.	1	G	.	GC	.
1	20210540	.	1	CGGCATAGGCATAG	.	CGGCATAG	.
1	20259833	.	1	A	.	AC	.
1	20268834	.	1	CTAATGTTA	.	CTA	.
1	20299594	.	1	AG	.	A	.
1	20337905	.	1	AGACCGAC	.	AGAC	.
1	20354133	.	1	AC	.	A	.
1	20362553	.	1	ACTTCAATTCT	.	ACT	.
1	20380763	.	1	TAG	.	TAGAG	.
1	20397309	.	1	TTCT	.	TT	.
1	20398227	.	1	TAACA	.	TA	.
1	20399366	.	1	GTCT	.	GT	.
1	20409114	.	1	ATATCTATC	.	ATATC	.
1	20410801	.	1	CC	.	CCAC	.
1	20432099	.	1	CACAA	.	C	.
1	20448532	.	1	CA	.	CATA	.
1	20503551	.	1	TG	.	TGAGG,TGAGGG	.
1	20507644	.	1	TAG	.	TAGACATGGAGAG	.
1	20514107	.	1	TTG	.	TTGTACTG	.
1	20518187	.	1	GA	.	GACA	.
1	20518515	.	1	AGG	.	AG	.
1	20520977	.	1	TGC	.	T	.
1	20521570	.	1	ATT	.	AT	.
1	20521815	.	1	ATCG	.	A	.
1	20531659	.	1	GA	.	G	.
1	20531740	.	1	AA	.	AAGA	.
1	20531802	.	1	TATTCATTCATT	.	TATTCATT	.
1	20531965	.	1	AC	.	A	.
1	20533411	.	1	AGGATGCTTGAGTGTG	.	AGGATGCTTGAGTGTGTTGTTCACTGGATGCTTGAGTGTG	.
1	20533828	.	1	GCC	.	GC	.
1	20540687	.	1	GAGG	.	GAGGCTACAGACAGG	.
1	20541920	.	1	CACTTA	.	CA	.
1	20542546	.	1	TA	.	TAA	.
1	20551307	.	1	G	.	GA,GAA	.
1	20551343	.	1	TAA	.	TA	.
1	20557245	.	1	AT	.	A	.
1	20557576	.	1	CTT	.	C	.
1	20559391	.	1	ATCCTCTCC	.	ATCC	.
1	20565482	.	1	CTG	.	CTGTG	.
1	20565931	.	1	GTT	.	GT	.
1	20572616	.	1	TG	.	T	.
1	20614044	.	1	ATATCTA	.	ATA	.
1	20614799	.	1	ATC	.	A	.
1	20616476	.	1	A	.	AACTACTGG	.
1	20641011	.	1	CG	.	CGTG	.
1	20674352	.	1	C	.	CT	.
1	20683769	.	1	GT	.	GTT	.
1	20761461	.	1	A	.	ACGGAG	.
1	20761575	.	1	TA	.	TTAA,TAA	.
1	20765555	.	1	TGTGTG	.	TGTGTGCGTGTG	.
1	20766160	.	1	GAA	.	GA	.
1	20769458	.	1	AGCTGTTG	.	AG	.
1	20773188	.	1	G	.	GC	.
1	20775635	.	1	TA	.	TAAGA	.
1	20775778	.	1	TC	.	T	.
1	20783184	.	1	ATGATCTACCTTG	.	ATG	.
1	20783580	.	1	TTAA	.	TTAACTAA	.
1	20791194	.	1	CTG	.	CTGCATG	.
1	20803265	.	1	AC	.	A	.
1	20804186	.	1	GAGAT	.	G	.
1	20869115	.	1	ACT	.	ACTATCT	.
1	20870123	.	1	AC	.	A	.
1	20871448	.	1	CTGTACTCAGGTGTGTGTGTGTGTGTGTGTGTGTGTGTGT	.	CT	.
1	20871904	.	1	G	.	GC	.
1	20881679	.	1	AC	.	ACC	.
1	20886894	.	1	A	.	AT	.
1	20887307	.	1	TAA	.	TA	.
1	20898743	.	1	TCACA	.	TCA	.
1	20899439	.	1	ACTC	.	ACTCCATTAGTTAGCTC	.
1	20908405	.	1	AAGTT	.	A	.
1	20920895	.	1	CG	.	CGG	.
1	20921758	.	1	TA	.	T	.
1	20922123	.	1	AT	.	ATT	.
1	20931122	.	1	C	.	CTCTCT,CTCT	.
1	20931520	.	1	TA	.	T	.
1	20971476	.	1	GGATTCCTCAG	.	GG	.
1	20977787	.	1	C	.	CTT	.
1	21015145	.	1	CA	.	CATATA	.
1	21028830	.	1	GAAGCCATCCACAAGCCA	.	GAAGCCA	.
1	21030497	.	1	CTT	.	CT	.
1	21030669	.	1	CAG	.	CAGATAG	.
1	21031512	.	1	GAG	.	GAGGCAG	.
1	21035395	.	1	CTAT	.	CT	.
1	21036413	.	1	AT	.	A	.
1	21039484	.	1	GGTCGTTAGTC	.	GGTC	.
1	21040844	.	1	CA	.	C	.
1	21043064	.	1	CAGCTGG	.	C	.
1	21043520	.	1	CAGGAG	.	CAGGAGGAG	.
1	21047589	.	1	CT	.	C	.
1	21051733	.	1	TAGGA	.	TA	.
1	21053572	.	1	ATG	.	A	.
1	21055541	.	1	CACATACACATATACATATACATA	.	CACATA	.
1	21055818	.	1	AACCAGGTGTGACCAGGTGTG	.	AACCAGGTGTG	.
1	21059044	.	1	CCTC	.	CC	.
1	21069544	.	1	T	.	TTG	.
1	21098994	.	1	GA	.	G	.
1	21099302	.	1	CAGA	.	CA	.
1	21101457	.	1	AG	.	AGG	.
1	21102036	.	1	TA	.	TAA	.
1	21105261	.	1	T	.	TTC	.
1	21108542	.	1	T	.	TA	.
1	21109644	.	1	GACA	.	GACAGACCACA	.
1	21111110	.	1	GCATACTGAGTCAT	.	GCAT	.
1	21111373	.	1	ATCT	.	AT	.
1	21112792	.	1	CAGC	.	CAGCACATGGTTCAAGC	.
1	21123994	.	1	GAGA	.	G	.
1	21193699	.	1	GTGAGTCTGA	.	GTGA	.
1	21274476	.	1	CC	.	CCACAC	.
1	21276066	.	1	ACC	.	AC	.
1	21278136	.	1	CA	.	C	.
1	21281412	.	1	TA	.	T	.
1	21281525	.	1	C	.	CT	.
1	21292557	.	1	T	.	TC	.
1	21293645	.	1	GTT	.	GT	.
1	21293834	.	1	TTGGATACAT	.	TTGGATACATGTGGATACAT	.
1	21294614	.	1	ACCTTG	.	A	.
1	21294912	.	1	G	.	GTT	.
1	21295767	.	1	AGCCAACCTAATAACTG	.	AGCCAACCTAATAACTGCCAACCTAATAACTG	.
1	21301903	.	1	GAC	.	GACTTGCTTACAAC	.
1	21305970	.	1	A	.	AC	.
1	21305983	.	1	T	.	TA	.
1	21309395	.	1	G	.	GCACA	.
1	21312919	.	1	GT	.	GTT	.
1	21314517	.	1	TC	.	TCC	.
1	21314648	.	1	GAC	.	GACTAATGTAC	.
1	21317294	.	1	TTAGAT	.	TTAGATAGAT	.
1	21317634	.	1	TCACA	.	TCA	.
1	21317687	.	1	ATGT	.	AT	.
1	21319083	.	1	G	.	GGT	.
1	21356222	.	1	T	.	TA	.
1	21358516	.	1	GA	.	G	.
1	21372392	.	1	AT	.	A	.
1	21385591	.	1	GAA	.	GA	.
1	21392011	.	1	A	.	AC	.
1	21396780	.	1	G	.	GT	.
1	21398175	.	1	A	.	AG	.
1	21403161	.	1	ACTCTTAT	.	ACTCTTATCTCTTAT	.
1	21403469	.	1	C	.	CCAT	.
1	21404731	.	1	CG	.	C	.
1	21408268	.	1	GGTCT	.	GGTCTGAGTCT	.
1	21414228	.	1	TTGG	.	T	.
1	21416032	.	1	CT	.	CTT	.
1	21416087	.	1	CTGGATG	.	CTG	.
1	21416384	.	1	ATCCT	.	ATCCTCCT	.
1	21420317	.	1	GT	.	GTAT	.
1	21420704	.	1	CA	.	CATA	.
1	21420913	.	1	G	.	GT	.
1	21421198	.	1	AC	.	A	.
1	21430937	.	1	C	.	CAGGTGGTCTGTGAATTGAATA	.
1	21431590	.	1	TTGTGTG	.	TTGTG	.
1	21433810	.	1	TTATCT	.	TTATCTATCT	.
1	21560091	.	1	C	.	CA	.
1	21565865	.	1	AC	.	A	.
1	21573607	.	1	TAC	.	TTACCAC	.
1	21596986	.	1	TATACATA	.	TATATACATACATA,TATACATACATA	.
1	21602943	.	1	AAGA	.	AA	.
1	21611664	.	1	CTT	.	CTTATT	.
1	21635604	.	1	AGTT	.	AGTTGTT	.
1	21650082	.	1	A	.	AC	.
1	21650232	.	1	AT	.	A	.
1	21654759	.	1	CGC	.	CGCTGC	.
1	21662929	.	1	ACAAGATTATAACCTTCA	.	ACA	.
1	21662964	.	1	TGTAGTAGT	.	TGTAGT	.
1	21665287	.	1	G	.	GCA	.
1	21675849	.	1	ATTGGTT	.	ATTGGTTGGTT	.
1	21678362	.	1	ATCAG	.	ATCAGGAGGCATGTGGTCCTTCAG	.
1	21678665	.	1	GA	.	G	.
1	21681853	.	1	A	.	AC	.
1	21682546	.	1	AAGAC	.	A	.
1	21683126	.	1	TAA	.	TA	.
1	21685397	.	1	GC	.	G	.
1	21691001	.	1	TTC	.	T	.
1	21691577	.	1	AC	.	ACC	.
1	21696330	.	1	TTA	.	T	.
1	21697441	.	1	CA	.	CAA	.
1	21698631	.	1	CT	.	CTT	.
1	21701158	.	1	A	.	ATTATAC	.
1	21702498	.	1	GCT	.	G	.
1	21703333	.	1	GATCTATCT	.	GATCT	.
1	21706323	.	1	TTGAT	.	TT	.
1	21716121	.	1	T	.	TA	.
1	21717674	.	1	CAGAGAG	.	CAGAG	.
1	21718844	.	1	TGAGAG	.	TGAG	.
1	21719617	.	1	TGGAGTCAGAGAAGGAGTCAGAGAAG	.	TGGAGTCAGAGAAG	.
1	21740776	.	1	TA	.	T	.
1	21741854	.	1	ACACTACCACAACACACACACACACACACAC	.	AAC,A	.
1	21753003	.	1	GTATTATATTAT	.	GTATTAT	.
1	21828917	.	1	TG	.	T	.
1	21869691	.	1	AC	.	A	.
1	21912326	.	1	CA	.	CACAGA,CACAGAGA	.
1	21940430	.	1	A	.	AAC	.
1	21940489	.	1	TGTTCGTTC	.	TGTTC	.
1	21942987	.	1	TTGTG	.	TTGTGTTATGTG	.
1	21947380	.	1	GTGGTGTGT	.	G,GGT	.
1	21955070	.	1	A	.	AGG	.
1	21975583	.	1	TATC	.	TATCATC	.
1	21978854	.	1	AACACAC	.	AACAC	.
1	21983356	.	1	GTGCACACA	.	GCACA,GCA	.
1	21986442	.	1	TCACACGCACACGCACAC	.	TCACACGCACAC	.
1	22009631	.	1	GGTGGT	.	GGTGGTTGTGGTAGTGGT	.
1	22087113	.	1	CA	.	C	.
1	22897151	.	1	TTCT	.	TTCTCT	.
1	23164210	.	1	CT	.	CTT	.
1	23166108	.	1	AGG	.	AG	.
1	23177765	.	1	TTAT	.	TT	.
1	23182030	.	1	TTAA	.	TA	.
1	23182271	.	1	TCCTA	.	T	.
1	23190508	.	1	TAA	.	TA	.
1	23190831	.	1	A	.	AG	.
1	23207579	.	1	C	.	CA	.
1	23225762	.	1	ACCGC	.	AC	.
1	23228081	.	1	TG	.	TGG	.
1	23237063	.	1	A	.	AC	.
1	23240530	.	1	TG	.	T	.
1	23245699	.	1	AATGA	.	AATGATGA	.
1	23268560	.	1	T	.	TA	.
1	23279637	.	1	TG	.	T	.
1	23283441	.	1	CT	.	CTGT	.
1	23284672	.	1	T	.	TG	.
1	23288730	.	1	TAAGAAG	.	TAAG	.
1	23308574	.	1	TG	.	TGG	.
1	23310532	.	1	GAGC	.	GAGCAGC	.
1	23316577	.	1	AATTAT	.	AATTATTAT	.
1	23316602	.	1	AT	.	A	.
1	23316760	.	1	ATT	.	AT	.
1	23318083	.	1	A	.	AG	.
1	23324586	.	1	T	.	TGTA	.
1	23331221	.	1	TTCTGAGTCTCTGAGTC	.	TTCTGAGTC	.
1	23341575	.	1	C	.	CCT	.
1	23359305	.	1	CTCTCTGTCTC	.	CTCTC	.
1	23362715	.	1	GA	.	G	.
1	23363945	.	1	TA	.	T	.
1	23448379	.	1	T	.	TTC	.
1	23460392	.	1	AC	.	A	.
1	23467237	.	1	C	.	CCT,CT	.
1	23482940	.	1	G	.	GCGCA	.
1	23483025	.	1	TAGTCAGTCA	.	TAGTCA	.
1	23492993	.	1	TC	.	TCC	.
1	23496246	.	1	C	.	CT	.
1	23509685	.	1	GCTA	.	GCTACTA	.
1	23512800	.	1	TAGAGGAAGAGGAAGA	.	TAGAGGAAGA	.
1	23521714	.	1	TAA	.	TA	.
1	23536417	.	1	TGAA	.	TA	.
1	23545432	.	1	TTGT	.	TT	.
1	23552374	.	1	CT	.	C	.
1	23574533	.	1	GTGTT	.	GT	.
1	23575565	.	1	TATCTATCTATATCATCTAT	.	TATCTAT	.
1	23575627	.	1	CTAT	.	CTATAT	.
1	23581621	.	1	AGAGC	.	A	.
1	23680948	.	1	C	.	CGCGCAT	.
1	23685571	.	1	TT	.	TTCT	.
1	23687327	.	1	GATT	.	G	.
1	23688491	.	1	AGCCATCGCC	.	AGCC	.
1	23689329	.	1	TCC	.	TC	.
1	23692325	.	1	TATGC	.	T	.
1	23710167	.	1	AGATGAT	.	AGAT	.
1	23710206	.	1	AGAT	.	AGATGAT	.
1	23713202	.	1	AG	.	A	.
1	23721774	.	1	CACACTCAC	.	CACACTCACTCTCACAGACACTCAC	.
1	23742175	.	1	T	.	TA	.
1	23743683	.	1	CC	.	CCTC	.
1	23746304	.	1	AT	.	ATT	.
1	23748731	.	1	TGTGCGTG	.	TGTG	.
1	23748775	.	1	GTGTGCATGTGCATGT	.	GTGTGCATGT	.
1	23753035	.	1	CTGTG	.	CTG	.
1	23753909	.	1	GACCTCCTTAC	.	GAC	.
1	23754957	.	1	T	.	TTAA	.
1	23765704	.	1	G	.	GT	.
1	23770360	.	1	A	.	ATGCT	.
1	23781099	.	1	TTGGTGG	.	TTGG	.
1	23804820	.	1	T	.	TC	.
1	23805255	.	1	GACCAAC	.	GAC	.
1	23810926	.	1	TCTTACGCAC	.	TC	.
1	23875356	.	1	GT	.	G	.
1	23904538	.	1	CATTATT	.	CATT	.
1	23906066	.	1	CAGTAG	.	CAG	.
1	23910420	.	1	ATT	.	AT	.
1	23910905	.	1	CAGAG	.	CAGAGAG	.
1	23911567	.	1	AGAGGA	.	AGA	.
1	23914174	.	1	TATCTA	.	TATCTACATCTA	.
1	23914347	.	1	AGGATAATCGG	.	AGG	.
1	23935858	.	1	CA	.	C	.
1	23936642	.	1	GCAACCTTCCAACCTTC	.	GCAACCTTC	.
1	23950503	.	1	TG	.	T	.
1	23961917	.	1	TCCTGCCT	.	TCCT	.
1	23963176	.	1	CCTCCTTCT	.	CCT	.
1	23976299	.	1	AA	.	AAGTA	.
1	23977441	.	1	AGTG	.	AGTGTG	.
1	23985854	.	1	TA	.	T	.
1	23989939	.	1	TT	.	TTCCAAT	.
1	23993598	.	1	GCA	.	GCAATTCACA	.
1	24023064	.	1	A	.	AT	.
1	24050168	.	1	T	.	TGAC	.
1	24068307	.	1	TG	.	T	.
1	24085536	.	1	AAG	.	A	.
1	24138945	.	1	GAATTGTAATTGTA	.	GAATTGTA	.
1	24154030	.	1	TAC	.	TACAC	.
1	24262488	.	1	A	.	AAC	.
1	24281518	.	1	TGTGAGAG	.	TGAGAGTGAGAG	.
1	24354088	.	1	G	.	GGA	.
1	24360368	.	1	AAT	.	AATCTATACAT	.
1	24361087	.	1	CTAAGT	.	CT	.
1	24366031	.	1	ATGCACACG	.	A	.
1	24368290	.	1	GA	.	G	.
1	24370695	.	1	CA	.	CAA	.
1	24399078	.	1	G	.	GT	.
1	24402237	.	1	TTC	.	T	.
1	24406375	.	1	TGG	.	TG	.
1	24410289	.	1	AGTGT	.	AGTGTGT	.
1	24411060	.	1	TCTCC	.	TCTCCTCC	.
1	24411273	.	1	TAC	.	TACATAGCAC	.
1	24413980	.	1	CA	.	CAGA	.
1	24415508	.	1	AAGCAACC	.	A	.
1	24423347	.	1	TT	.	TTGAGAGT	.
1	24424533	.	1	TTCAATCAAT	.	TTCAAT	.
1	24427663	.	1	AGACGA	.	AGA	.
1	24429204	.	1	CCTCT	.	CCT	.
1	24429722	.	1	G	.	GAAC	.
1	24430687	.	1	ACTC	.	AC	.
1	24435040	.	1	TCGAGTGC	.	TC	.
1	24447909	.	1	GT	.	GAT	.
1	24457668	.	1	G	.	GTA	.
1	24472369	.	1	CT	.	CTT	.
1	24474107	.	1	CAA	.	CA	.
1	24482218	.	1	C	.	CTCTGG	.
1	24483777	.	1	AAT	.	AATTAT	.
1	24485015	.	1	A	.	AT	.
1	24485717	.	1	TACA	.	TA	.
1	24485771	.	1	GA	.	G	.
1	24487971	.	1	CCTC	.	CCTCTC	.
1	24491490	.	1	G	.	GT	.
1	24493778	.	1	AAC	.	AACAC	.
1	24503876	.	1	GTT	.	G	.
1	24505584	.	1	TGAGCCTGCGAGCCTGC	.	TGAGCCTGC	.
1	24506093	.	1	TATGTATGAATGTATG	.	TATGTATG	.
1	24510793	.	1	A	.	AG	.
1	24510972	.	1	G	.	GT	.
1	24517900	.	1	T	.	TGCA	.
1	24518894	.	1	TG	.	TGCGTGCG	.
1	24548012	.	1	TT	.	TTGT	.
1	24549157	.	1	AGTGATGT	.	AGT	.
1	24551308	.	1	T	.	TCC	.
1	24759762	.	1	CACAGAGA	.	CAGA	.
1	24867382	.	1	C	.	CTT	.
1	24872433	.	1	TAGAGA	.	TAGA	.
1	24876092	.	1	TTG	.	T	.
1	24876314	.	1	GACAGAGACA	.	GA	.
1	24876487	.	1	T	.	TG	.
1	24877669	.	1	GAGAAG	.	GAG	.
1	24879058	.	1	GTTATTA	.	GTTA	.
1	24879905	.	1	AG	.	AGG	.
1	24880939	.	1	AGCAATGGAGGAGTG	.	AG	.
1	24884434	.	1	TC	.	T	.
1	24885410	.	1	C	.	CT	.
1	24890865	.	1	A	.	AG	.
1	24901918	.	1	ACTA	.	ACTAAGGCTA	.
1	25165092	.	1	GGAATGAA	.	GGAA	.
1	25181151	.	1	GTGTAT	.	GT	.
1	25188625	.	1	TA	.	TAA	.
1	25188794	.	1	A	.	AGGAC	.
1	25188876	.	1	GCA	.	GCACA	.
1	25197710	.	1	CTAT	.	CT	.
1	25202370	.	1	AG	.	A	.
1	25202877	.	1	G	.	GCAC	.
1	25221314	.	1	GA	.	G	.
1	25222042	.	1	CACACATATA	.	CA	.
1	25224946	.	1	GATGACCACTTAAT	.	GAT	.
1	25227159	.	1	GGT	.	G	.
1	25296426	.	1	TCTTCC	.	TC	.
1	25325387	.	1	AAGA	.	AA	.
1	25348672	.	1	C	.	CTT	.
1	25353390	.	1	CCACGGTCGG	.	C	.
1	25353775	.	1	ACT	.	ACTCT	.
1	25354219	.	1	G	.	GC	.
1	25354915	.	1	ATTGT	.	ATTGTTGT	.
1	25355862	.	1	TA	.	T	.
1	25365764	.	1	AGCG	.	AG	.
1	25371111	.	1	AG	.	AGG	.
1	25376233	.	1	CT	.	CTAT	.
1	25387290	.	1	T	.	TTAGTATCTTAA	.
1	25432686	.	1	TTA	.	TTATA	.
1	25443493	.	1	CAGAG	.	CAG	.
1	25443997	.	1	AG	.	A	.
1	25445146	.	1	AACA	.	AACATCTAGACA	.
1	25447799	.	1	GGAGA	.	GGA	.
1	25448887	.	1	CCT	.	C	.
1	25449448	.	1	C	.	CGGTT	.
1	25457470	.	1	CATAT	.	CATATAT	.
1	25457528	.	1	GAACAACA	.	GAACA	.
1	25470495	.	1	CATA	.	CA	.
1	25471125	.	1	GC	.	G	.
1	25471606	.	1	CTCATCAT	.	CTCAT	.
1	25474398	.	1	AC	.	ACC	.
1	25475008	.	1	G	.	GT	.
1	25475927	.	1	GCACA	.	GCA	.
1	25485791	.	1	TAA	.	TA	.
1	25489073	.	1	C	.	CT	.
1	25489185	.	1	A	.	AG	.
1	25489871	.	1	C	.	CAA	.
1	25491235	.	1	T	.	TTGA	.
1	25499883	.	1	TGGCG	.	TG	.
1	25503917	.	1	GA	.	G	.
1	25528796	.	1	C	.	CTTATT	.
1	25725067	.	1	CTCTCTGT	.	CT	.
1	25733514	.	1	T	.	TTG	.
1	25754125	.	1	TGTG	.	TGTGCGTG	.
1	25781176	.	1	A	.	AC	.
1	25783868	.	1	AT	.	A	.
1	25808927	.	1	TTCT	.	TT	.
1	25817518	.	1	CT	.	C	.
1	25852535	.	1	CA	.	CAA	.
1	25854373	.	1	CTAT	.	CT	.
1	25880717	.	1	CA	.	C	.
1	25881290	.	1	AGG	.	AG	.
1	25885575	.	1	T	.	TC	.
1	25890151	.	1	CACA	.	C	.
1	25924236	.	1	ACATCAGCATCAGCATCA	.	ACATCAGCATCA	.
1	25924826	.	1	T	.	TTC	.
1	25932886	.	1	T	.	TCAG	.
1	25943697	.	1	T	.	TG	.
1	25943713	.	1	TA	.	TAA	.
1	25944266	.	1	AC	.	ACC	.
1	25944447	.	1	TA	.	T	.
1	25944592	.	1	TGCACCACAAGCACCAC	.	TGCACCAC	.
1	25949826	.	1	TA	.	TAA	.
1	25953012	.	1	CCATAATCA	.	CCA	.
1	25953931	.	1	GAAGTT	.	GAAGTTAAGTT	.
1	25966019	.	1	TG	.	T	.
1	25969970	.	1	C	.	CTAG	.
1	25972528	.	1	TAA	.	TA	.
1	25972809	.	1	CT	.	C	.
1	25974898	.	1	A	.	AG	.
1	25978243	.	1	TA	.	T	.
1	25984794	.	1	TATCATC	.	TATC	.
1	25987124	.	1	ACATTCAT	.	ACATTCATTCAT	.
1	25993948	.	1	AGAGGA	.	AGAGGAGGA	.
1	25994183	.	1	CA	.	CATA	.
1	25995071	.	1	CATATA	.	CA	.
1	25995339	.	1	AC	.	A	.
1	25999607	.	1	C	.	CT	.
1	26000277	.	1	C	.	CT	.
1	26031263	.	1	T	.	TC	.
1	26036543	.	1	CA	.	C	.
1	26041905	.	1	ATATTCGTATT	.	ATATT	.
1	26042781	.	1	CT	.	CTGT	.
1	26047310	.	1	TTGT	.	TT	.
1	26049591	.	1	C	.	CCTCAGT	.
1	26049811	.	1	GATAATA	.	GATA	.
1	26049960	.	1	AG	.	A	.
1	26053443	.	1	A	.	AG	.
1	26054192	.	1	ATCT	.	AT	.
1	26061392	.	1	AAT	.	ATAT	.
1	26071590	.	1	GTT	.	GT	.
1	26082497	.	1	T	.	TG	.
1	26083791	.	1	CTCTCTGTCTGTCTCT	.	CTCTCT	.
1	26086683	.	1	GA	.	GAA	.
1	26095488	.	1	AG	.	AGG	.
1	26108591	.	1	TGT	.	TGTGGT	.
1	26202489	.	1	GAGACAAGAC	.	GAGAC	.
1	26246349	.	1	CTTAT	.	C	.
1	26248870	.	1	TAC	.	T	.
1	26251005	.	1	GC	.	G	.
1	26252561	.	1	CAGTTA	.	CAGTTAGTTA	.
1	26254891	.	1	TAA	.	TAACAA	.
1	26268097	.	1	C	.	CA	.
1	26270818	.	1	ATT	.	AT	.
1	26279323	.	1	TT	.	TTGTTGT	.
1	26319870	.	1	CATA	.	CA	.
1	26328252	.	1	CTT	.	CT	.
1	26337000	.	1	AT	.	ATT	.
1	26337278	.	1	ATT	.	AT	.
1	26338254	.	1	T	.	TA	.
1	26388917	.	1	T	.	TC	.
1	26399378	.	1	GA	.	GAA	.
1	26400646	.	1	GA	.	GACA	.
1	26400692	.	1	GAGAGACAGAGA	.	GAGAGA	.
1	26518221	.	1	TGG	.	TG	.
1	26556133	.	1	GTAT	.	GTATAT	.
1	26571783	.	1	TATACA	.	TA	.
1	26600419	.	1	TGCAC	.	T	.
1	26603069	.	1	C	.	CG	.
1	26617376	.	1	GA	.	GAA	.
1	26655205	.	1	AT	.	A	.
1	26688028	.	1	T	.	TC	.
1	26688337	.	1	ACC	.	ACCAGGCTCC	.
1	26694386	.	1	CTT	.	C	.
1	26694426	.	1	CTT	.	C	.
1	26773026	.	1	GT	.	GTGTATAT,GTTTTTATATAT	.
1	26803989	.	1	G	.	GAA,GA	.
1	26870008	.	1	C	.	CCA	.
1	26907067	.	1	CCATCTTCTCCTTCTTC	.	CC	.
1	26929817	.	1	CAAGATATAAGATA	.	CAAGATA	.
1	26970491	.	1	CCTC	.	CC	.
1	27039248	.	1	GATA	.	GA	.
1	27056710	.	1	AC	.	A	.
1	27057553	.	1	TGCG	.	TG	.
1	27078521	.	1	TT	.	TTAGACT	.
1	27082767	.	1	TC	.	TCC	.
1	27120137	.	1	G	.	GGTT,GGTTT	.
1	27151417	.	1	AT	.	A	.
1	27178741	.	1	GAGAA	.	GA	.
1	27178803	.	1	GAA	.	GA	.
1	27221861	.	1	A	.	ATGGT	.
1	27230625	.	1	AACA	.	AA	.
1	27240727	.	1	GT	.	GTCT	.
1	27245774	.	1	AT	.	A	.
1	27247739	.	1	CA	.	CAA	.
1	27252995	.	1	GT	.	G	.
1	27269379	.	1	GA	.	GAA	.
1	27307144	.	1	CTAGT	.	CT	.
1	27308162	.	1	GC	.	G	.
1	27309015	.	1	TA	.	T	.
1	27311205	.	1	CAGAAG	.	CAG	.
1	27311464	.	1	GA	.	GAA	.
1	27323422	.	1	T	.	TG	.
1	27324829	.	1	TAGGA	.	TA	.
1	27330493	.	1	ACTCTGT	.	ACTCTGTCTCTGT	.
1	27338489	.	1	GTTATATGTTAGAGAAT	.	GT	.
1	27340374	.	1	TAT	.	TATCATTATTATCAT	.
1	27346160	.	1	AC	.	ACGCTC	.
1	27354457	.	1	GTA	.	GTATA	.
1	27357108	.	1	G	.	GA	.
1	27361451	.	1	AC	.	ACC	.
1	27381786	.	1	TG	.	T	.
1	27383611	.	1	TGCTCTGC	.	T	.
1	27421197	.	1	CCTGACATC	.	CC	.
1	27426831	.	1	AG	.	A	.
1	27438999	.	1	TCTCC	.	TC	.
1	27440929	.	1	TT	.	TTAT	.
1	27441007	.	1	TG	.	TGG	.
1	27441587	.	1	ATGT	.	ATGTTCTGT	.
1	27443296	.	1	GGCAGCA	.	GGCA	.
1	27446154	.	1	ACC	.	AC	.
1	27446797	.	1	CAGA	.	CA	.
1	27468515	.	1	GT	.	GTT	.
1	27469468	.	1	GT	.	GTT	.
1	27472695	.	1	G	.	GCAA	.
1	27474373	.	1	ATGT	.	AT	.
1	27480067	.	1	A	.	AC	.
1	27482507	.	1	ATAGGTA	.	ATAGGTAGGTA	.
1	27487810	.	1	A	.	AT	.
1	27490401	.	1	T	.	TA	.
1	27491735	.	1	TA	.	TAA	.
1	27492162	.	1	CA	.	C	.
1	27512796	.	1	CT	.	CTT	.
1	27514399	.	1	CCAC	.	CC	.
1	27517719	.	1	TT	.	TTGT	.
1	27537211	.	1	TAA	.	TA	.
1	27542529	.	1	CATAGA	.	CAGA	.
1	27550368	.	1	C	.	CAA	.
1	27551125	.	1	CT	.	CTT	.
1	27588688	.	1	TACAACA	.	TACA	.
1	27598213	.	1	C	.	CT	.
1	27601779	.	1	TTGT	.	TT	.
1	27606854	.	1	CC	.	CCGC	.
1	27607134	.	1	GTCT	.	GTCTCT	.
1	27627936	.	1	G	.	GA	.
1	27627953	.	1	T	.	TC	.
1	27676131	.	1	CATATA	.	CATA	.
1	27688371	.	1	AG	.	A	.
1	27689911	.	1	AA	.	AAGA	.
1	27690011	.	1	TG	.	T	.
1	27693592	.	1	C	.	CTT	.
1	27694634	.	1	CACACATACA	.	CACA	.
1	27698249	.	1	ATGATAGGT	.	AT	.
1	27698378	.	1	AGAA	.	AGAAGGAA	.
1	27702930	.	1	TATCTATCAATCTA	.	TATCTA	.
1	27717726	.	1	G	.	GA	.
1	27743534	.	1	AGG	.	AG	.
1	27751336	.	1	GAA	.	G	.
1	27767823	.	1	CA	.	CAGA	.
1	27775366	.	1	A	.	AT	.
1	27777411	.	1	AA	.	AATA	.
1	27787435	.	1	AT	.	ATCTGT	.
1	27788290	.	1	AC	.	A	.
1	27794212	.	1	A	.	AG	.
1	27797554	.	1	AT	.	A	.
1	27799853	.	1	A	.	ACT	.
1	27820829	.	1	AT	.	ATATGT	.
1	27850694	.	1	AG	.	A	.
1	27866527	.	1	CGTAAGT	.	CGT	.
1	27885715	.	1	A	.	AG	.
1	27888168	.	1	CC	.	CCGTTAC,CCGTTCCTTCTCGTCTCTTCTCTTCTCTTCTC	.
1	27922631	.	1	AG	.	A	.
1	27936475	.	1	A	.	AC	.
1	27941700	.	1	CAA	.	CAATAA	.
1	27950831	.	1	AT	.	A	.
1	27965052	.	1	AA	.	AAGA	.
1	27983432	.	1	TCTCACAC	.	TC	.
1	28033035	.	1	A	.	AG	.
1	28133811	.	1	AGTT	.	A	.
1	28433056	.	1	AC	.	A	.
1	28660007	.	1	GTGATT	.	GT	.
1	28704605	.	1	G	.	GA	.
1	28705437	.	1	TC	.	TCC	.
1	28708137	.	1	AAGA	.	AA	.
1	28718591	.	1	GGCAC	.	G	.
1	28720822	.	1	A	.	AC	.
1	28725170	.	1	AAGA	.	AA	.
1	28726552	.	1	A	.	AG	.
1	28750516	.	1	CA	.	CAA	.
1	28753733	.	1	CAA	.	CA	.
1	28755493	.	1	CA	.	CAA	.
1	28755608	.	1	TGAC	.	TGACGAC	.
1	28757924	.	1	ACTAACACTAACACT	.	A	.
1	28766069	.	1	CTATATTATATTAT	.	CTATATTAT	.
1	28769043	.	1	TAATA	.	T	.
1	28773135	.	1	T	.	TG	.
1	28781012	.	1	ACAATCTAAGTTGTCAGCAA	.	ACAA	.
1	28795185	.	1	T	.	TA	.
1	28798173	.	1	CCTCA	.	CCTCACTCA	.
1	28799933	.	1	AATATCCATGGTTCTATAT	.	AAT	.
1	28800117	.	1	CACT	.	CACTTATAGTGAACCAACT	.
1	28805348	.	1	TCTGT	.	TCTGTCCGTTCTGTGCTTCCTGT	.
1	28805407	.	1	ATCTTC	.	ATCTTCTTC	.
1	28806164	.	1	C	.	CTTCTGCAT	.
1	28810741	.	1	C	.	CTT	.
1	28810804	.	1	TCTCTGACTC	.	TCTC	.
1	28811496	.	1	TC	.	T	.
1	28811642	.	1	GA	.	G	.
1	28812543	.	1	TTGAGAGTGAGTGTGTGTGTGTGTGTGTGTG	.	TTG	.
1	28812672	.	1	TG	.	T	.
1	28812936	.	1	AAT	.	A	.
1	28813437	.	1	A	.	AT	.
1	28823738	.	1	CATGTGT	.	CATGTGTATGTGT	.
1	28826547	.	1	GA	.	G	.
1	28841310	.	1	TTA	.	T	.
1	28842357	.	1	CAAGA	.	CGA,C	.
1	28847565	.	1	AGG	.	A	.
1	28848210	.	1	CG	.	CGG	.
1	28850527	.	1	CTA	.	CTAGATAATA	.
1	28850584	.	1	T	.	TA	.
1	28852645	.	1	ATACTTAC	.	ATAC	.
1	28853234	.	1	AC	.	A	.
1	28856349	.	1	AATTATA	.	AATTATATTATA	.
1	28857236	.	1	CTG	.	CTGGCTTACAGTTG	.
1	28859071	.	1	GACAA	.	GACAACAA	.
1	28863401	.	1	GT	.	GTAT	.
1	28868146	.	1	AT	.	A	.
1	28868304	.	1	ACCT	.	ACCTGCCT	.
1	28868789	.	1	TGCACACGC	.	TGC	.
1	28869257	.	1	CCT	.	C	.
1	28871025	.	1	A	.	AC	.
1	28875163	.	1	ATT	.	AT	.
1	28875366	.	1	T	.	TTAACACAC	.
1	28883096	.	1	T	.	TCTTCTTC	.
1	28886188	.	1	T	.	TC	.
1	28886693	.	1	T	.	TTGATCAGA	.
1	28886800	.	1	CTT	.	CT	.
1	28892306	.	1	A	.	AT	.
1	28892756	.	1	C	.	CTT	.
1	28921966	.	1	GA	.	GATATAGGTATAGGTA	.
1	28925922	.	1	CTC	.	CTCTGTC	.
1	28931112	.	1	TC	.	T	.
1	28931270	.	1	CTTCTATAATT	.	CTT	.
1	28936369	.	1	ATAT	.	ATATATGTAT	.
1	28938245	.	1	GTTCT	.	GTTCTTCT	.
1	28945051	.	1	TGCG	.	TG	.
1	28950534	.	1	AA	.	AACTTA	.
1	28951956	.	1	CTCAGTCA	.	CTCA	.
1	28956604	.	1	TG	.	T	.
1	28956734	.	1	GA	.	GAA	.
1	28956764	.	1	GAT	.	GATCAT	.
1	28960059	.	1	AT	.	ATT	.
1	28960225	.	1	TGG	.	TG	.
1	28962143	.	1	CT	.	C	.
1	28964725	.	1	TGA	.	T	.
1	28966473	.	1	GTT	.	GT	.
1	28973455	.	1	TAGATAGACAGA	.	TAGA	.
1	28982080	.	1	TAGGAG	.	TAG	.
1	28983320	.	1	CA	.	CAA	.
1	28986701	.	1	TTGCAT	.	TT	.
1	28987625	.	1	T	.	TCAGAC	.
1	28988880	.	1	G	.	GA	.
1	28991080	.	1	A	.	ACT	.
1	28996213	.	1	TGATTC	.	T	.
1	29007149	.	1	GCC	.	GC	.
1	29043177	.	1	CA	.	CACATA	.
1	29057497	.	1	GT	.	GGTT	.
1	29057902	.	1	T	.	TC	.
1	29061472	.	1	AACTCAGGAGAAGACTCAGGAG	.	AACTCAGGAG	.
1	29062507	.	1	ATT	.	AT	.
1	29062550	.	1	A	.	ATT	.
1	29067029	.	1	A	.	AG	.
1	29068577	.	1	GA	.	GAA	.
1	29068971	.	1	ATGTGC	.	A	.
1	29069178	.	1	CT	.	CTGATAT	.
1	29073697	.	1	CC	.	CCAC	.
1	29075523	.	1	TCATTCTCACACAGAGC	.	TC	.
1	29084073	.	1	CAA	.	CA	.
1	29097595	.	1	CG	.	C	.
1	29102165	.	1	AT	.	A	.
1	29107855	.	1	TCT	.	TCTCCT	.
1	29108562	.	1	AACA	.	AACACA	.
1	29108709	.	1	AACA	.	AA	.
1	29110787	.	1	A	.	ACT	.
1	29112611	.	1	G	.	GC	.
1	29113432	.	1	ATC	.	ATCTGAGCTC	.
1	29114882	.	1	AGA	.	AGACAGAAGTGA	.
1	29118607	.	1	C	.	CT	.
1	29119891	.	1	CAGAAGA	.	CAGA	.
1	29125495	.	1	GAAGTCAGTAAGT	.	GAAGTCAGTAAGTCAGTAAGT	.
1	29128793	.	1	GGAGA	.	G	.
1	29128933	.	1	T	.	TG	.
1	29133059	.	1	C	.	CA	.
1	29134068	.	1	CTT	.	CT	.
1	29134317	.	1	C	.	CTT	.
1	29134840	.	1	C	.	CACATACAACATA	.
1	29144503	.	1	TG	.	TGG	.
1	29146046	.	1	A	.	AT	.
1	29149623	.	1	TGG	.	TG	.
1	29154984	.	1	TGG	.	TG	.
1	29161191	.	1	TG	.	T	.
1	29162079	.	1	CAAGAA	.	CAAGAAGAA	.
1	29162151	.	1	TACA	.	TA	.
1	29164317	.	1	TACATACATATACA	.	TA	.
1	29185740	.	1	GACAGACA	.	GA	.
1	29190255	.	1	AATGAT	.	AAT	.
1	29215375	.	1	TCT	.	TCTCCT	.
1	29217724	.	1	TAA	.	TA	.
1	29220423	.	1	GGAAGA	.	GGA	.
1	29234872	.	1	TA	.	T	.
1	29253889	.	1	A	.	AT	.
1	29258610	.	1	GAAC	.	GAACAAC	.
1	29259868	.	1	CACA	.	CATACA	.
1	29272212	.	1	TG	.	TGG	.
1	29272628	.	1	TA	.	TAA	.
1	29276092	.	1	ACT	.	ACTAGTCTCAGCAAGATCCAGCAACCAAGATGCCT	.
1	29277046	.	1	T	.	TG	.
1	29277194	.	1	GCC	.	G	.
1	29279991	.	1	AATA	.	AA	.
1	29289951	.	1	GTATTATT	.	GTATT	.
1	29297069	.	1	GAGTCAG	.	GAG	.
1	29299466	.	1	AAGGAG	.	AAG	.
1	29304258	.	1	GC	.	G	.
1	29304473	.	1	TCT	.	TCTGTTGGTTGCCT	.
1	29307271	.	1	AG	.	AGG	.
1	29313384	.	1	CA	.	CATA	.
1	29313973	.	1	T	.	TA	.
1	29314283	.	1	A	.	AG	.
1	29347662	.	1	GA	.	GACAGACAGAGACAGAGACA	.
1	29347692	.	1	CA	.	CAGAGA	.
1	29361659	.	1	CATA	.	CA	.
1	29366359	.	1	AC	.	A	.
1	29374818	.	1	AT	.	A	.
1	29419167	.	1	A	.	AG	.
1	29424305	.	1	TGCAGCAG	.	TGCAG	.
1	29451798	.	1	A	.	AG	.
1	29495979	.	1	ATTATT	.	AT	.
1	29496323	.	1	TCC	.	TC	.
1	29502324	.	1	GTT	.	GT	.
1	29508642	.	1	T	.	TA	.
1	29528118	.	1	AC	.	ACC	.
1	29553155	.	1	TATATGCATAT	.	TATAT	.
1	29578420	.	1	TG	.	T	.
1	29621600	.	1	GT	.	G	.
1	29638860	.	1	ATATGTGT	.	AT	.
1	29654008	.	1	TGAG	.	TGAGCTGAGGAG	.
1	29661442	.	1	AT	.	ATATTAGT	.
1	29663894	.	1	GC	.	G	.
1	29665823	.	1	T	.	TA	.
1	29675955	.	1	GGAGA	.	GGA	.
1	29684293	.	1	C	.	CCT	.
1	29686603	.	1	CA	.	CAA	.
1	29702036	.	1	AGATG	.	AG	.
1	29718877	.	1	AA	.	AACA	.
1	29781503	.	1	A	.	AC	.
1	29794336	.	1	AATA	.	AA	.
1	29802261	.	1	G	.	GGA	.
1	29815342	.	1	TG	.	T	.
1	29842615	.	1	CT	.	C	.
1	29848286	.	1	ATCT	.	ATCTTCT	.
1	29852720	.	1	ACTCT	.	ACT	.
1	29874323	.	1	CT	.	CTAT	.
1	29887584	.	1	TA	.	TATATACA,TATACA	.
1	29888916	.	1	T	.	TG	.
1	29888959	.	1	T	.	TC	.
1	29900841	.	1	GAGAGACAGAGA	.	GAGAGA	.
1	29902081	.	1	T	.	TC	.
1	29936011	.	1	G	.	GT	.
1	30013103	.	1	AGA	.	AGAGGATGA	.
1	30018251	.	1	AT	.	ATT	.
1	30075566	.	1	ATTC	.	ATTCAACGTTC	.
1	30080508	.	1	TATACATA	.	TATA	.
1	30090785	.	1	GCCACCAC	.	GCCAC	.
1	30112060	.	1	G	.	GT	.
1	30120435	.	1	CAGAGA	.	CAGAGATAGAGA	.
1	30148156	.	1	TATATACATATA	.	TATATA	.
1	30150277	.	1	TATA	.	TATAGATATAGATA,TATAGATA	.
1	30150349	.	1	GA	.	GATA	.
1	30234587	.	1	CT	.	CTAT	.
1	30314316	.	1	TA	.	T	.
1	30314347	.	1	T	.	TA	.
1	30314359	.	1	AGAT	.	AGATGAT	.
1	30610747	.	1	AGTT	.	A	.
1	30635900	.	1	TA	.	TATACA	.
1	30668137	.	1	TTCTTGCTCTTGCTCT	.	TTCTTGCTCT	.
1	30700549	.	1	AGCACCTCCGCACCTCC	.	AGCACCTCC	.
1	30707931	.	1	GTG	.	GTGTTG	.
1	30716781	.	1	T	.	TCC	.
1	30776904	.	1	T	.	TTAA,TTA	.
1	30790703	.	1	AT	.	A	.
1	30796253	.	1	TAGTCAGT	.	TAGT	.
1	30797472	.	1	TACCAC	.	TAC	.
1	30798268	.	1	CCGAG	.	CCGAGCGAG	.
1	30801882	.	1	TGAAGAAGA	.	TGAAGA	.
1	30813534	.	1	GCTCACTC	.	GCTC	.
1	30818202	.	1	AGG	.	AG	.
1	30818790	.	1	G	.	GTA	.
1	30819978	.	1	CCTCT	.	CCT	.
1	30821985	.	1	A	.	AC	.
1	30823744	.	1	A	.	AT	.
1	30825570	.	1	TCTTA	.	TCTTACTTA	.
1	30828966	.	1	ACTGTCTGT	.	ACTGT	.
1	30829750	.	1	TCACA	.	TCACACA	.
1	30834439	.	1	CACGAACGAAC	.	CACGAAC	.
1	30885718	.	1	ATT	.	AT	.
1	30901113	.	1	CAC	.	CACAAC	.
1	30902131	.	1	T	.	TTCCA	.
1	30905643	.	1	CATGT	.	CATGTATGT	.
1	30914537	.	1	A	.	ATTGCTCTGGTCTCCTTAGG	.
1	30924675	.	1	C	.	CTT	.
1	30929688	.	1	GT	.	GTT	.
1	30960947	.	1	CCTTGTCTT	.	CCTT	.
1	30968044	.	1	TATACATA	.	TATA	.
1	31047876	.	1	TG	.	TGG	.
1	31050549	.	1	AAGAGAG	.	AAGAG	.
1	31053116	.	1	ATGCTTCCTTGCTTCCTTG	.	ATGCTTCCTTG	.
1	31058530	.	1	GA	.	GAA	.
1	31186211	.	1	AA	.	ACA	.
1	31374015	.	1	AAGAAGA	.	AA	.
1	31465601	.	1	ACA	.	ACAGATTATATTAATCA	.
1	31482512	.	1	T	.	TC	.
1	31503168	.	1	ACG	.	A	.
[truncated: 177,333 more rows]
