# Supplementary material for: Efficient cancer modeling through CRISPR-Cas9/HDR-based somatic precision gene editing in mice
Source: Sci Adv. 2023 May 12;9(19):eade0059. doi: 10.1126/sciadv.ade0059 (PMC10181191; doi:10.1126/sciadv.ade0059)
Supplement: Supplementary file 2 — Data S1 to S4 [file sciadv.ade0059_data_files_s1_to_s4.zip › ade0059_Data_file_S2.txt]

Chr	Start	end	DNA_seq	Strand	gRNA	Number_of_mismatch	PAM	Indel_CHROM	Indel_POS1	Indel_POS2	Indel_REF1	Indel_REF2	Indel_ALT1	Indel_ALT2
chr3	32462750	32462770	ATGAATGATGCACATCATGG	+	ATGAATGATGCACATCATGG	0	Yes	3	32462767	.	ATG	.	A	.
chr8	47725439	47725459	ATGACTGATGCACATCATGG	+	ATGAATGATGCACATCATGG	1	No	NA	NA	NA	NA	NA	NA	NA
chr1	49351308	49351328	ATGAATGATGTAAATCATGG	-	ATGAATGATGCACATCATGG	2	No	NA	NA	NA	NA	NA	NA	NA
chr4	23212424	23212444	ATGAATGATGTAAATCATGG	+	ATGAATGATGCACATCATGG	2	No	NA	NA	NA	NA	NA	NA	NA
chr4	84082116	84082136	ATGAATGATGCAGACCATGG	-	ATGAATGATGCACATCATGG	2	No	NA	NA	NA	NA	NA	NA	NA
chr5	39335113	39335133	ATGAATGTTGCACAACATGG	+	ATGAATGATGCACATCATGG	2	No	NA	NA	NA	NA	NA	NA	NA
chr6	85399537	85399557	ATGAATGATCCACATCATTG	+	ATGAATGATGCACATCATGG	2	No	NA	NA	NA	NA	NA	NA	NA
chr9	26866485	26866505	ATGAATGATGTAAATCATGG	-	ATGAATGATGCACATCATGG	2	No	NA	NA	NA	NA	NA	NA	NA
chr10	37677939	37677959	GTGAGTGATGCACATCATGG	+	ATGAATGATGCACATCATGG	2	No	NA	NA	NA	NA	NA	NA	NA
chr16	89713513	89713533	ATGAATGATGTAAATCATGG	-	ATGAATGATGCACATCATGG	2	No	NA	NA	NA	NA	NA	NA	NA
chr17	56763287	56763307	ATGAATGCTGCACCTCATGG	+	ATGAATGATGCACATCATGG	2	No	NA	NA	NA	NA	NA	NA	NA
chr17	58533025	58533045	ATCAATGATGCACATCATTG	+	ATGAATGATGCACATCATGG	2	No	NA	NA	NA	NA	NA	NA	NA
chr19	35717308	35717328	ATGAATGATGCAAATCCTGG	+	ATGAATGATGCACATCATGG	2	No	NA	NA	NA	NA	NA	NA	NA
chrX	74975326	74975346	ATGAATGATGCATATCATAG	+	ATGAATGATGCACATCATGG	2	No	NA	NA	NA	NA	NA	NA	NA
chrX	161520655	161520675	ATGAATGATGCATATCATTG	+	ATGAATGATGCACATCATGG	2	No	NA	NA	NA	NA	NA	NA	NA
chr1	7295881	7295901	ATGAATGATGTAAATCATAG	-	ATGAATGATGCACATCATGG	3	No	NA	NA	NA	NA	NA	NA	NA
chr1	12590029	12590049	ATGAATGAGGTAAATCATGG	-	ATGAATGATGCACATCATGG	3	No	NA	NA	NA	NA	NA	NA	NA
chr1	13509900	13509920	ATGAATGATGTAAATCATAG	+	ATGAATGATGCACATCATGG	3	No	NA	NA	NA	NA	NA	NA	NA
chr1	16870847	16870867	ATGAATGATGTAAATCATAG	+	ATGAATGATGCACATCATGG	3	No	NA	NA	NA	NA	NA	NA	NA
chr1	19948358	19948378	ATGAAATATGTACATCATGG	-	ATGAATGATGCACATCATGG	3	No	NA	NA	NA	NA	NA	NA	NA
chr1	43083106	43083126	ATGCAAGATACACATCATGG	+	ATGAATGATGCACATCATGG	3	No	NA	NA	NA	NA	NA	NA	NA
chr1	48396885	48396905	ATGAATGATCCACATTTTGG	-	ATGAATGATGCACATCATGG	3	No	NA	NA	NA	NA	NA	NA	NA
chr1	50397606	50397626	ATGAATGATGTACATTGTGG	-	ATGAATGATGCACATCATGG	3	No	NA	NA	NA	NA	NA	NA	NA
chr1	58530201	58530221	ATGAATGATGCAGATGAAGG	-	ATGAATGATGCACATCATGG	3	No	NA	NA	NA	NA	NA	NA	NA
chr1	58765184	58765204	ATGAATGATGTAAATCATAG	+	ATGAATGATGCACATCATGG	3	No	NA	NA	NA	NA	NA	NA	NA
chr1	81646642	81646662	ATGAATGATGTAGATCATAG	+	ATGAATGATGCACATCATGG	3	No	NA	NA	NA	NA	NA	NA	NA
chr1	114795329	114795349	ATGAATGATGAATATCTTGG	+	ATGAATGATGCACATCATGG	3	No	NA	NA	NA	NA	NA	NA	NA
chr1	139841385	139841405	ATGAATGATGTAGATCATAG	-	ATGAATGATGCACATCATGG	3	No	NA	NA	NA	NA	NA	NA	NA
chr1	141544843	141544863	ATGAATGATGTAAATCATTG	+	ATGAATGATGCACATCATGG	3	No	NA	NA	NA	NA	NA	NA	NA
chr1	165792454	165792474	CTGCATGATTCACATCATGG	+	ATGAATGATGCACATCATGG	3	No	NA	NA	NA	NA	NA	NA	NA
chr1	168353320	168353340	CTGAATGATTCACAACATGG	-	ATGAATGATGCACATCATGG	3	No	NA	NA	NA	NA	NA	NA	NA
chr1	190745624	190745644	AAGAGTGATGCGCATCATGG	-	ATGAATGATGCACATCATGG	3	Yes	NA	NA	NA	NA	NA	NA	NA
chr1	193252858	193252878	ATGAAAGATGCACATGGTGG	-	ATGAATGATGCACATCATGG	3	No	NA	NA	NA	NA	NA	NA	NA
chr2	3538481	3538501	ATGAATAATGTACATTATGG	-	ATGAATGATGCACATCATGG	3	No	NA	NA	NA	NA	NA	NA	NA
chr2	21217809	21217829	ATGAATCCTGCACCTCATGG	+	ATGAATGATGCACATCATGG	3	No	NA	NA	NA	NA	NA	NA	NA
chr2	24137353	24137373	TTGAATGATCCACATCAGGG	+	ATGAATGATGCACATCATGG	3	No	NA	NA	NA	NA	NA	NA	NA
chr2	28479994	28480014	ATGAATGATTCACATCATTC	-	ATGAATGATGCACATCATGG	3	No	NA	NA	NA	NA	NA	NA	NA
chr2	46911181	46911201	ATGAATGACAGACATCATGG	+	ATGAATGATGCACATCATGG	3	No	NA	NA	NA	NA	NA	NA	NA
chr2	50480834	50480854	ATGGAAGATGAACATCATGG	-	ATGAATGATGCACATCATGG	3	No	NA	NA	NA	NA	NA	NA	NA
chr2	51378605	51378625	ATGAATGAAACATATCATGG	+	ATGAATGATGCACATCATGG	3	No	NA	NA	NA	NA	NA	NA	NA
chr2	61218059	61218079	ATGAATGATACAGATCAGGG	-	ATGAATGATGCACATCATGG	3	No	NA	NA	NA	NA	NA	NA	NA
chr2	62877280	62877300	ATTAATGATGAACATCATAG	+	ATGAATGATGCACATCATGG	3	No	NA	NA	NA	NA	NA	NA	NA
chr2	64895612	64895632	ATGCAAGATGAACATCATGG	+	ATGAATGATGCACATCATGG	3	No	NA	NA	NA	NA	NA	NA	NA
chr2	118138639	118138659	ATTAAAGATGCACATCATCG	-	ATGAATGATGCACATCATGG	3	No	NA	NA	NA	NA	NA	NA	NA
chr2	122755046	122755066	ATGAACCATCCACATCATGG	-	ATGAATGATGCACATCATGG	3	No	NA	NA	NA	NA	NA	NA	NA
chr2	123504550	123504570	AGGAGTAATGCACATCATGG	+	ATGAATGATGCACATCATGG	3	No	NA	NA	NA	NA	NA	NA	NA
chr2	130146802	130146822	ATGAAGGGTGCACAGCATGG	-	ATGAATGATGCACATCATGG	3	No	NA	NA	NA	NA	NA	NA	NA
chr2	144920439	144920459	ATGAATGATGACCAGCATGG	-	ATGAATGATGCACATCATGG	3	No	NA	NA	NA	NA	NA	NA	NA
chr2	164731574	164731594	AAGAGTGATGCACATCAAGG	-	ATGAATGATGCACATCATGG	3	No	NA	NA	NA	NA	NA	NA	NA
chr2	174084450	174084470	GTGAATGATGCACATGTTGG	+	ATGAATGATGCACATCATGG	3	No	NA	NA	NA	NA	NA	NA	NA
chr3	7026012	7026032	ATGAATTATGCACAACAAGG	+	ATGAATGATGCACATCATGG	3	No	NA	NA	NA	NA	NA	NA	NA
chr3	18606708	18606728	ATGAACCATGCATATCATGG	+	ATGAATGATGCACATCATGG	3	No	NA	NA	NA	NA	NA	NA	NA
chr3	23671704	23671724	ATGAATGAAGTCCATCATGG	+	ATGAATGATGCACATCATGG	3	Yes	NA	NA	NA	NA	NA	NA	NA
chr3	56259854	56259874	ATGAATTATTCACATAATGG	+	ATGAATGATGCACATCATGG	3	No	NA	NA	NA	NA	NA	NA	NA
chr3	59537893	59537913	ATGAATGATGTAGATCATAG	-	ATGAATGATGCACATCATGG	3	No	NA	NA	NA	NA	NA	NA	NA
chr3	59969207	59969227	ATGAATGATGTAAATCATTG	+	ATGAATGATGCACATCATGG	3	No	NA	NA	NA	NA	NA	NA	NA
chr3	84503205	84503225	ATGTATTATGGACATCATGG	+	ATGAATGATGCACATCATGG	3	No	NA	NA	NA	NA	NA	NA	NA
chr3	98463804	98463824	ATGAATGATGTAAATCATAG	-	ATGAATGATGCACATCATGG	3	No	NA	NA	NA	NA	NA	NA	NA
chr3	98517245	98517265	ATGAATGATGTAAATCATAG	-	ATGAATGATGCACATCATGG	3	No	NA	NA	NA	NA	NA	NA	NA
chr3	98570708	98570728	ATGAATGATGTAAATCATAG	-	ATGAATGATGCACATCATGG	3	No	NA	NA	NA	NA	NA	NA	NA
chr3	115586489	115586509	ATGAATGATGCCCATCATTT	-	ATGAATGATGCACATCATGG	3	No	NA	NA	NA	NA	NA	NA	NA
chr3	154955257	154955277	TGGATTGATGCACATCATGG	+	ATGAATGATGCACATCATGG	3	No	NA	NA	NA	NA	NA	NA	NA
chr4	5177697	5177717	ATGAATGATGTAGATCATAG	+	ATGAATGATGCACATCATGG	3	No	NA	NA	NA	NA	NA	NA	NA
chr4	8639161	8639181	CTGAAGGATGTACATCATGG	+	ATGAATGATGCACATCATGG	3	Yes	NA	NA	NA	NA	NA	NA	NA
chr4	23123063	23123083	ATGAATAATACATATCATGG	+	ATGAATGATGCACATCATGG	3	No	NA	NA	NA	NA	NA	NA	NA
chr4	31386354	31386374	ATTTATGATGCACATCTTGG	-	ATGAATGATGCACATCATGG	3	No	NA	NA	NA	NA	NA	NA	NA
chr4	49965818	49965838	ATCAATAATTCACATCATGG	+	ATGAATGATGCACATCATGG	3	Yes	NA	NA	NA	NA	NA	NA	NA
chr4	67274604	67274624	ATGAATGATGCACACCTAGG	-	ATGAATGATGCACATCATGG	3	No	NA	NA	NA	NA	NA	NA	NA
chr4	70862980	70863000	ATGGATGAGGCACATGATGG	-	ATGAATGATGCACATCATGG	3	No	NA	NA	NA	NA	NA	NA	NA
chr4	72893893	72893913	ATGAATGATTCTTATCATGG	-	ATGAATGATGCACATCATGG	3	No	NA	NA	NA	NA	NA	NA	NA
chr4	95181879	95181899	TTGAATGATGCTCATCTTGG	+	ATGAATGATGCACATCATGG	3	No	NA	NA	NA	NA	NA	NA	NA
chr4	101717168	101717188	ATGGCTGATGCACATCAGGG	+	ATGAATGATGCACATCATGG	3	No	NA	NA	NA	NA	NA	NA	NA
chr4	111177882	111177902	ATGAACGAAGCACAGCATGG	-	ATGAATGATGCACATCATGG	3	No	NA	NA	NA	NA	NA	NA	NA
chr5	4109075	4109095	ATGAATGATGTATATCATTG	+	ATGAATGATGCACATCATGG	3	No	NA	NA	NA	NA	NA	NA	NA
chr5	18219262	18219282	ATCAATGGTGCACAGCATGG	+	ATGAATGATGCACATCATGG	3	No	NA	NA	NA	NA	NA	NA	NA
chr5	18440503	18440523	TTGAAAGATGCACATCATGT	-	ATGAATGATGCACATCATGG	3	No	NA	NA	NA	NA	NA	NA	NA
chr5	30056226	30056246	ATGAATGATGTAGATCATAG	-	ATGAATGATGCACATCATGG	3	No	NA	NA	NA	NA	NA	NA	NA
chr5	31318853	31318873	ATGAATGATGTAGATCATAG	+	ATGAATGATGCACATCATGG	3	No	NA	NA	NA	NA	NA	NA	NA
chr5	42744342	42744362	ATGAAACAAGCACATCATGG	+	ATGAATGATGCACATCATGG	3	No	NA	NA	NA	NA	NA	NA	NA
chr5	70510313	70510333	AGGAATGATGTACATCTTGG	+	ATGAATGATGCACATCATGG	3	No	NA	NA	NA	NA	NA	NA	NA
chr5	79669595	79669615	AGGAATGATGCATATGATGG	-	ATGAATGATGCACATCATGG	3	No	NA	NA	NA	NA	NA	NA	NA
chr5	107192623	107192643	ATGAAAGATGCATATCAGGG	+	ATGAATGATGCACATCATGG	3	No	NA	NA	NA	NA	NA	NA	NA
chr5	108620109	108620129	TTGAATGATGCAAATCTTGG	-	ATGAATGATGCACATCATGG	3	No	NA	NA	NA	NA	NA	NA	NA
chr5	140340349	140340369	ATGAATGAAGCACTTTATGG	-	ATGAATGATGCACATCATGG	3	No	NA	NA	NA	NA	NA	NA	NA
chr6	3675777	3675797	ATGAATGATGTAGATCATAG	-	ATGAATGATGCACATCATGG	3	No	NA	NA	NA	NA	NA	NA	NA
chr6	5467766	5467786	ATGAATGATGTAAATCATAG	-	ATGAATGATGCACATCATGG	3	No	NA	NA	NA	NA	NA	NA	NA
chr6	15218885	15218905	ATGAGTGAAGCACATCATGA	+	ATGAATGATGCACATCATGG	3	No	NA	NA	NA	NA	NA	NA	NA
chr6	45610445	45610465	TGGTATGATGCACATCATGG	+	ATGAATGATGCACATCATGG	3	No	NA	NA	NA	NA	NA	NA	NA
chr6	60256252	60256272	ATGAATTATGACCATCATGG	+	ATGAATGATGCACATCATGG	3	No	NA	NA	NA	NA	NA	NA	NA
chr6	61357074	61357094	CTGAATAATGCACATAATGG	-	ATGAATGATGCACATCATGG	3	No	NA	NA	NA	NA	NA	NA	NA
chr6	63261860	63261880	ATGAATGATGTACATCATAT	-	ATGAATGATGCACATCATGG	3	No	NA	NA	NA	NA	NA	NA	NA
chr6	66248783	66248803	ATGAATGATGTAAATCATCG	-	ATGAATGATGCACATCATGG	3	No	NA	NA	NA	NA	NA	NA	NA
chr6	77693012	77693032	CTGAAAGATGCACATCATAG	-	ATGAATGATGCACATCATGG	3	No	NA	NA	NA	NA	NA	NA	NA
chr6	105774357	105774377	AAGAATGATGCACATCAATG	-	ATGAATGATGCACATCATGG	3	Yes	NA	NA	NA	NA	NA	NA	NA
chr6	111472177	111472197	TTGAATGTTGCATATCATGG	-	ATGAATGATGCACATCATGG	3	No	NA	NA	NA	NA	NA	NA	NA
chr6	115261030	115261050	ATGAGTGAAGCACAACATGG	+	ATGAATGATGCACATCATGG	3	No	NA	NA	NA	NA	NA	NA	NA
chr6	122124446	122124466	ATGAATGATGTAGATCATAG	-	ATGAATGATGCACATCATGG	3	No	NA	NA	NA	NA	NA	NA	NA
chr6	124598378	124598398	ATGAATGATGTAGATCATAG	+	ATGAATGATGCACATCATGG	3	No	NA	NA	NA	NA	NA	NA	NA
chr6	132107349	132107369	ATGAATGTTGAACATCATAG	-	ATGAATGATGCACATCATGG	3	No	NA	NA	NA	NA	NA	NA	NA
chr6	140664324	140664344	ATGAGTGACACACATCATGG	+	ATGAATGATGCACATCATGG	3	No	NA	NA	NA	NA	NA	NA	NA
chr7	10932703	10932723	ATGAATGATGTAGATCATAG	+	ATGAATGATGCACATCATGG	3	No	NA	NA	NA	NA	NA	NA	NA
chr7	11324746	11324766	ATGAATGATGTAGATCATAG	+	ATGAATGATGCACATCATGG	3	No	NA	NA	NA	NA	NA	NA	NA
chr7	11946902	11946922	ATGAATGATGTAAATCATAG	+	ATGAATGATGCACATCATGG	3	No	NA	NA	NA	NA	NA	NA	NA
chr7	23551222	23551242	ATGAATGATGTAGATCATAG	+	ATGAATGATGCACATCATGG	3	No	NA	NA	NA	NA	NA	NA	NA
chr7	29808726	29808746	ATGAATGATGTAAATCATAG	-	ATGAATGATGCACATCATGG	3	No	NA	NA	NA	NA	NA	NA	NA
chr7	63541164	63541184	ATGAAAAATGCACATGATGG	-	ATGAATGATGCACATCATGG	3	No	NA	NA	NA	NA	NA	NA	NA
chr7	74512293	74512313	AAGAAAGATGCAGATCATGG	-	ATGAATGATGCACATCATGG	3	No	NA	NA	NA	NA	NA	NA	NA
chr7	86094068	86094088	ATGAATGATGTAAATCATAG	-	ATGAATGATGCACATCATGG	3	No	NA	NA	NA	NA	NA	NA	NA
chr7	91204120	91204140	TGGAATGATTCACATCATGG	+	ATGAATGATGCACATCATGG	3	No	NA	NA	NA	NA	NA	NA	NA
chr7	103606350	103606370	ATGGATGATGCACATCATAA	-	ATGAATGATGCACATCATGG	3	No	NA	NA	NA	NA	NA	NA	NA
chr7	127462963	127462983	ATGAATGATGTAGATCATTG	-	ATGAATGATGCACATCATGG	3	No	NA	NA	NA	NA	NA	NA	NA
chr7	130038234	130038254	ATGAATGATTCTCATCCTGG	+	ATGAATGATGCACATCATGG	3	No	NA	NA	NA	NA	NA	NA	NA
chr7	138280815	138280835	ATGACTGATGGTCATCATGG	+	ATGAATGATGCACATCATGG	3	No	NA	NA	NA	NA	NA	NA	NA
chr8	10354917	10354937	ATAAATGAAGCACATCATGA	-	ATGAATGATGCACATCATGG	3	No	NA	NA	NA	NA	NA	NA	NA
chr8	15372363	15372383	ATGAATCATTCAGATCATGG	+	ATGAATGATGCACATCATGG	3	No	NA	NA	NA	NA	NA	NA	NA
chr8	37002507	37002527	ATGAAAGAATCACATCATGG	-	ATGAATGATGCACATCATGG	3	No	NA	NA	NA	NA	NA	NA	NA
chr8	44473439	44473459	ATGAATGTTACACATCATAG	+	ATGAATGATGCACATCATGG	3	No	NA	NA	NA	NA	NA	NA	NA
chr8	49131853	49131873	ATAGATGATGCACTTCATGG	+	ATGAATGATGCACATCATGG	3	Yes	NA	NA	NA	NA	NA	NA	NA
chr8	53857232	53857252	ATGAATCAAGCACATGATGG	+	ATGAATGATGCACATCATGG	3	No	NA	NA	NA	NA	NA	NA	NA
chr8	56663397	56663417	ATGAATGATGAAAATAATGG	+	ATGAATGATGCACATCATGG	3	No	NA	NA	NA	NA	NA	NA	NA
chr8	88862648	88862668	ATGGATGATGCCCAGCATGG	-	ATGAATGATGCACATCATGG	3	No	NA	NA	NA	NA	NA	NA	NA
chr8	124246337	124246357	GTGTAAGATGCACATCATGG	+	ATGAATGATGCACATCATGG	3	No	NA	NA	NA	NA	NA	NA	NA
chr9	4106997	4107017	ATGAATGATGTAAATCATAG	+	ATGAATGATGCACATCATGG	3	No	NA	NA	NA	NA	NA	NA	NA
chr9	5537273	5537293	ATGAATGATGTAAATCATAG	+	ATGAATGATGCACATCATGG	3	No	NA	NA	NA	NA	NA	NA	NA
chr9	8547007	8547027	ATGAATGGTGCCCATCATGA	-	ATGAATGATGCACATCATGG	3	No	NA	NA	NA	NA	NA	NA	NA
chr9	9095996	9096016	ATGCATGAAGCACAGCATGG	-	ATGAATGATGCACATCATGG	3	No	NA	NA	NA	NA	NA	NA	NA
chr9	11857442	11857462	ATGAATGATGTAGATCATTG	-	ATGAATGATGCACATCATGG	3	No	NA	NA	NA	NA	NA	NA	NA
chr9	26188068	26188088	AATAATGATGCACAGCATGG	-	ATGAATGATGCACATCATGG	3	No	NA	NA	NA	NA	NA	NA	NA
chr9	52322301	52322321	ATGGATGATGCACATCAAGC	+	ATGAATGATGCACATCATGG	3	No	NA	NA	NA	NA	NA	NA	NA
chr9	69702186	69702206	ATGAATGGTGAAAATCATGG	-	ATGAATGATGCACATCATGG	3	No	NA	NA	NA	NA	NA	NA	NA
chr9	70851240	70851260	GTGAATGATAAACATCATGG	-	ATGAATGATGCACATCATGG	3	No	NA	NA	NA	NA	NA	NA	NA
chr9	71330775	71330795	ATAAATGATGAACATCATCG	+	ATGAATGATGCACATCATGG	3	No	NA	NA	NA	NA	NA	NA	NA
chr9	101446126	101446146	ATGGATGATGTACAACATGG	+	ATGAATGATGCACATCATGG	3	No	NA	NA	NA	NA	NA	NA	NA
chr9	104811059	104811079	GTGAATTATGCACATCATGC	-	ATGAATGATGCACATCATGG	3	No	NA	NA	NA	NA	NA	NA	NA
chr9	118528493	118528513	ATGAATGTTGCACTTCAGGG	+	ATGAATGATGCACATCATGG	3	No	NA	NA	NA	NA	NA	NA	NA
chr10	13380447	13380467	AGGAATGACGCACAGCATGG	+	ATGAATGATGCACATCATGG	3	No	NA	NA	NA	NA	NA	NA	NA
chr10	44887793	44887813	ATGAATGATGCACATCAGCT	-	ATGAATGATGCACATCATGG	3	No	NA	NA	NA	NA	NA	NA	NA
chr10	48191403	48191423	ATAAATGATGATCATCATGG	-	ATGAATGATGCACATCATGG	3	No	NA	NA	NA	NA	NA	NA	NA
chr10	48401513	48401533	ATGAATGATGTAAAGCATGG	-	ATGAATGATGCACATCATGG	3	No	NA	NA	NA	NA	NA	NA	NA
chr10	52731660	52731680	ATCACTGAAGCACATCATGG	-	ATGAATGATGCACATCATGG	3	No	NA	NA	NA	NA	NA	NA	NA
chr10	54008673	54008693	ATGAATATTACACATCATGG	-	ATGAATGATGCACATCATGG	3	No	NA	NA	NA	NA	NA	NA	NA
chr10	76055903	76055923	ATGAATGATGTAGATCATAG	-	ATGAATGATGCACATCATGG	3	No	NA	NA	NA	NA	NA	NA	NA
chr10	81633304	81633324	ATGAATGATGTCCATCATTG	+	ATGAATGATGCACATCATGG	3	No	NA	NA	NA	NA	NA	NA	NA
chr10	85308052	85308072	ATGATTGTTGCACATCAAGG	-	ATGAATGATGCACATCATGG	3	No	NA	NA	NA	NA	NA	NA	NA
chr10	103316272	103316292	ATGAATGAGCAACATCATGG	+	ATGAATGATGCACATCATGG	3	No	NA	NA	NA	NA	NA	NA	NA
chr10	115145510	115145530	AAGAATCATGCACATCATTG	+	ATGAATGATGCACATCATGG	3	No	NA	NA	NA	NA	NA	NA	NA
chr10	117256023	117256043	ATGAATGATGTAAATCATAG	-	ATGAATGATGCACATCATGG	3	No	NA	NA	NA	NA	NA	NA	NA
chr10	124985075	124985095	AGAAATGAAGCACATCATGG	+	ATGAATGATGCACATCATGG	3	No	NA	NA	NA	NA	NA	NA	NA
chr10	129090378	129090398	AAGAATGAAACACATCATGG	+	ATGAATGATGCACATCATGG	3	No	NA	NA	NA	NA	NA	NA	NA
chr11	6344719	6344739	ATGAATGAAACACAGCATGG	-	ATGAATGATGCACATCATGG	3	No	NA	NA	NA	NA	NA	NA	NA
chr11	6850715	6850735	ATGAATGATGTAGATCATAG	-	ATGAATGATGCACATCATGG	3	No	NA	NA	NA	NA	NA	NA	NA
chr11	7825210	7825230	ATGAATCATGCACAGGATGG	+	ATGAATGATGCACATCATGG	3	No	NA	NA	NA	NA	NA	NA	NA
chr11	11000165	11000185	ATGAATGATGTAAATCATAG	+	ATGAATGATGCACATCATGG	3	No	NA	NA	NA	NA	NA	NA	NA
chr11	17199781	17199801	CTGAGTGCTGCACATCATGG	+	ATGAATGATGCACATCATGG	3	No	NA	NA	NA	NA	NA	NA	NA
chr11	23137246	23137266	AGAAATGATGCACATCCTGG	-	ATGAATGATGCACATCATGG	3	No	NA	NA	NA	NA	NA	NA	NA
chr11	26305447	26305467	ATGGATGAAGGACATCATGG	+	ATGAATGATGCACATCATGG	3	No	NA	NA	NA	NA	NA	NA	NA
chr11	32069879	32069899	ATGAATGATGGACATGAGGG	-	ATGAATGATGCACATCATGG	3	No	NA	NA	NA	NA	NA	NA	NA
chr11	70501729	70501749	AAGAATGATGCACAGCATTG	+	ATGAATGATGCACATCATGG	3	No	NA	NA	NA	NA	NA	NA	NA
chr11	83363367	83363387	TAGAATGATACACATCATGG	-	ATGAATGATGCACATCATGG	3	No	NA	NA	NA	NA	NA	NA	NA
chr11	90766765	90766785	ATGAATGATGACCAGCATGG	-	ATGAATGATGCACATCATGG	3	No	NA	NA	NA	NA	NA	NA	NA
chr11	113619796	113619816	ATGAAAGATGCATATCGTGG	+	ATGAATGATGCACATCATGG	3	No	NA	NA	NA	NA	NA	NA	NA
chr12	18915732	18915752	ATGAATGATGTAAATCATAG	+	ATGAATGATGCACATCATGG	3	No	NA	NA	NA	NA	NA	NA	NA
chr12	18986006	18986026	ATGAATGATGTAAATCATAG	+	ATGAATGATGCACATCATGG	3	No	NA	NA	NA	NA	NA	NA	NA
chr12	19567673	19567693	ATGAATGATGTAAATCATAG	+	ATGAATGATGCACATCATGG	3	No	NA	NA	NA	NA	NA	NA	NA
chr12	19820488	19820508	ATGAATGATGTAAATCATAG	-	ATGAATGATGCACATCATGG	3	No	NA	NA	NA	NA	NA	NA	NA
chr12	20149422	20149442	ATGAATGATGTAAATCATAG	+	ATGAATGATGCACATCATGG	3	No	NA	NA	NA	NA	NA	NA	NA
chr12	20674271	20674291	ATGAATGATGTAAATCATAG	+	ATGAATGATGCACATCATGG	3	No	NA	NA	NA	NA	NA	NA	NA
chr12	22331500	22331520	ATGAATGATGTAAATCATAG	-	ATGAATGATGCACATCATGG	3	No	NA	NA	NA	NA	NA	NA	NA
chr12	22405085	22405105	ATGAATGATGTAAATCATAG	-	ATGAATGATGCACATCATGG	3	No	NA	NA	NA	NA	NA	NA	NA
chr12	22662921	22662941	ATGAATGATGTAAATCATAG	-	ATGAATGATGCACATCATGG	3	No	NA	NA	NA	NA	NA	NA	NA
chr12	23490418	23490438	ATGAATGATGTAAATCATAG	-	ATGAATGATGCACATCATGG	3	No	NA	NA	NA	NA	NA	NA	NA
chr12	23564120	23564140	ATGAATGATGTAAATCATAG	-	ATGAATGATGCACATCATGG	3	No	NA	NA	NA	NA	NA	NA	NA
chr12	24008749	24008769	ATGAATGATGTAAATCATAG	-	ATGAATGATGCACATCATGG	3	No	NA	NA	NA	NA	NA	NA	NA
chr12	25247999	25248019	ATAAATGATGCACACCACGG	+	ATGAATGATGCACATCATGG	3	No	NA	NA	NA	NA	NA	NA	NA
chr12	48512542	48512562	ATGAATCATGTACATCATGT	-	ATGAATGATGCACATCATGG	3	No	NA	NA	NA	NA	NA	NA	NA
chr12	64306285	64306305	ATGAATGAAGGAAATCATGG	+	ATGAATGATGCACATCATGG	3	No	NA	NA	NA	NA	NA	NA	NA
chr12	69478606	69478626	ATGAATGATGTAAATCATTG	+	ATGAATGATGCACATCATGG	3	No	NA	NA	NA	NA	NA	NA	NA
chr12	71462284	71462304	AGGAATGATGCACATCAGTG	-	ATGAATGATGCACATCATGG	3	No	NA	NA	NA	NA	NA	NA	NA
chr12	113565650	113565670	ATCACTGATGCACATCAAGG	-	ATGAATGATGCACATCATGG	3	No	NA	NA	NA	NA	NA	NA	NA
chr13	4334235	4334255	ATGGATGATGTAAATCATGG	-	ATGAATGATGCACATCATGG	3	No	NA	NA	NA	NA	NA	NA	NA
chr13	5054187	5054207	TTGAATGATACAAATCATGG	+	ATGAATGATGCACATCATGG	3	No	NA	NA	NA	NA	NA	NA	NA
chr13	7268815	7268835	GTGAATGATGAACATCATGA	+	ATGAATGATGCACATCATGG	3	No	NA	NA	NA	NA	NA	NA	NA
chr13	22197520	22197540	ATGAATGATGTAAATCATAG	+	ATGAATGATGCACATCATGG	3	No	NA	NA	NA	NA	NA	NA	NA
chr13	22701539	22701559	ATGAATGATGTAAATCATAG	+	ATGAATGATGCACATCATGG	3	No	NA	NA	NA	NA	NA	NA	NA
chr13	22782745	22782765	ATGAATGATGTAAATCATAG	+	ATGAATGATGCACATCATGG	3	No	NA	NA	NA	NA	NA	NA	NA
chr13	26414345	26414365	AGGAAAGATGCACAACATGG	-	ATGAATGATGCACATCATGG	3	No	NA	NA	NA	NA	NA	NA	NA
chr13	33387088	33387108	AAGAATGATGCTCATCATGA	-	ATGAATGATGCACATCATGG	3	No	NA	NA	NA	NA	NA	NA	NA
chr13	33464968	33464988	AAGAATGATGCTCATCATGA	-	ATGAATGATGCACATCATGG	3	No	NA	NA	NA	NA	NA	NA	NA
chr13	50400332	50400352	AAGAATGATGCCCATCAGGG	+	ATGAATGATGCACATCATGG	3	No	NA	NA	NA	NA	NA	NA	NA
chr13	67211524	67211544	ATGAATGATGTAGATCATAG	+	ATGAATGATGCACATCATGG	3	No	NA	NA	NA	NA	NA	NA	NA
chr13	81069343	81069363	ATGAATGATGTAAATCATAG	-	ATGAATGATGCACATCATGG	3	No	NA	NA	NA	NA	NA	NA	NA
chr13	113355085	113355105	ATGACTGTTGCACATCAGGG	-	ATGAATGATGCACATCATGG	3	No	NA	NA	NA	NA	NA	NA	NA
chr13	114575062	114575082	ATGTGGGATGCACATCATGG	-	ATGAATGATGCACATCATGG	3	No	NA	NA	NA	NA	NA	NA	NA
chr13	118166407	118166427	ATCAATGCTGCACATCAAGG	-	ATGAATGATGCACATCATGG	3	No	NA	NA	NA	NA	NA	NA	NA
chr13	119888550	119888570	ATGAATGATGTAAATCATAG	-	ATGAATGATGCACATCATGG	3	No	NA	NA	NA	NA	NA	NA	NA
chr14	18542451	18542471	ATGAATGATGTAAATCATTG	+	ATGAATGATGCACATCATGG	3	No	NA	NA	NA	NA	NA	NA	NA
chr14	24660811	24660831	ATGAATGATCCAAACCATGG	-	ATGAATGATGCACATCATGG	3	No	NA	NA	NA	NA	NA	NA	NA
chr14	28549158	28549178	ATGAATGATGCAAATCCAGG	-	ATGAATGATGCACATCATGG	3	No	NA	NA	NA	NA	NA	NA	NA
chr14	40453045	40453065	ATGAATGATGTAAATCATAG	-	ATGAATGATGCACATCATGG	3	No	NA	NA	NA	NA	NA	NA	NA
chr14	49950014	49950034	ATGAATGATGTAAATCATTG	+	ATGAATGATGCACATCATGG	3	No	NA	NA	NA	NA	NA	NA	NA
chr14	76080629	76080649	ATGAATGATGCACATCAGAC	+	ATGAATGATGCACATCATGG	3	No	NA	NA	NA	NA	NA	NA	NA
chr14	80326439	80326459	ATGAATGATGCACAGAATTG	-	ATGAATGATGCACATCATGG	3	No	NA	NA	NA	NA	NA	NA	NA
chr14	86284081	86284101	ATCAATGATGCACAACATGT	+	ATGAATGATGCACATCATGG	3	No	NA	NA	NA	NA	NA	NA	NA
chr14	90228681	90228701	GTGAATGCTACACATCATGG	-	ATGAATGATGCACATCATGG	3	No	NA	NA	NA	NA	NA	NA	NA
chr14	96059382	96059402	ATGAAAGATCCACAGCATGG	+	ATGAATGATGCACATCATGG	3	No	NA	NA	NA	NA	NA	NA	NA
chr14	110579693	110579713	AGGAATGATGCACCTGATGG	+	ATGAATGATGCACATCATGG	3	No	NA	NA	NA	NA	NA	NA	NA
chr15	4350733	4350753	ATGAATGATGTAAATCATTG	+	ATGAATGATGCACATCATGG	3	No	NA	NA	NA	NA	NA	NA	NA
chr15	17091830	17091850	ATGAATGATGCAGATCAAAG	+	ATGAATGATGCACATCATGG	3	No	NA	NA	NA	NA	NA	NA	NA
chr15	19824936	19824956	ATGAAAAATGCACATGATGG	-	ATGAATGATGCACATCATGG	3	Yes	NA	NA	NA	NA	NA	NA	NA
chr15	33105729	33105749	ATGAATGATGTAAATCATTG	+	ATGAATGATGCACATCATGG	3	No	NA	NA	NA	NA	NA	NA	NA
chr15	46041120	46041140	ATGAATGATGTAAATCATTG	+	ATGAATGATGCACATCATGG	3	No	NA	NA	NA	NA	NA	NA	NA
chr15	58155113	58155133	ACAAAAGATGCACATCATGG	-	ATGAATGATGCACATCATGG	3	No	NA	NA	NA	NA	NA	NA	NA
chr15	64791329	64791349	ATGAATAATGCACAGCACGG	+	ATGAATGATGCACATCATGG	3	No	NA	NA	NA	NA	NA	NA	NA
chr15	65938696	65938716	ATGAATAAGGCACTTCATGG	+	ATGAATGATGCACATCATGG	3	No	NA	NA	NA	NA	NA	NA	NA
chr15	69631736	69631756	ATGAATCATGATCATCATGG	+	ATGAATGATGCACATCATGG	3	No	NA	NA	NA	NA	NA	NA	NA
chr16	8595049	8595069	ATGAGTCATGCACACCATGG	-	ATGAATGATGCACATCATGG	3	No	NA	NA	NA	NA	NA	NA	NA
chr16	14641189	14641209	ATGAATGATGTAAATCATAG	-	ATGAATGATGCACATCATGG	3	No	NA	NA	NA	NA	NA	NA	NA
chr16	21892780	21892800	ATGAATGATTGGCATCATGG	+	ATGAATGATGCACATCATGG	3	No	NA	NA	NA	NA	NA	NA	NA
chr16	27038142	27038162	AAGAAAGATGCACATCAGGG	+	ATGAATGATGCACATCATGG	3	No	NA	NA	NA	NA	NA	NA	NA
chr16	29805382	29805402	ATGAAGGATGCACAACAGGG	+	ATGAATGATGCACATCATGG	3	No	NA	NA	NA	NA	NA	NA	NA
chr16	52312722	52312742	ATGAAGGATGGACATCAAGG	-	ATGAATGATGCACATCATGG	3	No	NA	NA	NA	NA	NA	NA	NA
chr16	75014037	75014057	ATGAATGATTCACAACCTGG	+	ATGAATGATGCACATCATGG	3	No	NA	NA	NA	NA	NA	NA	NA
chr16	97937651	97937671	GTGAATGCTGCACAGCATGG	-	ATGAATGATGCACATCATGG	3	No	NA	NA	NA	NA	NA	NA	NA
chr17	3768444	3768464	ATGAATAATGGACATCTTGG	-	ATGAATGATGCACATCATGG	3	No	NA	NA	NA	NA	NA	NA	NA
chr17	18567688	18567708	ATGAATGATGTAAATCATTG	-	ATGAATGATGCACATCATGG	3	No	NA	NA	NA	NA	NA	NA	NA
chr17	19289307	19289327	ATGAATGTTGAACATCATGT	+	ATGAATGATGCACATCATGG	3	No	NA	NA	NA	NA	NA	NA	NA
chr17	25063077	25063097	ATGAATGAAGCTCAGCATGG	+	ATGAATGATGCACATCATGG	3	Yes	NA	NA	NA	NA	NA	NA	NA
chr17	29890403	29890423	ATGAATGATGTCCATCGTGG	+	ATGAATGATGCACATCATGG	3	No	NA	NA	NA	NA	NA	NA	NA
chr17	51904087	51904107	AGGAAGGATGCACATCAGGG	+	ATGAATGATGCACATCATGG	3	No	NA	NA	NA	NA	NA	NA	NA
chr17	61563676	61563696	ATGTATGAAGCACATCATGT	-	ATGAATGATGCACATCATGG	3	No	NA	NA	NA	NA	NA	NA	NA
chr17	77337629	77337649	GTGAATGATGGTCATCATGG	-	ATGAATGATGCACATCATGG	3	Yes	NA	NA	NA	NA	NA	NA	NA
chr18	7214460	7214480	ATTAATGATGCACATTATTG	+	ATGAATGATGCACATCATGG	3	No	NA	NA	NA	NA	NA	NA	NA
chr18	8961381	8961401	ATGAATGATGTATATCATTG	+	ATGAATGATGCACATCATGG	3	No	NA	NA	NA	NA	NA	NA	NA
chr18	15586734	15586754	ATGAATAATGCACATCTGGG	+	ATGAATGATGCACATCATGG	3	No	NA	NA	NA	NA	NA	NA	NA
chr18	16090058	16090078	ATGAATGATGTAAATCATAG	-	ATGAATGATGCACATCATGG	3	No	NA	NA	NA	NA	NA	NA	NA
chr18	26556915	26556935	ATGAATGATACTCAGCATGG	-	ATGAATGATGCACATCATGG	3	No	NA	NA	NA	NA	NA	NA	NA
chr18	27104231	27104251	ATGAATCTTGCACATCCTGG	-	ATGAATGATGCACATCATGG	3	No	NA	NA	NA	NA	NA	NA	NA
chr18	41535726	41535746	ATGAATGATGTGCATAATGG	-	ATGAATGATGCACATCATGG	3	No	NA	NA	NA	NA	NA	NA	NA
chr18	55441703	55441723	AGGAATGATGAATATCATGG	+	ATGAATGATGCACATCATGG	3	No	NA	NA	NA	NA	NA	NA	NA
chr18	65476220	65476240	GTGAATGGTACACATCATGG	-	ATGAATGATGCACATCATGG	3	No	NA	NA	NA	NA	NA	NA	NA
chr18	71554616	71554636	ATGAATGATACACTTGATGG	+	ATGAATGATGCACATCATGG	3	No	NA	NA	NA	NA	NA	NA	NA
chr19	18072445	18072465	TTGAATGATGCATATCAAGG	-	ATGAATGATGCACATCATGG	3	No	NA	NA	NA	NA	NA	NA	NA
chr19	32873730	32873750	CTGAATGATGCAATTCATGG	-	ATGAATGATGCACATCATGG	3	No	NA	NA	NA	NA	NA	NA	NA
chr19	33228245	33228265	CTGACTGATGCACATCAGGG	+	ATGAATGATGCACATCATGG	3	No	NA	NA	NA	NA	NA	NA	NA
chr19	46691219	46691239	ATAAATTATGCAAATCATGG	+	ATGAATGATGCACATCATGG	3	No	NA	NA	NA	NA	NA	NA	NA
chr19	50942656	50942676	TTGAATGCTGCACAACATGG	+	ATGAATGATGCACATCATGG	3	No	NA	NA	NA	NA	NA	NA	NA
chr19	59046158	59046178	ATGAATGTTGCTGATCATGG	+	ATGAATGATGCACATCATGG	3	No	NA	NA	NA	NA	NA	NA	NA
chrX	3415566	3415586	CTGAATGATGCACTTCATTG	+	ATGAATGATGCACATCATGG	3	No	NA	NA	NA	NA	NA	NA	NA
chrX	4543476	4543496	CTGAATGATGCACTTCATAG	-	ATGAATGATGCACATCATGG	3	No	NA	NA	NA	NA	NA	NA	NA
chrX	5183202	5183222	CTGAATGATGCACTTCATTG	-	ATGAATGATGCACATCATGG	3	No	NA	NA	NA	NA	NA	NA	NA
chrX	15823171	15823191	ATGAATGATGTAAATCATAG	+	ATGAATGATGCACATCATGG	3	No	NA	NA	NA	NA	NA	NA	NA
chrX	17779430	17779450	ATGAATGATGTAAATCATAG	+	ATGAATGATGCACATCATGG	3	No	NA	NA	NA	NA	NA	NA	NA
chrX	21968025	21968045	ATGAAGGATGTACATAATGG	+	ATGAATGATGCACATCATGG	3	No	NA	NA	NA	NA	NA	NA	NA
chrX	24055071	24055091	GTGAATGAGGCAAATCATGG	+	ATGAATGATGCACATCATGG	3	No	NA	NA	NA	NA	NA	NA	NA
chrX	31145395	31145415	CTGAATGATGCACTTCATTG	-	ATGAATGATGCACATCATGG	3	No	NA	NA	NA	NA	NA	NA	NA
chrX	31689227	31689247	CTGAATGATGCACTTCATAG	+	ATGAATGATGCACATCATGG	3	No	NA	NA	NA	NA	NA	NA	NA
chrX	32082296	32082316	CTGAATGATGCACTTCATAG	-	ATGAATGATGCACATCATGG	3	No	NA	NA	NA	NA	NA	NA	NA
chrX	45193045	45193065	ATGAAAGATGCACATCTTGT	+	ATGAATGATGCACATCATGG	3	No	NA	NA	NA	NA	NA	NA	NA
chrX	77376136	77376156	ATGGATGAAGCTCATCATGG	-	ATGAATGATGCACATCATGG	3	No	NA	NA	NA	NA	NA	NA	NA
chrX	79959570	79959590	CTGAATGAGGCAAATCATGG	-	ATGAATGATGCACATCATGG	3	No	NA	NA	NA	NA	NA	NA	NA
chrX	88452396	88452416	ATGAATGATGTAGATCATAG	-	ATGAATGATGCACATCATGG	3	No	NA	NA	NA	NA	NA	NA	NA
chrX	91085993	91086013	ATGAAAGATACACATCATTG	+	ATGAATGATGCACATCATGG	3	No	NA	NA	NA	NA	NA	NA	NA
chrX	109790573	109790593	ATGAATGATGTAGATCATAG	-	ATGAATGATGCACATCATGG	3	No	NA	NA	NA	NA	NA	NA	NA
chrX	113060875	113060895	CTGAATAAAGCACATCATGG	-	ATGAATGATGCACATCATGG	3	No	NA	NA	NA	NA	NA	NA	NA
chrX	113959958	113959978	ATGAATGATGTAAATCATAG	-	ATGAATGATGCACATCATGG	3	No	NA	NA	NA	NA	NA	NA	NA
chrX	121363784	121363804	ATGAATGATGTAAATCATTG	+	ATGAATGATGCACATCATGG	3	No	NA	NA	NA	NA	NA	NA	NA
chrX	130466709	130466729	ATGAATTATGCAAACCATGG	+	ATGAATGATGCACATCATGG	3	No	NA	NA	NA	NA	NA	NA	NA
chrX	148109353	148109373	AGGGATGATGCTCATCATGG	-	ATGAATGATGCACATCATGG	3	No	NA	NA	NA	NA	NA	NA	NA
chrX	148428667	148428687	AGGGATGATGCTCATCATGG	-	ATGAATGATGCACATCATGG	3	No	NA	NA	NA	NA	NA	NA	NA
chrX	148597619	148597639	AGGGATGATGCTCATCATGG	-	ATGAATGATGCACATCATGG	3	No	NA	NA	NA	NA	NA	NA	NA
chrX	149212102	149212122	AGGGATGATGCTCATCATGG	-	ATGAATGATGCACATCATGG	3	No	NA	NA	NA	NA	NA	NA	NA
chrX	149381200	149381220	AGGGATGATGCTCATCATGG	-	ATGAATGATGCACATCATGG	3	No	NA	NA	NA	NA	NA	NA	NA
chrX	157245201	157245221	ATGAATAAAGCACAGCATGG	+	ATGAATGATGCACATCATGG	3	No	NA	NA	NA	NA	NA	NA	NA
chrX	162308904	162308924	ATGAATGAAGAACTTCATGG	-	ATGAATGATGCACATCATGG	3	No	NA	NA	NA	NA	NA	NA	NA
chr4	105644264	105644284	ATGATGGATGAACATCATGG	+	ATGAATGATGCACATCATGG	3	No	NA	NA	NA	NA	NA	NA	NA
chr7	88297214	88297234	ATGAATGCAGCACATCTTGG	+	ATGAATGATGCACATCATGG	3	Yes	NA	NA	NA	NA	NA	NA	NA
chr10	103744405	103744425	ATGAATGAAACAAATCATGG	+	ATGAATGATGCACATCATGG	3	No	NA	NA	NA	NA	NA	NA	NA
chr8	9390510	9390530	ATGTGTGATGCACATTATGG	+	ATGAATGATGCACATCATGG	3	No	NA	NA	NA	NA	NA	NA	NA
chr8	9390826	9390846	ATGTGTGATGCACATTATGG	+	ATGAATGATGCACATCATGG	3	No	NA	NA	NA	NA	NA	NA	NA
chr1	3390959	3390979	ATGAATTATGCATAATATGG	+	ATGAATGATGCACATCATGG	4	No	NA	NA	NA	NA	NA	NA	NA
chr1	4527364	4527384	TTGTATGATGCACATTATGC	-	ATGAATGATGCACATCATGG	4	No	NA	NA	NA	NA	NA	NA	NA
chr1	6579324	6579344	ATCAGTGTTGCAAATCATGG	-	ATGAATGATGCACATCATGG	4	No	NA	NA	NA	NA	NA	NA	NA
chr1	8064120	8064140	ATGACTGAGGTACATCATGA	+	ATGAATGATGCACATCATGG	4	No	NA	NA	NA	NA	NA	NA	NA
chr1	8842312	8842332	ATAAATGATGTAATTCATGG	-	ATGAATGATGCACATCATGG	4	No	NA	NA	NA	NA	NA	NA	NA
chr1	10393965	10393985	CTAAAAGATGCACTTCATGG	-	ATGAATGATGCACATCATGG	4	No	NA	NA	NA	NA	NA	NA	NA
chr1	12955533	12955553	AAGAATGATGACAATCATGG	+	ATGAATGATGCACATCATGG	4	No	NA	NA	NA	NA	NA	NA	NA
chr1	13414649	13414669	GTGTATGATCCACATCATCG	+	ATGAATGATGCACATCATGG	4	No	NA	NA	NA	NA	NA	NA	NA
chr1	14286023	14286043	TAGAATCATGCACATCCTGG	-	ATGAATGATGCACATCATGG	4	No	NA	NA	NA	NA	NA	NA	NA
chr1	15418096	15418116	ATGAATTATGCATATCCTTG	-	ATGAATGATGCACATCATGG	4	No	NA	NA	NA	NA	NA	NA	NA
chr1	15510393	15510413	ATCAGTGATGCACATCAAGT	+	ATGAATGATGCACATCATGG	4	No	NA	NA	NA	NA	NA	NA	NA
chr1	16188203	16188223	ATGAATAACGGACATCATTG	+	ATGAATGATGCACATCATGG	4	No	NA	NA	NA	NA	NA	NA	NA
chr1	18129526	18129546	AAGAATGAAGCACATCAGGC	-	ATGAATGATGCACATCATGG	4	No	NA	NA	NA	NA	NA	NA	NA
chr1	18372661	18372681	ATCAAAGATGCATATCATGA	+	ATGAATGATGCACATCATGG	4	No	NA	NA	NA	NA	NA	NA	NA
chr1	18380220	18380240	ATGTATTATTCACATTATGG	-	ATGAATGATGCACATCATGG	4	No	NA	NA	NA	NA	NA	NA	NA
chr1	18465265	18465285	ATCACTAATGCACATTATGG	+	ATGAATGATGCACATCATGG	4	No	NA	NA	NA	NA	NA	NA	NA
chr1	18748463	18748483	ATGATTCATGGACATCAAGG	-	ATGAATGATGCACATCATGG	4	No	NA	NA	NA	NA	NA	NA	NA
chr1	19929911	19929931	ATCAAGGATGCACATCTTGA	+	ATGAATGATGCACATCATGG	4	No	NA	NA	NA	NA	NA	NA	NA
chr1	20430117	20430137	GTGCATGAAGCACATGATGG	-	ATGAATGATGCACATCATGG	4	No	NA	NA	NA	NA	NA	NA	NA
chr1	20771715	20771735	ATGAATGATGTAAATCATCA	-	ATGAATGATGCACATCATGG	4	No	NA	NA	NA	NA	NA	NA	NA
chr1	22108605	22108625	ATGAAGGATGCCATTCATGG	+	ATGAATGATGCACATCATGG	4	No	NA	NA	NA	NA	NA	NA	NA
chr1	22407036	22407056	GTGATTGATGTACATCATGA	-	ATGAATGATGCACATCATGG	4	No	NA	NA	NA	NA	NA	NA	NA
chr1	23774642	23774662	ATGGAAGCTGCACATCCTGG	-	ATGAATGATGCACATCATGG	4	No	NA	NA	NA	NA	NA	NA	NA
chr1	24168088	24168108	ATGAATCATACACTGCATGG	-	ATGAATGATGCACATCATGG	4	No	NA	NA	NA	NA	NA	NA	NA
chr1	25483130	25483150	ATGAAATATGTAAATCATGG	-	ATGAATGATGCACATCATGG	4	No	NA	NA	NA	NA	NA	NA	NA
chr1	25957222	25957242	ATCAGTGATGCATATCATGT	+	ATGAATGATGCACATCATGG	4	No	NA	NA	NA	NA	NA	NA	NA
chr1	27894353	27894373	ATGAATGATGAACAATCTGG	+	ATGAATGATGCACATCATGG	4	No	NA	NA	NA	NA	NA	NA	NA
chr1	28325307	28325327	ATGAATGTTAGAAATCATGG	+	ATGAATGATGCACATCATGG	4	No	NA	NA	NA	NA	NA	NA	NA
chr1	28726336	28726356	ATGACTGATGCCCAACAAGG	-	ATGAATGATGCACATCATGG	4	No	NA	NA	NA	NA	NA	NA	NA
chr1	28997536	28997556	ATAAAGGATGCTCAACATGG	+	ATGAATGATGCACATCATGG	4	No	NA	NA	NA	NA	NA	NA	NA
chr1	29225518	29225538	AGGCTTGATGCACATCATAG	+	ATGAATGATGCACATCATGG	4	No	NA	NA	NA	NA	NA	NA	NA
chr1	29591725	29591745	CTGAATGATGCTACTCATGG	+	ATGAATGATGCACATCATGG	4	No	NA	NA	NA	NA	NA	NA	NA
chr1	30093506	30093526	ATAAATTATCTACATCATGG	+	ATGAATGATGCACATCATGG	4	No	NA	NA	NA	NA	NA	NA	NA
chr1	31532349	31532369	AAGGATGTTGAACATCATGG	+	ATGAATGATGCACATCATGG	4	No	NA	NA	NA	NA	NA	NA	NA
chr1	31763703	31763723	CTTAATGATGCACATAAAGG	-	ATGAATGATGCACATCATGG	4	No	NA	NA	NA	NA	NA	NA	NA
chr1	31934422	31934442	ATTAATGATGTAAATCATAG	+	ATGAATGATGCACATCATGG	4	No	NA	NA	NA	NA	NA	NA	NA
chr1	32266224	32266244	ATGAGTTATGTACATAATGG	-	ATGAATGATGCACATCATGG	4	No	NA	NA	NA	NA	NA	NA	NA
chr1	32772741	32772761	AGGAATGATTCACTTCCTGG	-	ATGAATGATGCACATCATGG	4	No	NA	NA	NA	NA	NA	NA	NA
chr1	34549536	34549556	ATGAAGGCTGCCCATAATGG	+	ATGAATGATGCACATCATGG	4	No	NA	NA	NA	NA	NA	NA	NA
chr1	34774158	34774178	ATGAATGAGTAACATTATGG	-	ATGAATGATGCACATCATGG	4	No	NA	NA	NA	NA	NA	NA	NA
chr1	36195047	36195067	ATGTCTGATGCACAGCATAG	+	ATGAATGATGCACATCATGG	4	No	NA	NA	NA	NA	NA	NA	NA
chr1	36980543	36980563	ATGAATGATTTACATGATAG	+	ATGAATGATGCACATCATGG	4	No	NA	NA	NA	NA	NA	NA	NA
chr1	37794690	37794710	ATGATTGATGCTCATTCTGG	-	ATGAATGATGCACATCATGG	4	No	NA	NA	NA	NA	NA	NA	NA
chr1	40672719	40672739	AGGGAAGATGCACATCCTGG	+	ATGAATGATGCACATCATGG	4	Yes	NA	NA	NA	NA	NA	NA	NA
chr1	40875476	40875496	ATGACTGTGGCTCATCATGG	+	ATGAATGATGCACATCATGG	4	No	NA	NA	NA	NA	NA	NA	NA
chr1	40942433	40942453	GAGAATGATACACATCATGA	-	ATGAATGATGCACATCATGG	4	No	NA	NA	NA	NA	NA	NA	NA
chr1	41628833	41628853	ATGAATTATACACATGATGC	+	ATGAATGATGCACATCATGG	4	No	NA	NA	NA	NA	NA	NA	NA
chr1	41860949	41860969	TTTTATGATGCACTTCATGG	+	ATGAATGATGCACATCATGG	4	No	NA	NA	NA	NA	NA	NA	NA
chr1	42910017	42910037	AGGAATGATGTACATGACGG	+	ATGAATGATGCACATCATGG	4	No	NA	NA	NA	NA	NA	NA	NA
chr1	43330101	43330121	AATAATGATGCACCTCAAGG	+	ATGAATGATGCACATCATGG	4	No	NA	NA	NA	NA	NA	NA	NA
chr1	43385043	43385063	AGGAATGTTGCACATCATCA	-	ATGAATGATGCACATCATGG	4	No	NA	NA	NA	NA	NA	NA	NA
chr1	43784959	43784979	ATGAATGACGCACATCTTCA	-	ATGAATGATGCACATCATGG	4	No	NA	NA	NA	NA	NA	NA	NA
chr1	44164164	44164184	AAGAATGAAGCCCATCATTG	-	ATGAATGATGCACATCATGG	4	No	NA	NA	NA	NA	NA	NA	NA
chr1	48889778	48889798	ATGACTGATTGCCATCATGG	+	ATGAATGATGCACATCATGG	4	No	NA	NA	NA	NA	NA	NA	NA
chr1	49059047	49059067	ATGAATTATGACCATCAAGG	-	ATGAATGATGCACATCATGG	4	No	NA	NA	NA	NA	NA	NA	NA
chr1	49160410	49160430	AGCAATAATTCACATCATGG	+	ATGAATGATGCACATCATGG	4	No	NA	NA	NA	NA	NA	NA	NA
chr1	49388759	49388779	ATGAATGAATTACACCATGG	-	ATGAATGATGCACATCATGG	4	No	NA	NA	NA	NA	NA	NA	NA
chr1	51263254	51263274	CAGAATGATGCAAATGATGG	-	ATGAATGATGCACATCATGG	4	No	NA	NA	NA	NA	NA	NA	NA
chr1	53091563	53091583	ATGAATGACTCAAACCATGG	+	ATGAATGATGCACATCATGG	4	No	NA	NA	NA	NA	NA	NA	NA
chr1	53189611	53189631	AACAATGCTGCACATTATGG	+	ATGAATGATGCACATCATGG	4	No	NA	NA	NA	NA	NA	NA	NA
chr1	55649145	55649165	ATAAATGGTGCCCATCATCG	+	ATGAATGATGCACATCATGG	4	No	NA	NA	NA	NA	NA	NA	NA
chr1	56397186	56397206	ATGAATGATGAACATTAAGA	+	ATGAATGATGCACATCATGG	4	No	NA	NA	NA	NA	NA	NA	NA
chr1	57689635	57689655	ATCACTGAAGGACATCATGG	+	ATGAATGATGCACATCATGG	4	No	NA	NA	NA	NA	NA	NA	NA
chr1	58687392	58687412	ATGAACGATGTATATCATAG	-	ATGAATGATGCACATCATGG	4	No	NA	NA	NA	NA	NA	NA	NA
chr1	58968785	58968805	ATGAATGAAGCATATGCTGG	-	ATGAATGATGCACATCATGG	4	No	NA	NA	NA	NA	NA	NA	NA
chr1	60049741	60049761	ATGTATGATACATATCATGT	-	ATGAATGATGCACATCATGG	4	No	NA	NA	NA	NA	NA	NA	NA
chr1	60861847	60861867	ATAAATGATGCATATCATAT	-	ATGAATGATGCACATCATGG	4	No	NA	NA	NA	NA	NA	NA	NA
chr1	61743367	61743387	ATGAATGAGGTAGATCATTG	+	ATGAATGATGCACATCATGG	4	No	NA	NA	NA	NA	NA	NA	NA
chr1	62465895	62465915	ATGAATGAGGCATATCATTC	+	ATGAATGATGCACATCATGG	4	No	NA	NA	NA	NA	NA	NA	NA
chr1	64684588	64684608	ATGCATGACGCAACTCATGG	+	ATGAATGATGCACATCATGG	4	No	NA	NA	NA	NA	NA	NA	NA
chr1	65674159	65674179	GTGAGTGATTCACATAATGG	+	ATGAATGATGCACATCATGG	4	No	NA	NA	NA	NA	NA	NA	NA
chr1	67346714	67346734	ATGCATTATGCAAATCATGC	-	ATGAATGATGCACATCATGG	4	No	NA	NA	NA	NA	NA	NA	NA
chr1	68030807	68030827	ATGAATAATGAAGATCAAGG	+	ATGAATGATGCACATCATGG	4	No	NA	NA	NA	NA	NA	NA	NA
chr1	69557337	69557357	ATGCATGATGGATATGATGG	+	ATGAATGATGCACATCATGG	4	No	NA	NA	NA	NA	NA	NA	NA
chr1	70710110	70710130	ATGCATGCTCCACATCTTGG	+	ATGAATGATGCACATCATGG	4	No	NA	NA	NA	NA	NA	NA	NA
chr1	70852239	70852259	ATGCATGATGCAGCTCCTGG	+	ATGAATGATGCACATCATGG	4	No	NA	NA	NA	NA	NA	NA	NA
chr1	71627597	71627617	ATGAATGTCTCACGTCATGG	-	ATGAATGATGCACATCATGG	4	No	NA	NA	NA	NA	NA	NA	NA
chr1	72376180	72376200	ATGAATGATGCCCATCAGCA	-	ATGAATGATGCACATCATGG	4	No	NA	NA	NA	NA	NA	NA	NA
chr1	73003561	73003581	ATGAATGGTGACCACCATGG	+	ATGAATGATGCACATCATGG	4	No	NA	NA	NA	NA	NA	NA	NA
chr1	74048548	74048568	AGGAGTGATGAACATGATGG	+	ATGAATGATGCACATCATGG	4	Yes	NA	NA	NA	NA	NA	NA	NA
chr1	74560678	74560698	ATAGATGATGCACAGCATTG	-	ATGAATGATGCACATCATGG	4	No	NA	NA	NA	NA	NA	NA	NA
chr1	75285743	75285763	ATGGATGATGCACCTCTGGG	+	ATGAATGATGCACATCATGG	4	No	NA	NA	NA	NA	NA	NA	NA
chr1	77720958	77720978	ATGAATTGAGCCCATCATGG	+	ATGAATGATGCACATCATGG	4	No	NA	NA	NA	NA	NA	NA	NA
chr1	78574440	78574460	AAGAAGGAAGCCCATCATGG	+	ATGAATGATGCACATCATGG	4	No	NA	NA	NA	NA	NA	NA	NA
chr1	80233158	80233178	ATGAATTATGTACAGCAAGG	+	ATGAATGATGCACATCATGG	4	No	NA	NA	NA	NA	NA	NA	NA
chr1	80635304	80635324	AGGAATGACCCACAGCATGG	-	ATGAATGATGCACATCATGG	4	No	NA	NA	NA	NA	NA	NA	NA
chr1	81585532	81585552	ATGCATGAAGGACATCATGT	+	ATGAATGATGCACATCATGG	4	No	NA	NA	NA	NA	NA	NA	NA
chr1	84040732	84040752	ATCAATGAGGGACATCAAGG	-	ATGAATGATGCACATCATGG	4	No	NA	NA	NA	NA	NA	NA	NA
chr1	84994498	84994518	ATGAATGATGCAATTCTTGA	-	ATGAATGATGCACATCATGG	4	Yes	NA	NA	NA	NA	NA	NA	NA
chr1	85243292	85243312	ATGAATGATGCAATTCTTGA	-	ATGAATGATGCACATCATGG	4	Yes	NA	NA	NA	NA	NA	NA	NA
chr1	85287828	85287848	ATGAATGATGCAATTCTTGA	+	ATGAATGATGCACATCATGG	4	Yes	NA	NA	NA	NA	NA	NA	NA
chr1	85332938	85332958	ATGAACCATGCACCTAATGG	-	ATGAATGATGCACATCATGG	4	No	NA	NA	NA	NA	NA	NA	NA
chr1	85581167	85581187	ATGAATGATGCAATTCTTGA	-	ATGAATGATGCACATCATGG	4	Yes	NA	NA	NA	NA	NA	NA	NA
chr1	85850283	85850303	ATGAATGATACAGATTATGC	+	ATGAATGATGCACATCATGG	4	No	NA	NA	NA	NA	NA	NA	NA
chr1	85962852	85962872	ATGGATGATGCACATCTAAG	-	ATGAATGATGCACATCATGG	4	No	NA	NA	NA	NA	NA	NA	NA
chr1	88214651	88214671	ATTAATAATGTACAGCATGG	+	ATGAATGATGCACATCATGG	4	No	NA	NA	NA	NA	NA	NA	NA
chr1	88661526	88661546	CTGAATGAGGCACAGAATGG	+	ATGAATGATGCACATCATGG	4	No	NA	NA	NA	NA	NA	NA	NA
chr1	89828532	89828552	ATGGATGATGAACGTGATGG	-	ATGAATGATGCACATCATGG	4	No	NA	NA	NA	NA	NA	NA	NA
chr1	92354823	92354843	ATGAATGTTGCACCTCAAGA	+	ATGAATGATGCACATCATGG	4	No	NA	NA	NA	NA	NA	NA	NA
chr1	95469018	95469038	ATGAATGATATACAGCATGC	+	ATGAATGATGCACATCATGG	4	No	NA	NA	NA	NA	NA	NA	NA
chr1	95536924	95536944	ATGACTGATGGACTTCATGA	-	ATGAATGATGCACATCATGG	4	Yes	NA	NA	NA	NA	NA	NA	NA
chr1	96340180	96340200	ATGAATTATGAAGATGATGG	+	ATGAATGATGCACATCATGG	4	No	NA	NA	NA	NA	NA	NA	NA
chr1	97979284	97979304	CTGAATGATATTCATCATGG	+	ATGAATGATGCACATCATGG	4	No	NA	NA	NA	NA	NA	NA	NA
chr1	98812975	98812995	ATAAATGATGCACATTAATG	+	ATGAATGATGCACATCATGG	4	No	NA	NA	NA	NA	NA	NA	NA
chr1	99934477	99934497	ATGAATTATGTAAATAATGG	+	ATGAATGATGCACATCATGG	4	No	NA	NA	NA	NA	NA	NA	NA
chr1	100007996	100008016	ATAAATAATGCACATAATGT	+	ATGAATGATGCACATCATGG	4	No	NA	NA	NA	NA	NA	NA	NA
chr1	100925438	100925458	ATGAATGAAAGACATCATGT	-	ATGAATGATGCACATCATGG	4	No	NA	NA	NA	NA	NA	NA	NA
chr1	101431058	101431078	ACTAAGGATGCAGATCATGG	+	ATGAATGATGCACATCATGG	4	No	NA	NA	NA	NA	NA	NA	NA
chr1	101829548	101829568	ATAAAATATGAACATCATGG	+	ATGAATGATGCACATCATGG	4	No	NA	NA	NA	NA	NA	NA	NA
chr1	102305883	102305903	ATGAATGATATAAATCATTG	+	ATGAATGATGCACATCATGG	4	No	NA	NA	NA	NA	NA	NA	NA
chr1	104797947	104797967	GTGAATGATGCAAAGCATTG	-	ATGAATGATGCACATCATGG	4	No	NA	NA	NA	NA	NA	NA	NA
chr1	106530113	106530133	ATGAATGAAGCCCATCATTC	-	ATGAATGATGCACATCATGG	4	No	NA	NA	NA	NA	NA	NA	NA
chr1	108509680	108509700	ATGAATTAAGGACAACATGG	+	ATGAATGATGCACATCATGG	4	No	NA	NA	NA	NA	NA	NA	NA
chr1	108659865	108659885	GTGAAAGATGCACATAAAGG	-	ATGAATGATGCACATCATGG	4	No	NA	NA	NA	NA	NA	NA	NA
chr1	109519367	109519387	CAGAATGAAGCACATCATTG	+	ATGAATGATGCACATCATGG	4	No	NA	NA	NA	NA	NA	NA	NA
chr1	111866947	111866967	ATGAATGATCCAAATCACTG	+	ATGAATGATGCACATCATGG	4	No	NA	NA	NA	NA	NA	NA	NA
chr1	111973220	111973240	ATGAATCATGTAATTCATGG	+	ATGAATGATGCACATCATGG	4	No	NA	NA	NA	NA	NA	NA	NA
chr1	113103672	113103692	ATGAATGATGTACATCCTCA	-	ATGAATGATGCACATCATGG	4	No	NA	NA	NA	NA	NA	NA	NA
chr1	113451982	113452002	ATAAATCATGCATATCATTG	+	ATGAATGATGCACATCATGG	4	Yes	NA	NA	NA	NA	NA	NA	NA
chr1	113537365	113537385	ATGAATAAAGGACATCATTG	+	ATGAATGATGCACATCATGG	4	No	NA	NA	NA	NA	NA	NA	NA
chr1	114243447	114243467	ATGAAGTCTGCACATCATAG	-	ATGAATGATGCACATCATGG	4	No	NA	NA	NA	NA	NA	NA	NA
chr1	114253952	114253972	ATAAATGAGGCAGATGATGG	+	ATGAATGATGCACATCATGG	4	Yes	NA	NA	NA	NA	NA	NA	NA
chr1	116331464	116331484	ATGAATGATACACATCAGAC	-	ATGAATGATGCACATCATGG	4	No	NA	NA	NA	NA	NA	NA	NA
chr1	116462996	116463016	ATGAATGATGAACCTCAGGC	-	ATGAATGATGCACATCATGG	4	No	NA	NA	NA	NA	NA	NA	NA
chr1	116894698	116894718	ATGAATGCTGCACATTAATG	-	ATGAATGATGCACATCATGG	4	No	NA	NA	NA	NA	NA	NA	NA
chr1	119662546	119662566	ATACATGATGCACATCATAT	+	ATGAATGATGCACATCATGG	4	No	NA	NA	NA	NA	NA	NA	NA
chr1	121337366	121337386	TTGAATGATGGACTTCATGC	-	ATGAATGATGCACATCATGG	4	No	NA	NA	NA	NA	NA	NA	NA
chr1	122795717	122795737	ATGAATTATTAACATCAAGG	-	ATGAATGATGCACATCATGG	4	No	NA	NA	NA	NA	NA	NA	NA
chr1	122916843	122916863	GTTAATGAGGCACATCAAGG	-	ATGAATGATGCACATCATGG	4	No	NA	NA	NA	NA	NA	NA	NA
chr1	123336438	123336458	CTGAATGATGAACATGATGT	+	ATGAATGATGCACATCATGG	4	No	NA	NA	NA	NA	NA	NA	NA
chr1	123374697	123374717	ATGAATTATGCATATTATAG	+	ATGAATGATGCACATCATGG	4	No	NA	NA	NA	NA	NA	NA	NA
chr1	124583402	124583422	ATGAAATATGCATATCAAGG	+	ATGAATGATGCACATCATGG	4	No	NA	NA	NA	NA	NA	NA	NA
chr1	126151715	126151735	ATGAGTTATGCACATTCTGG	-	ATGAATGATGCACATCATGG	4	No	NA	NA	NA	NA	NA	NA	NA
chr1	127830747	127830767	AAGACAGCTGCACATCATGG	-	ATGAATGATGCACATCATGG	4	Yes	NA	NA	NA	NA	NA	NA	NA
chr1	127884677	127884697	GTGAATGATGCAAATAAAGG	-	ATGAATGATGCACATCATGG	4	No	NA	NA	NA	NA	NA	NA	NA
chr1	127899758	127899778	ATGATTCCTGCACATCCTGG	+	ATGAATGATGCACATCATGG	4	No	NA	NA	NA	NA	NA	NA	NA
chr1	127920909	127920929	ATGCATGATGCACATGACAG	-	ATGAATGATGCACATCATGG	4	No	NA	NA	NA	NA	NA	NA	NA
chr1	131728917	131728937	ATGGAGGATGAGCATCATGG	-	ATGAATGATGCACATCATGG	4	Yes	NA	NA	NA	NA	NA	NA	NA
chr1	133702534	133702554	CTGAAGGAGGCATATCATGG	+	ATGAATGATGCACATCATGG	4	No	NA	NA	NA	NA	NA	NA	NA
chr1	134106486	134106506	ATGAATGATTCCCATGAGGG	-	ATGAATGATGCACATCATGG	4	No	NA	NA	NA	NA	NA	NA	NA
chr1	134320758	134320778	ATGAATGGTGCACAGCCAGG	+	ATGAATGATGCACATCATGG	4	No	NA	NA	NA	NA	NA	NA	NA
chr1	136619833	136619853	AGGCATGATGCACATAATGC	-	ATGAATGATGCACATCATGG	4	No	NA	NA	NA	NA	NA	NA	NA
chr1	136904902	136904922	TTGAATGATCAACATCAAGG	+	ATGAATGATGCACATCATGG	4	No	NA	NA	NA	NA	NA	NA	NA
chr1	137655032	137655052	ATGAATGGAGCACCTGATGG	+	ATGAATGATGCACATCATGG	4	No	NA	NA	NA	NA	NA	NA	NA
chr1	138664110	138664130	ATGAATGAAGCTATTCATGG	+	ATGAATGATGCACATCATGG	4	No	NA	NA	NA	NA	NA	NA	NA
chr1	139343037	139343057	ATTAATGATGTACATGAAGG	+	ATGAATGATGCACATCATGG	4	No	NA	NA	NA	NA	NA	NA	NA
chr1	139493781	139493801	AGGAATTATGCCAATCATGG	+	ATGAATGATGCACATCATGG	4	No	NA	NA	NA	NA	NA	NA	NA
chr1	140829737	140829757	ATGGATGATGTACATGATAG	+	ATGAATGATGCACATCATGG	4	No	NA	NA	NA	NA	NA	NA	NA
chr1	141367514	141367534	ATGAAACATGCACAACATGC	-	ATGAATGATGCACATCATGG	4	No	NA	NA	NA	NA	NA	NA	NA
chr1	148589466	148589486	ATGAATGATTCTCATCACGT	+	ATGAATGATGCACATCATGG	4	No	NA	NA	NA	NA	NA	NA	NA
chr1	151159567	151159587	ATCACTTATGAACATCATGG	-	ATGAATGATGCACATCATGG	4	No	NA	NA	NA	NA	NA	NA	NA
chr1	152035634	152035654	ATAATTTAAGCACATCATGG	-	ATGAATGATGCACATCATGG	4	No	NA	NA	NA	NA	NA	NA	NA
chr1	152532336	152532356	AGGAATGATGGGCGTCATGG	-	ATGAATGATGCACATCATGG	4	No	NA	NA	NA	NA	NA	NA	NA
chr1	152745415	152745435	ACACGTGATGCACATCATGG	-	ATGAATGATGCACATCATGG	4	No	NA	NA	NA	NA	NA	NA	NA
chr1	158390299	158390319	ATGAATTATGAACATAATGA	-	ATGAATGATGCACATCATGG	4	Yes	NA	NA	NA	NA	NA	NA	NA
chr1	158616149	158616169	TTGAATGATGCATATTATGT	-	ATGAATGATGCACATCATGG	4	No	NA	NA	NA	NA	NA	NA	NA
chr1	160727649	160727669	ATTAAAAATGCATATCATGG	+	ATGAATGATGCACATCATGG	4	No	NA	NA	NA	NA	NA	NA	NA
chr1	161942958	161942978	TTGAATTATTCACATCATGA	-	ATGAATGATGCACATCATGG	4	No	NA	NA	NA	NA	NA	NA	NA
chr1	162448386	162448406	ATGAATGAGGCAATTCACGG	+	ATGAATGATGCACATCATGG	4	No	NA	NA	NA	NA	NA	NA	NA
chr1	162689143	162689163	TTGAATGATGCACAGCTTGT	-	ATGAATGATGCACATCATGG	4	No	NA	NA	NA	NA	NA	NA	NA
chr1	164422473	164422493	AAGAATGATACTCATCAAGG	-	ATGAATGATGCACATCATGG	4	No	NA	NA	NA	NA	NA	NA	NA
chr1	165865703	165865723	AAGAATCATGTACATCATGT	+	ATGAATGATGCACATCATGG	4	No	NA	NA	NA	NA	NA	NA	NA
chr1	166886539	166886559	ATTGATGATGCACATCTTAG	+	ATGAATGATGCACATCATGG	4	No	NA	NA	NA	NA	NA	NA	NA
chr1	167820732	167820752	ATTTATGAGGCTCATCATGG	+	ATGAATGATGCACATCATGG	4	No	NA	NA	NA	NA	NA	NA	NA
chr1	169342225	169342245	ATTAATGATGAAAATCATGT	+	ATGAATGATGCACATCATGG	4	No	NA	NA	NA	NA	NA	NA	NA
chr1	169770997	169771017	ATGAACAATGAACATCATTG	+	ATGAATGATGCACATCATGG	4	No	NA	NA	NA	NA	NA	NA	NA
chr1	170004857	170004877	ATGAATCATGCATTTGATGG	+	ATGAATGATGCACATCATGG	4	No	NA	NA	NA	NA	NA	NA	NA
chr1	170706582	170706602	AGGAATGACGCACATTATGT	+	ATGAATGATGCACATCATGG	4	No	NA	NA	NA	NA	NA	NA	NA
chr1	171701157	171701177	ATGAATGATGCACCTAATCC	+	ATGAATGATGCACATCATGG	4	No	NA	NA	NA	NA	NA	NA	NA
chr1	171995492	171995512	ATGCAGGATGCTGATCATGG	-	ATGAATGATGCACATCATGG	4	Yes	NA	NA	NA	NA	NA	NA	NA
chr1	173280934	173280954	ATGAATGTTGCTCATGTTGG	-	ATGAATGATGCACATCATGG	4	No	NA	NA	NA	NA	NA	NA	NA
chr1	173853082	173853102	ATGCAGGATGTACCTCATGG	-	ATGAATGATGCACATCATGG	4	No	NA	NA	NA	NA	NA	NA	NA
chr1	174327365	174327385	ATGAATGTTGCTCATGTTGG	+	ATGAATGATGCACATCATGG	4	No	NA	NA	NA	NA	NA	NA	NA
chr1	174570042	174570062	ATGAGTTCGGCACATCATGG	-	ATGAATGATGCACATCATGG	4	No	NA	NA	NA	NA	NA	NA	NA
chr1	175746921	175746941	ATTAATGATGATTATCATGG	-	ATGAATGATGCACATCATGG	4	No	NA	NA	NA	NA	NA	NA	NA
chr1	176268530	176268550	ATGAATTATTCACATGGTGG	-	ATGAATGATGCACATCATGG	4	No	NA	NA	NA	NA	NA	NA	NA
chr1	176323541	176323561	AAGGATGATGCCTATCATGG	-	ATGAATGATGCACATCATGG	4	No	NA	NA	NA	NA	NA	NA	NA
chr1	177666805	177666825	ATGCACGATGTACATCAGGG	-	ATGAATGATGCACATCATGG	4	No	NA	NA	NA	NA	NA	NA	NA
chr1	177828822	177828842	CTGCATGATCTACATCATGG	+	ATGAATGATGCACATCATGG	4	No	NA	NA	NA	NA	NA	NA	NA
chr1	178017819	178017839	CTGCATGATCTACATCATGG	+	ATGAATGATGCACATCATGG	4	No	NA	NA	NA	NA	NA	NA	NA
chr1	178677671	178677691	ATGAATGAGGCTCATCTTTG	-	ATGAATGATGCACATCATGG	4	No	NA	NA	NA	NA	NA	NA	NA
chr1	179511246	179511266	AGGAATGATGCACATTCTTG	+	ATGAATGATGCACATCATGG	4	No	NA	NA	NA	NA	NA	NA	NA
chr1	179745353	179745373	TTTATTGATGAACATCATGG	+	ATGAATGATGCACATCATGG	4	No	NA	NA	NA	NA	NA	NA	NA
chr1	179756213	179756233	GTGAATGATGCAAAACATGA	+	ATGAATGATGCACATCATGG	4	No	NA	NA	NA	NA	NA	NA	NA
chr1	180724355	180724375	TTTAATGTTGCACATAATGG	+	ATGAATGATGCACATCATGG	4	Yes	NA	NA	NA	NA	NA	NA	NA
chr1	183505284	183505304	ATGGGAAATGCACATCATGG	+	ATGAATGATGCACATCATGG	4	No	NA	NA	NA	NA	NA	NA	NA
chr1	184219996	184220016	TTGAATGGTGCCCAACATGG	+	ATGAATGATGCACATCATGG	4	No	NA	NA	NA	NA	NA	NA	NA
chr1	185016933	185016953	AGGCATGATACAGATCATGG	+	ATGAATGATGCACATCATGG	4	No	NA	NA	NA	NA	NA	NA	NA
chr1	185660499	185660519	ATGAATTATGCAAATGAGGG	+	ATGAATGATGCACATCATGG	4	No	NA	NA	NA	NA	NA	NA	NA
chr1	185791888	185791908	ATAAATGATGCACTTCAGTG	+	ATGAATGATGCACATCATGG	4	No	NA	NA	NA	NA	NA	NA	NA
chr1	186212069	186212089	ATTAATAATTCACATCAGGG	-	ATGAATGATGCACATCATGG	4	No	NA	NA	NA	NA	NA	NA	NA
chr1	186882057	186882077	ATGGATGATACACTTAATGG	+	ATGAATGATGCACATCATGG	4	No	NA	NA	NA	NA	NA	NA	NA
chr1	190262585	190262605	ATCAATGATGCAAATCCTTG	+	ATGAATGATGCACATCATGG	4	No	NA	NA	NA	NA	NA	NA	NA
chr1	191732223	191732243	ATGAATCATGCATATAATAG	+	ATGAATGATGCACATCATGG	4	No	NA	NA	NA	NA	NA	NA	NA
chr1	191751143	191751163	AAGAATGATGCACATGATCA	+	ATGAATGATGCACATCATGG	4	No	NA	NA	NA	NA	NA	NA	NA
chr1	191898190	191898210	ATGAATGAAGCCTAGCATGG	-	ATGAATGATGCACATCATGG	4	No	NA	NA	NA	NA	NA	NA	NA
chr1	192595448	192595468	AAGGATGATGACCATCATGG	+	ATGAATGATGCACATCATGG	4	No	NA	NA	NA	NA	NA	NA	NA
chr1	193230694	193230714	ATGAATGATTACCATGATGG	+	ATGAATGATGCACATCATGG	4	No	NA	NA	NA	NA	NA	NA	NA
chr1	194024633	194024653	ATGAATGACTCACCTAATGG	+	ATGAATGATGCACATCATGG	4	No	NA	NA	NA	NA	NA	NA	NA
chr1	194200938	194200958	TTTAAAGAGGCACATCATGG	+	ATGAATGATGCACATCATGG	4	No	NA	NA	NA	NA	NA	NA	NA
chr2	4883272	4883292	ATGAGTGATGTACTTCCTGG	+	ATGAATGATGCACATCATGG	4	Yes	NA	NA	NA	NA	NA	NA	NA
chr2	5897119	5897139	ATCAATGATGTAAAACATGG	+	ATGAATGATGCACATCATGG	4	No	NA	NA	NA	NA	NA	NA	NA
chr2	6602886	6602906	ATGAATGATGAGAATCATGC	-	ATGAATGATGCACATCATGG	4	No	NA	NA	NA	NA	NA	NA	NA
chr2	7807670	7807690	ATGATTGATGTCCAGCATGG	-	ATGAATGATGCACATCATGG	4	No	NA	NA	NA	NA	NA	NA	NA
chr2	8086606	8086626	ATGCATGATGGAACTCATGG	-	ATGAATGATGCACATCATGG	4	No	NA	NA	NA	NA	NA	NA	NA
chr2	9477243	9477263	ATGCATGATACACATCATAA	-	ATGAATGATGCACATCATGG	4	No	NA	NA	NA	NA	NA	NA	NA
chr2	10624487	10624507	ATGAATAATGTACATAATAG	-	ATGAATGATGCACATCATGG	4	No	NA	NA	NA	NA	NA	NA	NA
chr2	13285217	13285237	ATGAATAACGCAAATCAGGG	-	ATGAATGATGCACATCATGG	4	No	NA	NA	NA	NA	NA	NA	NA
chr2	15759193	15759213	AAGAATGATGCTGATCATGA	-	ATGAATGATGCACATCATGG	4	No	NA	NA	NA	NA	NA	NA	NA
chr2	16639489	16639509	ATGAAGTATGCACATTTTGG	+	ATGAATGATGCACATCATGG	4	No	NA	NA	NA	NA	NA	NA	NA
chr2	16747717	16747737	ATGAATGATGACTATCTTGG	+	ATGAATGATGCACATCATGG	4	No	NA	NA	NA	NA	NA	NA	NA
chr2	17621680	17621700	TTGAATGAGGCTCTTCATGG	-	ATGAATGATGCACATCATGG	4	No	NA	NA	NA	NA	NA	NA	NA
chr2	17720916	17720936	ATGAATAATGGGCATCAAGG	+	ATGAATGATGCACATCATGG	4	No	NA	NA	NA	NA	NA	NA	NA
chr2	17895672	17895692	ATGAGTGATGTACATTATTG	-	ATGAATGATGCACATCATGG	4	No	NA	NA	NA	NA	NA	NA	NA
chr2	18892853	18892873	GAAAATGATGCACCTCATGG	-	ATGAATGATGCACATCATGG	4	No	NA	NA	NA	NA	NA	NA	NA
chr2	19777151	19777171	ATGAATGATGACCATCATTT	-	ATGAATGATGCACATCATGG	4	No	NA	NA	NA	NA	NA	NA	NA
chr2	20949803	20949823	ATGAATGATGCACTTGATCA	+	ATGAATGATGCACATCATGG	4	No	NA	NA	NA	NA	NA	NA	NA
chr2	21288164	21288184	AGGAATGATTCAGAGCATGG	+	ATGAATGATGCACATCATGG	4	No	NA	NA	NA	NA	NA	NA	NA
chr2	21380332	21380352	AAGAATGAAGCAAATAATGG	-	ATGAATGATGCACATCATGG	4	No	NA	NA	NA	NA	NA	NA	NA
chr2	24012643	24012663	ATGAATGATCAGCATCATGT	+	ATGAATGATGCACATCATGG	4	No	NA	NA	NA	NA	NA	NA	NA
chr2	25266067	25266087	ATGGATGATGCTTATTATGG	+	ATGAATGATGCACATCATGG	4	No	NA	NA	NA	NA	NA	NA	NA
chr2	25523019	25523039	CTTATGGATGCACATCATGG	-	ATGAATGATGCACATCATGG	4	No	NA	NA	NA	NA	NA	NA	NA
chr2	25690206	25690226	ATGAGTGATGTATATCATTG	+	ATGAATGATGCACATCATGG	4	No	NA	NA	NA	NA	NA	NA	NA
chr2	26813459	26813479	ATGACTTGTTCACATCATGG	-	ATGAATGATGCACATCATGG	4	No	NA	NA	NA	NA	NA	NA	NA
chr2	28132653	28132673	ATGAATGAGACACATCTAGG	+	ATGAATGATGCACATCATGG	4	No	NA	NA	NA	NA	NA	NA	NA
chr2	31031968	31031988	CTGAATGGTGCCCATCATGA	-	ATGAATGATGCACATCATGG	4	No	NA	NA	NA	NA	NA	NA	NA
chr2	31116283	31116303	ATGCCAGAAGCACATCATGG	-	ATGAATGATGCACATCATGG	4	No	NA	NA	NA	NA	NA	NA	NA
chr2	32211073	32211093	AGGAATGAAGCACTTCTTGG	-	ATGAATGATGCACATCATGG	4	No	NA	NA	NA	NA	NA	NA	NA
chr2	33873846	33873866	GCTAATGATGCACATGATGG	+	ATGAATGATGCACATCATGG	4	No	NA	NA	NA	NA	NA	NA	NA
chr2	36248139	36248159	AGGGATGATTCACATCCTGG	+	ATGAATGATGCACATCATGG	4	No	NA	NA	NA	NA	NA	NA	NA
chr2	39102894	39102914	ATGAATGCTACACATCCTGC	+	ATGAATGATGCACATCATGG	4	No	NA	NA	NA	NA	NA	NA	NA
chr2	39590977	39590997	ATCAAAAATCCACATCATGG	+	ATGAATGATGCACATCATGG	4	No	NA	NA	NA	NA	NA	NA	NA
chr2	41632209	41632229	ATTAGTGATGCAGAGCATGG	+	ATGAATGATGCACATCATGG	4	No	NA	NA	NA	NA	NA	NA	NA
chr2	42941126	42941146	ATGAATGATGCCTAACAGGG	+	ATGAATGATGCACATCATGG	4	No	NA	NA	NA	NA	NA	NA	NA
chr2	44051457	44051477	ATGAATGATGCACATTACTT	+	ATGAATGATGCACATCATGG	4	No	NA	NA	NA	NA	NA	NA	NA
chr2	44213319	44213339	ATAAATGATGAACTGCATGG	-	ATGAATGATGCACATCATGG	4	No	NA	NA	NA	NA	NA	NA	NA
chr2	45535109	45535129	ATGGATGATGCACTATATGG	-	ATGAATGATGCACATCATGG	4	No	NA	NA	NA	NA	NA	NA	NA
chr2	45597109	45597129	ATGAATCATGGATTTCATGG	-	ATGAATGATGCACATCATGG	4	No	NA	NA	NA	NA	NA	NA	NA
chr2	45726999	45727019	ATTAAAGATACACATCATGA	-	ATGAATGATGCACATCATGG	4	No	NA	NA	NA	NA	NA	NA	NA
chr2	46673694	46673714	GTAAATGATGCACTTCATAG	+	ATGAATGATGCACATCATGG	4	No	NA	NA	NA	NA	NA	NA	NA
chr2	46771663	46771683	ATGACTGATGCACACCACGA	+	ATGAATGATGCACATCATGG	4	No	NA	NA	NA	NA	NA	NA	NA
chr2	46815722	46815742	ATGAATCATGCAGATCAGTG	+	ATGAATGATGCACATCATGG	4	No	NA	NA	NA	NA	NA	NA	NA
chr2	51083673	51083693	AATGATGATGCACATCATGC	-	ATGAATGATGCACATCATGG	4	No	NA	NA	NA	NA	NA	NA	NA
chr2	51523170	51523190	ATGGAAGAGGAACATCATGG	-	ATGAATGATGCACATCATGG	4	No	NA	NA	NA	NA	NA	NA	NA
chr2	52813998	52814018	ACGAATGATACAAGTCATGG	-	ATGAATGATGCACATCATGG	4	No	NA	NA	NA	NA	NA	NA	NA
chr2	56173296	56173316	TTCAATGATAAACATCATGG	-	ATGAATGATGCACATCATGG	4	No	NA	NA	NA	NA	NA	NA	NA
chr2	56893929	56893949	ATGAATCAGGGACACCATGG	-	ATGAATGATGCACATCATGG	4	No	NA	NA	NA	NA	NA	NA	NA
chr2	60846517	60846537	ATGTATGATGGACATCATTT	-	ATGAATGATGCACATCATGG	4	No	NA	NA	NA	NA	NA	NA	NA
chr2	62734533	62734553	ATAACTTCTGCACATCATGG	-	ATGAATGATGCACATCATGG	4	No	NA	NA	NA	NA	NA	NA	NA
chr2	62789927	62789947	AAGAGTGATGTACATCCTGG	+	ATGAATGATGCACATCATGG	4	No	NA	NA	NA	NA	NA	NA	NA
chr2	63579389	63579409	ATGAAAAATTCACAGCATGG	+	ATGAATGATGCACATCATGG	4	No	NA	NA	NA	NA	NA	NA	NA
chr2	63797735	63797755	ATCTATGATGCCCATCATTG	-	ATGAATGATGCACATCATGG	4	No	NA	NA	NA	NA	NA	NA	NA
chr2	64296343	64296363	ATGATTGTTCCAGATCATGG	-	ATGAATGATGCACATCATGG	4	No	NA	NA	NA	NA	NA	NA	NA
chr2	64572661	64572681	ATGAAATATGCACATATTGG	+	ATGAATGATGCACATCATGG	4	No	NA	NA	NA	NA	NA	NA	NA
chr2	64879030	64879050	ATAAATGCTGCAAATCAAGG	+	ATGAATGATGCACATCATGG	4	No	NA	NA	NA	NA	NA	NA	NA
chr2	65119736	65119756	AGAAATGATGCACATTATGC	+	ATGAATGATGCACATCATGG	4	No	NA	NA	NA	NA	NA	NA	NA
chr2	65185891	65185911	ATGGATGTTGCCCAACATGG	-	ATGAATGATGCACATCATGG	4	No	NA	NA	NA	NA	NA	NA	NA
chr2	65403507	65403527	ATGAATGATGGACAGCGTGT	+	ATGAATGATGCACATCATGG	4	No	NA	NA	NA	NA	NA	NA	NA
chr2	65404756	65404776	ATGAATGATGGACAGCGTGT	-	ATGAATGATGCACATCATGG	4	No	NA	NA	NA	NA	NA	NA	NA
chr2	65531470	65531490	AAGAATGATCCACTTCATAG	+	ATGAATGATGCACATCATGG	4	No	NA	NA	NA	NA	NA	NA	NA
chr2	68282552	68282572	ATAAATGTGGCACTTCATGG	+	ATGAATGATGCACATCATGG	4	No	NA	NA	NA	NA	NA	NA	NA
chr2	68716157	68716177	ATGAATGAACCGCATCCTGG	-	ATGAATGATGCACATCATGG	4	No	NA	NA	NA	NA	NA	NA	NA
chr2	70006489	70006509	ATGATTGCTGCAGATCTTGG	+	ATGAATGATGCACATCATGG	4	No	NA	NA	NA	NA	NA	NA	NA
chr2	70878217	70878237	ATGCATCATGTACATCCTGG	-	ATGAATGATGCACATCATGG	4	No	NA	NA	NA	NA	NA	NA	NA
chr2	71621505	71621525	ATGAATGAAGAACATCACTG	-	ATGAATGATGCACATCATGG	4	No	NA	NA	NA	NA	NA	NA	NA
chr2	75224078	75224098	ATGAATAATGCATCCCATGG	+	ATGAATGATGCACATCATGG	4	No	NA	NA	NA	NA	NA	NA	NA
chr2	75598167	75598187	CTGAATGATACAAATCCTGG	+	ATGAATGATGCACATCATGG	4	No	NA	NA	NA	NA	NA	NA	NA
chr2	77070046	77070066	AAGAATGATGCCAATCATAG	+	ATGAATGATGCACATCATGG	4	No	NA	NA	NA	NA	NA	NA	NA
chr2	77235474	77235494	ATGCATAATGTACATCATGT	-	ATGAATGATGCACATCATGG	4	No	NA	NA	NA	NA	NA	NA	NA
chr2	78897138	78897158	ATGACTTATGCCCATCATGA	+	ATGAATGATGCACATCATGG	4	No	NA	NA	NA	NA	NA	NA	NA
chr2	79667982	79668002	ATGAATGCTAAACATTATGG	-	ATGAATGATGCACATCATGG	4	No	NA	NA	NA	NA	NA	NA	NA
chr2	82147930	82147950	ACGAATGATGCATACCATGA	+	ATGAATGATGCACATCATGG	4	No	NA	NA	NA	NA	NA	NA	NA
chr2	82515260	82515280	GTGACTGATTCACATCAAGG	+	ATGAATGATGCACATCATGG	4	No	NA	NA	NA	NA	NA	NA	NA
chr2	83117222	83117242	CTCAATGATGCCCATCAAGG	-	ATGAATGATGCACATCATGG	4	No	NA	NA	NA	NA	NA	NA	NA
chr2	83396775	83396795	ACTAATGATGTTCATCATGG	+	ATGAATGATGCACATCATGG	4	No	NA	NA	NA	NA	NA	NA	NA
chr2	84997814	84997834	AAGAATGCTGCCCATGATGG	+	ATGAATGATGCACATCATGG	4	No	NA	NA	NA	NA	NA	NA	NA
chr2	85484131	85484151	ATGAATGATGCAGAGCCTTG	-	ATGAATGATGCACATCATGG	4	No	NA	NA	NA	NA	NA	NA	NA
chr2	86003947	86003967	AAGAATCATGGACAGCATGG	-	ATGAATGATGCACATCATGG	4	No	NA	NA	NA	NA	NA	NA	NA
chr2	87234696	87234716	ATGGATGATGGAGATCATAG	-	ATGAATGATGCACATCATGG	4	No	NA	NA	NA	NA	NA	NA	NA
chr2	87443954	87443974	ATGAATTATGGAAATCCTGG	+	ATGAATGATGCACATCATGG	4	No	NA	NA	NA	NA	NA	NA	NA
chr2	88875766	88875786	AAAAATTATGTACATCATGG	+	ATGAATGATGCACATCATGG	4	No	NA	NA	NA	NA	NA	NA	NA
chr2	89826427	89826447	ATGTATGATGTATATCATTG	+	ATGAATGATGCACATCATGG	4	No	NA	NA	NA	NA	NA	NA	NA
chr2	89879184	89879204	ATGAATGTTACTCTTCATGG	-	ATGAATGATGCACATCATGG	4	No	NA	NA	NA	NA	NA	NA	NA
chr2	90495562	90495582	ATCAATGATGCCCATGTTGG	+	ATGAATGATGCACATCATGG	4	No	NA	NA	NA	NA	NA	NA	NA
chr2	93520399	93520419	AGCAATGATGGACATCATAG	-	ATGAATGATGCACATCATGG	4	No	NA	NA	NA	NA	NA	NA	NA
chr2	94471244	94471264	AGAAGTGAAGCACATCATGG	+	ATGAATGATGCACATCATGG	4	Yes	NA	NA	NA	NA	NA	NA	NA
chr2	95152402	95152422	ATTAATGATGCACTTTAAGG	+	ATGAATGATGCACATCATGG	4	No	NA	NA	NA	NA	NA	NA	NA
chr2	97318653	97318673	TTGAATGATGGACACCAAGG	+	ATGAATGATGCACATCATGG	4	No	NA	NA	NA	NA	NA	NA	NA
chr2	100015205	100015225	ATGAATGACCCACATCTTGA	-	ATGAATGATGCACATCATGG	4	No	NA	NA	NA	NA	NA	NA	NA
chr2	100269836	100269856	ATGATTGATACACATCATTT	-	ATGAATGATGCACATCATGG	4	No	NA	NA	NA	NA	NA	NA	NA
chr2	101359129	101359149	CTGAATGATGCCCATCAGGT	+	ATGAATGATGCACATCATGG	4	No	NA	NA	NA	NA	NA	NA	NA
chr2	101759834	101759854	CTGATTCATGCACATAATGG	-	ATGAATGATGCACATCATGG	4	No	NA	NA	NA	NA	NA	NA	NA
chr2	102456136	102456156	TTGAAAGACACACATCATGG	-	ATGAATGATGCACATCATGG	4	No	NA	NA	NA	NA	NA	NA	NA
chr2	103010797	103010817	ATGAATAATGCTCATCAAGA	-	ATGAATGATGCACATCATGG	4	No	NA	NA	NA	NA	NA	NA	NA
chr2	103762881	103762901	AAGAATGATGCACTTTCTGG	+	ATGAATGATGCACATCATGG	4	No	NA	NA	NA	NA	NA	NA	NA
chr2	104305641	104305661	ATAAATTATTCACAGCATGG	+	ATGAATGATGCACATCATGG	4	No	NA	NA	NA	NA	NA	NA	NA
chr2	104845846	104845866	ATGAGTGATGTAGATCAAGG	+	ATGAATGATGCACATCATGG	4	Yes	NA	NA	NA	NA	NA	NA	NA
chr2	106551138	106551158	ATGAAGGATGCACAACATCC	+	ATGAATGATGCACATCATGG	4	No	NA	NA	NA	NA	NA	NA	NA
chr2	107297125	107297145	AAGAATTTTGCACATAATGG	+	ATGAATGATGCACATCATGG	4	No	NA	NA	NA	NA	NA	NA	NA
chr2	107778066	107778086	ATATATATTGCACATCATGG	+	ATGAATGATGCACATCATGG	4	No	NA	NA	NA	NA	NA	NA	NA
chr2	107788686	107788706	ATGATTTATACAGATCATGG	+	ATGAATGATGCACATCATGG	4	No	NA	NA	NA	NA	NA	NA	NA
chr2	109554695	109554715	AAGAAGGATGCAAACCATGG	-	ATGAATGATGCACATCATGG	4	No	NA	NA	NA	NA	NA	NA	NA
chr2	111127849	111127869	ATGATTGATACAATTCATGG	-	ATGAATGATGCACATCATGG	4	No	NA	NA	NA	NA	NA	NA	NA
chr2	111502201	111502221	AAGAATGATGCACATCTACG	+	ATGAATGATGCACATCATGG	4	No	NA	NA	NA	NA	NA	NA	NA
chr2	112353585	112353605	AATAATGATGCACAAAATGG	-	ATGAATGATGCACATCATGG	4	No	NA	NA	NA	NA	NA	NA	NA
chr2	118793979	118793999	ATGAAAGAGGCACATCCTTG	-	ATGAATGATGCACATCATGG	4	No	NA	NA	NA	NA	NA	NA	NA
chr2	119494900	119494920	ATGTATCCTGCACACCATGG	-	ATGAATGATGCACATCATGG	4	No	NA	NA	NA	NA	NA	NA	NA
chr2	119678991	119679011	ATGATTCATGCTCATCATTG	+	ATGAATGATGCACATCATGG	4	No	NA	NA	NA	NA	NA	NA	NA
chr2	120311948	120311968	ATGACTGATGCTCTACATGG	-	ATGAATGATGCACATCATGG	4	No	NA	NA	NA	NA	NA	NA	NA
chr2	120495269	120495289	AGGAATGCTGCACACCACGG	-	ATGAATGATGCACATCATGG	4	No	NA	NA	NA	NA	NA	NA	NA
chr2	120517550	120517570	ATGAATTTTGCAAATCAGGG	-	ATGAATGATGCACATCATGG	4	No	NA	NA	NA	NA	NA	NA	NA
chr2	122666292	122666312	ATGATGGATCCACATCATAG	-	ATGAATGATGCACATCATGG	4	No	NA	NA	NA	NA	NA	NA	NA
chr2	123005468	123005488	ATGAATGTTGTTCATCAAGG	-	ATGAATGATGCACATCATGG	4	No	NA	NA	NA	NA	NA	NA	NA
chr2	123729666	123729686	ATGAATGATCTAAATCATAG	+	ATGAATGATGCACATCATGG	4	No	NA	NA	NA	NA	NA	NA	NA
chr2	123888703	123888723	ATGAATGATGACAATGATGG	+	ATGAATGATGCACATCATGG	4	No	NA	NA	NA	NA	NA	NA	NA
chr2	124037268	124037288	ATGCCTGGTGCACATGATGG	-	ATGAATGATGCACATCATGG	4	No	NA	NA	NA	NA	NA	NA	NA
chr2	125288663	125288683	AAGAATTATGCTCATCATAG	-	ATGAATGATGCACATCATGG	4	No	NA	NA	NA	NA	NA	NA	NA
chr2	128422449	128422469	GTGAATGAAGTACATCATTG	+	ATGAATGATGCACATCATGG	4	No	NA	NA	NA	NA	NA	NA	NA
chr2	128563810	128563830	CTGGATGATGCTTATCATGG	+	ATGAATGATGCACATCATGG	4	No	NA	NA	NA	NA	NA	NA	NA
chr2	129490502	129490522	ATGAATGTTGCAGAATATGG	+	ATGAATGATGCACATCATGG	4	No	NA	NA	NA	NA	NA	NA	NA
chr2	131249416	131249436	ATGAGAGATACCCATCATGG	+	ATGAATGATGCACATCATGG	4	No	NA	NA	NA	NA	NA	NA	NA
chr2	134085385	134085405	ATGACTGATGCACAGCTAGG	-	ATGAATGATGCACATCATGG	4	No	NA	NA	NA	NA	NA	NA	NA
chr2	135667305	135667325	CTGAATTCTGCAAATCATGG	+	ATGAATGATGCACATCATGG	4	No	NA	NA	NA	NA	NA	NA	NA
chr2	136954734	136954754	ATGAATGATGGACATTCTAG	-	ATGAATGATGCACATCATGG	4	No	NA	NA	NA	NA	NA	NA	NA
chr2	137079264	137079284	ATGAATCATACAGACCATGG	+	ATGAATGATGCACATCATGG	4	No	NA	NA	NA	NA	NA	NA	NA
chr2	141068316	141068336	ATAAATGACACACTTCATGG	+	ATGAATGATGCACATCATGG	4	No	NA	NA	NA	NA	NA	NA	NA
chr2	146928081	146928101	ATAAATGATGCACCTCGTGA	+	ATGAATGATGCACATCATGG	4	No	NA	NA	NA	NA	NA	NA	NA
chr2	147860447	147860467	ATGCATGATGCACAAAATTG	+	ATGAATGATGCACATCATGG	4	No	NA	NA	NA	NA	NA	NA	NA
chr2	148550599	148550619	ATGAATGCTGCCCATCATTT	-	ATGAATGATGCACATCATGG	4	No	NA	NA	NA	NA	NA	NA	NA
chr2	148804972	148804992	ATGAATGATTCACCTCATTA	-	ATGAATGATGCACATCATGG	4	No	NA	NA	NA	NA	NA	NA	NA
chr2	149315712	149315732	ATGAATAATCCACATCATCT	+	ATGAATGATGCACATCATGG	4	No	NA	NA	NA	NA	NA	NA	NA
chr2	149548044	149548064	ATGGATTGTGCACATCATGT	-	ATGAATGATGCACATCATGG	4	No	NA	NA	NA	NA	NA	NA	NA
chr2	150582402	150582422	ATGGATGAGGCACATCACTG	+	ATGAATGATGCACATCATGG	4	No	NA	NA	NA	NA	NA	NA	NA
chr2	150643481	150643501	ATGAAGGATTCATATCATGT	-	ATGAATGATGCACATCATGG	4	No	NA	NA	NA	NA	NA	NA	NA
chr2	154414786	154414806	ATGTATTATGGACATCATGA	-	ATGAATGATGCACATCATGG	4	No	NA	NA	NA	NA	NA	NA	NA
chr2	156455397	156455417	CTGAATGCTGCACAGGATGG	-	ATGAATGATGCACATCATGG	4	No	NA	NA	NA	NA	NA	NA	NA
chr2	157372140	157372160	ACGTATGCTGCACATCATGA	-	ATGAATGATGCACATCATGG	4	No	NA	NA	NA	NA	NA	NA	NA
chr2	159114175	159114195	AGGAAAGATCCACATCATTG	-	ATGAATGATGCACATCATGG	4	No	NA	NA	NA	NA	NA	NA	NA
chr2	159890224	159890244	ATGCATGTTACACATCCTGG	-	ATGAATGATGCACATCATGG	4	No	NA	NA	NA	NA	NA	NA	NA
chr2	161994826	161994846	ATGAATGATGGAAAACATTG	-	ATGAATGATGCACATCATGG	4	No	NA	NA	NA	NA	NA	NA	NA
chr2	165828863	165828883	ATGAATGATCCACTTCACAG	+	ATGAATGATGCACATCATGG	4	Yes	NA	NA	NA	NA	NA	NA	NA
chr2	166103118	166103138	GTGAATGAGGCAGAACATGG	+	ATGAATGATGCACATCATGG	4	No	NA	NA	NA	NA	NA	NA	NA
chr2	166388165	166388185	AGGACTGTTGCACACCATGG	+	ATGAATGATGCACATCATGG	4	No	NA	NA	NA	NA	NA	NA	NA
chr2	169371261	169371281	TGGAATGAGGCACCTCATGG	+	ATGAATGATGCACATCATGG	4	No	NA	NA	NA	NA	NA	NA	NA
chr2	170549527	170549547	ATTAATGATTCACATCAATG	-	ATGAATGATGCACATCATGG	4	Yes	NA	NA	NA	NA	NA	NA	NA
chr2	171694392	171694412	ATGCACGATGCTCATCATAG	+	ATGAATGATGCACATCATGG	4	No	NA	NA	NA	NA	NA	NA	NA
chr2	172104127	172104147	ATGAATGCCTCACACCATGG	+	ATGAATGATGCACATCATGG	4	No	NA	NA	NA	NA	NA	NA	NA
chr2	172333422	172333442	ATGAGGGGTGCCCATCATGG	-	ATGAATGATGCACATCATGG	4	No	NA	NA	NA	NA	NA	NA	NA
chr2	173061740	173061760	ATGAAGGCTGCACATTGTGG	-	ATGAATGATGCACATCATGG	4	Yes	NA	NA	NA	NA	NA	NA	NA
chr2	174367828	174367848	ATGAATGATGGAGATCTAGG	-	ATGAATGATGCACATCATGG	4	No	NA	NA	NA	NA	NA	NA	NA
chr2	180383447	180383467	ATGACTGATGCACAATATTG	-	ATGAATGATGCACATCATGG	4	No	NA	NA	NA	NA	NA	NA	NA
chr2	180492301	180492321	AGGCAGGATCCACATCATGG	+	ATGAATGATGCACATCATGG	4	No	NA	NA	NA	NA	NA	NA	NA
chr3	3964733	3964753	ATGAATGATGTAGATCATAA	+	ATGAATGATGCACATCATGG	4	No	NA	NA	NA	NA	NA	NA	NA
chr3	5249868	5249888	ATGAAGGATGCACATTGAGG	+	ATGAATGATGCACATCATGG	4	No	NA	NA	NA	NA	NA	NA	NA
chr3	6133026	6133046	TTGAATTATGCAAATGATGG	-	ATGAATGATGCACATCATGG	4	No	NA	NA	NA	NA	NA	NA	NA
chr3	10847483	10847503	ATGTATAATGCAGATTATGG	-	ATGAATGATGCACATCATGG	4	No	NA	NA	NA	NA	NA	NA	NA
chr3	10851438	10851458	CTGGAGGATACACATCATGG	+	ATGAATGATGCACATCATGG	4	Yes	NA	NA	NA	NA	NA	NA	NA
chr3	12487925	12487945	ATCATTGATGCACTTAATGG	-	ATGAATGATGCACATCATGG	4	No	NA	NA	NA	NA	NA	NA	NA
chr3	12566007	12566027	ATAAATAATGCAAAACATGG	-	ATGAATGATGCACATCATGG	4	No	NA	NA	NA	NA	NA	NA	NA
chr3	16228136	16228156	ATGAATGAACAACATAATGG	+	ATGAATGATGCACATCATGG	4	Yes	NA	NA	NA	NA	NA	NA	NA
chr3	16659755	16659775	AAGAAAGATGGACATCATGT	+	ATGAATGATGCACATCATGG	4	No	NA	NA	NA	NA	NA	NA	NA
chr3	19652027	19652047	ATGAAGTATGCACATGTTGG	+	ATGAATGATGCACATCATGG	4	No	NA	NA	NA	NA	NA	NA	NA
chr3	20340401	20340421	ATGAATGATAAACACCATGA	+	ATGAATGATGCACATCATGG	4	No	NA	NA	NA	NA	NA	NA	NA
chr3	21000454	21000474	AGCAGTGATGCACATCATGT	+	ATGAATGATGCACATCATGG	4	No	NA	NA	NA	NA	NA	NA	NA
chr3	21173293	21173313	ATGGATGATACCAATCATGG	+	ATGAATGATGCACATCATGG	4	No	NA	NA	NA	NA	NA	NA	NA
chr3	21359018	21359038	GTGAATCATGCACATCTGGG	-	ATGAATGATGCACATCATGG	4	No	NA	NA	NA	NA	NA	NA	NA
chr3	21977660	21977680	ATGAATGATGCCCATAGTCG	+	ATGAATGATGCACATCATGG	4	Yes	NA	NA	NA	NA	NA	NA	NA
chr3	22142211	22142231	ATGAAAGATCCACAGCATTG	-	ATGAATGATGCACATCATGG	4	No	NA	NA	NA	NA	NA	NA	NA
chr3	22236337	22236357	ATGAATGATGTAGATCACAG	+	ATGAATGATGCACATCATGG	4	No	NA	NA	NA	NA	NA	NA	NA
chr3	22302059	22302079	ATTAATTATACACATTATGG	+	ATGAATGATGCACATCATGG	4	No	NA	NA	NA	NA	NA	NA	NA
chr3	23352547	23352567	ATGTAGGATGCAGATCATGT	-	ATGAATGATGCACATCATGG	4	No	NA	NA	NA	NA	NA	NA	NA
chr3	23831168	23831188	ATCTATGATGCTCAACATGG	-	ATGAATGATGCACATCATGG	4	No	NA	NA	NA	NA	NA	NA	NA
chr3	26069946	26069966	GTTAATGATTCACAGCATGG	+	ATGAATGATGCACATCATGG	4	Yes	NA	NA	NA	NA	NA	NA	NA
chr3	26228143	26228163	ATGCATGTTGTATATCATGG	+	ATGAATGATGCACATCATGG	4	No	NA	NA	NA	NA	NA	NA	NA
chr3	27403959	27403979	ATGAAAGATGCTCATCATCT	+	ATGAATGATGCACATCATGG	4	Yes	NA	NA	NA	NA	NA	NA	NA
chr3	31723970	31723990	AAGAATGATGCTGATCATGA	+	ATGAATGATGCACATCATGG	4	No	NA	NA	NA	NA	NA	NA	NA
chr3	32445414	32445434	AAAAGTGATACACATCATGG	-	ATGAATGATGCACATCATGG	4	No	NA	NA	NA	NA	NA	NA	NA
chr3	32710794	32710814	ATGAAAACTGCACAGCATGG	-	ATGAATGATGCACATCATGG	4	No	NA	NA	NA	NA	NA	NA	NA
chr3	33488641	33488661	ATGAATGGGGCTCATCCTGG	+	ATGAATGATGCACATCATGG	4	No	NA	NA	NA	NA	NA	NA	NA
chr3	37740272	37740292	AGGAATGATGCAGATCCTGT	+	ATGAATGATGCACATCATGG	4	No	NA	NA	NA	NA	NA	NA	NA
chr3	38879413	38879433	ATGAATGATTAACAAGATGG	-	ATGAATGATGCACATCATGG	4	No	NA	NA	NA	NA	NA	NA	NA
chr3	39045809	39045829	ATGAATGAGTAACATCATGT	+	ATGAATGATGCACATCATGG	4	No	NA	NA	NA	NA	NA	NA	NA
chr3	39864925	39864945	ATGAGTGAGGCTCAGCATGG	-	ATGAATGATGCACATCATGG	4	No	NA	NA	NA	NA	NA	NA	NA
chr3	40065397	40065417	AAGAGTGATGCTCTTCATGG	-	ATGAATGATGCACATCATGG	4	No	NA	NA	NA	NA	NA	NA	NA
chr3	40246541	40246561	ATAAATGAAGCACATCAGGT	+	ATGAATGATGCACATCATGG	4	No	NA	NA	NA	NA	NA	NA	NA
chr3	42234155	42234175	TTGCATGATGTACATTATGG	-	ATGAATGATGCACATCATGG	4	No	NA	NA	NA	NA	NA	NA	NA
chr3	42596338	42596358	GTGACAGATGCACATCCTGG	+	ATGAATGATGCACATCATGG	4	No	NA	NA	NA	NA	NA	NA	NA
chr3	44407664	44407684	ATGAATGATTCACATGAGGA	-	ATGAATGATGCACATCATGG	4	No	NA	NA	NA	NA	NA	NA	NA
chr3	46751889	46751909	ATGAATGATGGAGCTCATTG	+	ATGAATGATGCACATCATGG	4	No	NA	NA	NA	NA	NA	NA	NA
chr3	47322804	47322824	ATGAATGCTACACATTATGT	-	ATGAATGATGCACATCATGG	4	No	NA	NA	NA	NA	NA	NA	NA
chr3	49346603	49346623	ATGAGTGTTGGACATCATTG	-	ATGAATGATGCACATCATGG	4	No	NA	NA	NA	NA	NA	NA	NA
chr3	50453829	50453849	CCGAATGATACACATCATGC	-	ATGAATGATGCACATCATGG	4	No	NA	NA	NA	NA	NA	NA	NA
chr3	51705605	51705625	ATGAATGATGGTTATCTTGG	-	ATGAATGATGCACATCATGG	4	No	NA	NA	NA	NA	NA	NA	NA
chr3	51877643	51877663	ACTAATGATGCACATGAGGG	+	ATGAATGATGCACATCATGG	4	No	NA	NA	NA	NA	NA	NA	NA
chr3	52113963	52113983	ATGTTTGTTGCACACCATGG	+	ATGAATGATGCACATCATGG	4	No	NA	NA	NA	NA	NA	NA	NA
chr3	55176375	55176395	ATGAATGATGGAAGTAATGG	+	ATGAATGATGCACATCATGG	4	No	NA	NA	NA	NA	NA	NA	NA
chr3	55338198	55338218	GAGAATGATGCACACAATGG	+	ATGAATGATGCACATCATGG	4	No	NA	NA	NA	NA	NA	NA	NA
chr3	55757936	55757956	AAGAAAGATACACATCAGGG	-	ATGAATGATGCACATCATGG	4	No	NA	NA	NA	NA	NA	NA	NA
chr3	58449513	58449533	GTGAATGCTGCACACCAAGG	-	ATGAATGATGCACATCATGG	4	No	NA	NA	NA	NA	NA	NA	NA
chr3	59257469	59257489	ATGAATTATGCTAATCAAGG	-	ATGAATGATGCACATCATGG	4	No	NA	NA	NA	NA	NA	NA	NA
chr3	61867360	61867380	ATGAGTGATACAAATGATGG	+	ATGAATGATGCACATCATGG	4	No	NA	NA	NA	NA	NA	NA	NA
chr3	61891349	61891369	AGGAAGGATGCATATCATGA	+	ATGAATGATGCACATCATGG	4	No	NA	NA	NA	NA	NA	NA	NA
chr3	61951583	61951603	ATTAATGAAGCACAGCACGG	-	ATGAATGATGCACATCATGG	4	No	NA	NA	NA	NA	NA	NA	NA
chr3	62417813	62417833	ATGACTGACCCACCTCATGG	+	ATGAATGATGCACATCATGG	4	No	NA	NA	NA	NA	NA	NA	NA
chr3	63678504	63678524	TTGTATGGTGCACATCATTG	-	ATGAATGATGCACATCATGG	4	No	NA	NA	NA	NA	NA	NA	NA
chr3	63772974	63772994	ATGGATCATGCATATCATGA	+	ATGAATGATGCACATCATGG	4	No	NA	NA	NA	NA	NA	NA	NA
chr3	64361780	64361800	AAGAATGATGGCCATCATAG	+	ATGAATGATGCACATCATGG	4	No	NA	NA	NA	NA	NA	NA	NA
chr3	64513794	64513814	AAGAATGATGGCCATCATAG	+	ATGAATGATGCACATCATGG	4	No	NA	NA	NA	NA	NA	NA	NA
chr3	64666322	64666342	AAGAATGATGGCCATCATAG	+	ATGAATGATGCACATCATGG	4	No	NA	NA	NA	NA	NA	NA	NA
chr3	65241925	65241945	ATGAATAATGCACTGCAGGG	-	ATGAATGATGCACATCATGG	4	No	NA	NA	NA	NA	NA	NA	NA
chr3	66688229	66688249	ATGTAGGATGCATAGCATGG	-	ATGAATGATGCACATCATGG	4	No	NA	NA	NA	NA	NA	NA	NA
chr3	70742749	70742769	ATTAATGCAGAACATCATGG	-	ATGAATGATGCACATCATGG	4	No	NA	NA	NA	NA	NA	NA	NA
chr3	72812947	72812967	ATGAATTATCCACATGTTGG	-	ATGAATGATGCACATCATGG	4	No	NA	NA	NA	NA	NA	NA	NA
chr3	73226326	73226346	ATGAATGAAACACATCAAGA	-	ATGAATGATGCACATCATGG	4	No	NA	NA	NA	NA	NA	NA	NA
chr3	73815630	73815650	AAGAATGAAGCAAAGCATGG	+	ATGAATGATGCACATCATGG	4	No	NA	NA	NA	NA	NA	NA	NA
chr3	75542895	75542915	ATGACTGATGGACATCTTGT	-	ATGAATGATGCACATCATGG	4	No	NA	NA	NA	NA	NA	NA	NA
chr3	77777600	77777620	TTTAATGATGCACATCCTTG	-	ATGAATGATGCACATCATGG	4	No	NA	NA	NA	NA	NA	NA	NA
chr3	77944626	77944646	AAGAAATATCCACATCATGG	-	ATGAATGATGCACATCATGG	4	No	NA	NA	NA	NA	NA	NA	NA
chr3	78504969	78504989	GTGAATGTTACACACCATGG	-	ATGAATGATGCACATCATGG	4	No	NA	NA	NA	NA	NA	NA	NA
chr3	79557337	79557357	ATAAATTAAGCAAATCATGG	+	ATGAATGATGCACATCATGG	4	No	NA	NA	NA	NA	NA	NA	NA
chr3	81390194	81390214	ATGAGTGGTGCAAATCTTGG	-	ATGAATGATGCACATCATGG	4	No	NA	NA	NA	NA	NA	NA	NA
chr3	84595250	84595270	CTGAATGATGAACTTCACGG	+	ATGAATGATGCACATCATGG	4	No	NA	NA	NA	NA	NA	NA	NA
chr3	84642070	84642090	ACCAATGATGAACATCATTG	+	ATGAATGATGCACATCATGG	4	No	NA	NA	NA	NA	NA	NA	NA
chr3	84864947	84864967	ATGTATGATGCATATCCTGC	+	ATGAATGATGCACATCATGG	4	No	NA	NA	NA	NA	NA	NA	NA
chr3	85265680	85265700	ATGTATGATGCACATGTTTG	+	ATGAATGATGCACATCATGG	4	No	NA	NA	NA	NA	NA	NA	NA
chr3	85691110	85691130	ATGAATAATGGACTTTATGG	+	ATGAATGATGCACATCATGG	4	No	NA	NA	NA	NA	NA	NA	NA
chr3	85980306	85980326	ATGAAGGACGCACACCAGGG	-	ATGAATGATGCACATCATGG	4	No	NA	NA	NA	NA	NA	NA	NA
chr3	87183615	87183635	ATAAATGATGCTCATCAAAG	-	ATGAATGATGCACATCATGG	4	Yes	NA	NA	NA	NA	NA	NA	NA
chr3	87371405	87371425	ATGTATGAGGCACACCAAGG	+	ATGAATGATGCACATCATGG	4	No	NA	NA	NA	NA	NA	NA	NA
chr3	88094816	88094836	AGGAATGATAGAAATCATGG	+	ATGAATGATGCACATCATGG	4	No	NA	NA	NA	NA	NA	NA	NA
chr3	89656385	89656405	AGGGATGAGGAACATCATGG	-	ATGAATGATGCACATCATGG	4	Yes	NA	NA	NA	NA	NA	NA	NA
chr3	89979297	89979317	TTGAATGATGGACATCTTGC	+	ATGAATGATGCACATCATGG	4	Yes	NA	NA	NA	NA	NA	NA	NA
chr3	92832022	92832042	GTGAATCATGGCCATCATGG	-	ATGAATGATGCACATCATGG	4	No	NA	NA	NA	NA	NA	NA	NA
chr3	93386295	93386315	ATGAATGAAGCACATTTTGT	-	ATGAATGATGCACATCATGG	4	No	NA	NA	NA	NA	NA	NA	NA
chr3	95781347	95781367	ATGTATGAGGCCCATGATGG	+	ATGAATGATGCACATCATGG	4	No	NA	NA	NA	NA	NA	NA	NA
chr3	96606853	96606873	AGGAATCATGGACATAATGG	-	ATGAATGATGCACATCATGG	4	No	NA	NA	NA	NA	NA	NA	NA
chr3	97631990	97632010	ATGTATGATGCCCAGCATGT	+	ATGAATGATGCACATCATGG	4	No	NA	NA	NA	NA	NA	NA	NA
chr3	97632036	97632056	ATGTATGATGCCCAGCATGT	+	ATGAATGATGCACATCATGG	4	No	NA	NA	NA	NA	NA	NA	NA
chr3	102093604	102093624	ATGACTGATGGGGATCATGG	+	ATGAATGATGCACATCATGG	4	No	NA	NA	NA	NA	NA	NA	NA
chr3	104221975	104221995	TTGAATGATCCACATGATGC	-	ATGAATGATGCACATCATGG	4	No	NA	NA	NA	NA	NA	NA	NA
chr3	106388777	106388797	ATCAATGGTCCAAATCATGG	+	ATGAATGATGCACATCATGG	4	No	NA	NA	NA	NA	NA	NA	NA
chr3	107971079	107971099	ATGAATGAGGCACATCAGCA	+	ATGAATGATGCACATCATGG	4	No	NA	NA	NA	NA	NA	NA	NA
chr3	108258890	108258910	ATGTATGATGCATGTTATGG	+	ATGAATGATGCACATCATGG	4	No	NA	NA	NA	NA	NA	NA	NA
chr3	108915546	108915566	ATGCATGATGGACATGATGT	-	ATGAATGATGCACATCATGG	4	No	NA	NA	NA	NA	NA	NA	NA
chr3	109128146	109128166	ATGAATGTTTCTCATCAGGG	-	ATGAATGATGCACATCATGG	4	No	NA	NA	NA	NA	NA	NA	NA
chr3	109310266	109310286	ATGGATGATGCAGAACAGGG	-	ATGAATGATGCACATCATGG	4	No	NA	NA	NA	NA	NA	NA	NA
chr3	110168524	110168544	ATGACAGTTGCACATCATGT	+	ATGAATGATGCACATCATGG	4	No	NA	NA	NA	NA	NA	NA	NA
chr3	110649779	110649799	GTGAAAGATACACAGCATGG	-	ATGAATGATGCACATCATGG	4	No	NA	NA	NA	NA	NA	NA	NA
chr3	110886513	110886533	CTGAATGATGGACATGATGT	+	ATGAATGATGCACATCATGG	4	No	NA	NA	NA	NA	NA	NA	NA
chr3	111985334	111985354	ATGAATTAAGCATGTCATGG	+	ATGAATGATGCACATCATGG	4	No	NA	NA	NA	NA	NA	NA	NA
chr3	112241401	112241421	ATGAATGATTAAGTTCATGG	+	ATGAATGATGCACATCATGG	4	No	NA	NA	NA	NA	NA	NA	NA
chr3	112433950	112433970	ATGAATGATGTAAATCTTTG	-	ATGAATGATGCACATCATGG	4	No	NA	NA	NA	NA	NA	NA	NA
chr3	113794151	113794171	AAGACTGTGGCACATCATGG	+	ATGAATGATGCACATCATGG	4	No	NA	NA	NA	NA	NA	NA	NA
chr3	117093641	117093661	AAGAATGATGCAAATCCTCG	-	ATGAATGATGCACATCATGG	4	No	NA	NA	NA	NA	NA	NA	NA
chr3	117871071	117871091	CTGAGTGATGCACATACTGG	-	ATGAATGATGCACATCATGG	4	No	NA	NA	NA	NA	NA	NA	NA
chr3	120751348	120751368	AAGAATGCTGCACTCCATGG	-	ATGAATGATGCACATCATGG	4	No	NA	NA	NA	NA	NA	NA	NA
chr3	120913062	120913082	ATGGATGATTGACATCCTGG	-	ATGAATGATGCACATCATGG	4	No	NA	NA	NA	NA	NA	NA	NA
chr3	124197171	124197191	ATGAATGATGTAAATCTTTG	-	ATGAATGATGCACATCATGG	4	No	NA	NA	NA	NA	NA	NA	NA
chr3	124349448	124349468	ATGAATGATGCCCAGGATGA	+	ATGAATGATGCACATCATGG	4	No	NA	NA	NA	NA	NA	NA	NA
chr3	124548012	124548032	ATGAATGAGGCAACTTATGG	-	ATGAATGATGCACATCATGG	4	No	NA	NA	NA	NA	NA	NA	NA
chr3	125443682	125443702	ATGTATGAGGAACTTCATGG	-	ATGAATGATGCACATCATGG	4	No	NA	NA	NA	NA	NA	NA	NA
chr3	125623690	125623710	CTGAATGCAGCTCATCATGG	-	ATGAATGATGCACATCATGG	4	No	NA	NA	NA	NA	NA	NA	NA
chr3	128350928	128350948	ATTAATGAAGCACATCACAG	-	ATGAATGATGCACATCATGG	4	No	NA	NA	NA	NA	NA	NA	NA
chr3	130096399	130096419	ATTATTGATGGACATGATGG	+	ATGAATGATGCACATCATGG	4	No	NA	NA	NA	NA	NA	NA	NA
chr3	130941155	130941175	ATGAATGAGGAATGTCATGG	+	ATGAATGATGCACATCATGG	4	No	NA	NA	NA	NA	NA	NA	NA
chr3	132748155	132748175	ATGAAGGAAGCACACAATGG	-	ATGAATGATGCACATCATGG	4	No	NA	NA	NA	NA	NA	NA	NA
chr3	134227065	134227085	ATGAAGTATCCACATGATGG	-	ATGAATGATGCACATCATGG	4	No	NA	NA	NA	NA	NA	NA	NA
chr3	135107407	135107427	ATGAATGATGCTCATCAAAT	-	ATGAATGATGCACATCATGG	4	No	NA	NA	NA	NA	NA	NA	NA
chr3	135231336	135231356	AGAAAAGATGCACATCATGA	-	ATGAATGATGCACATCATGG	4	No	NA	NA	NA	NA	NA	NA	NA
chr3	135476172	135476192	ATGAAGGATGAACAACAGGG	+	ATGAATGATGCACATCATGG	4	No	NA	NA	NA	NA	NA	NA	NA
chr3	137215153	137215173	ATTAATGATGAACATCAGTG	+	ATGAATGATGCACATCATGG	4	No	NA	NA	NA	NA	NA	NA	NA
chr3	138365584	138365604	ATGAATTATGTACATGATTG	+	ATGAATGATGCACATCATGG	4	Yes	NA	NA	NA	NA	NA	NA	NA
chr3	138597841	138597861	ATGAACGAGGCACATCTGGG	-	ATGAATGATGCACATCATGG	4	No	NA	NA	NA	NA	NA	NA	NA
chr3	140317235	140317255	TGGAATGAAGCACATCGTGG	-	ATGAATGATGCACATCATGG	4	No	NA	NA	NA	NA	NA	NA	NA
chr3	144214002	144214022	CTAACTGATGCACATCATGA	-	ATGAATGATGCACATCATGG	4	No	NA	NA	NA	NA	NA	NA	NA
chr3	144765456	144765476	AAGAATGATGCTGATCATGA	+	ATGAATGATGCACATCATGG	4	No	NA	NA	NA	NA	NA	NA	NA
chr3	146258162	146258182	ATGATTGAAATACATCATGG	-	ATGAATGATGCACATCATGG	4	No	NA	NA	NA	NA	NA	NA	NA
chr3	146343677	146343697	TTGAATGATGGACATAAGGG	-	ATGAATGATGCACATCATGG	4	No	NA	NA	NA	NA	NA	NA	NA
chr3	146541536	146541556	AATAATTATGCACATCAAGG	+	ATGAATGATGCACATCATGG	4	No	NA	NA	NA	NA	NA	NA	NA
chr3	147081104	147081124	CTGAATGATGCATACCCTGG	-	ATGAATGATGCACATCATGG	4	No	NA	NA	NA	NA	NA	NA	NA
chr3	149130454	149130474	ATGAAAGAAGTACATCCTGG	-	ATGAATGATGCACATCATGG	4	No	NA	NA	NA	NA	NA	NA	NA
chr3	149478271	149478291	GTGAATGCTGAACTTCATGG	+	ATGAATGATGCACATCATGG	4	No	NA	NA	NA	NA	NA	NA	NA
chr3	149553255	149553275	ATGAATGTGGCTCATTATGG	-	ATGAATGATGCACATCATGG	4	No	NA	NA	NA	NA	NA	NA	NA
chr3	150998216	150998236	ATAAATGATGCTGAACATGG	-	ATGAATGATGCACATCATGG	4	No	NA	NA	NA	NA	NA	NA	NA
chr3	151711282	151711302	AGGCAGGATGCACATCCTGG	-	ATGAATGATGCACATCATGG	4	No	NA	NA	NA	NA	NA	NA	NA
chr3	153877369	153877389	ATGAAGGATGCAAATCTTCG	+	ATGAATGATGCACATCATGG	4	No	NA	NA	NA	NA	NA	NA	NA
chr3	155408162	155408182	ACGCATCATTCACATCATGG	+	ATGAATGATGCACATCATGG	4	No	NA	NA	NA	NA	NA	NA	NA
chr3	156253901	156253921	GTGAATTATGGCCATCATGG	+	ATGAATGATGCACATCATGG	4	No	NA	NA	NA	NA	NA	NA	NA
chr3	157015597	157015617	ATGCAAGATGCACATGGTGG	-	ATGAATGATGCACATCATGG	4	No	NA	NA	NA	NA	NA	NA	NA
chr3	158297123	158297143	ATGAATCATTCACATCATTC	+	ATGAATGATGCACATCATGG	4	No	NA	NA	NA	NA	NA	NA	NA
chr3	158372842	158372862	GTGAATGATCCAATTCATGG	+	ATGAATGATGCACATCATGG	4	No	NA	NA	NA	NA	NA	NA	NA
chr3	158830429	158830449	ATGAAGGATGCATGTTATGG	+	ATGAATGATGCACATCATGG	4	No	NA	NA	NA	NA	NA	NA	NA
chr3	159879899	159879919	ACGAATGATGCTTATCATGT	-	ATGAATGATGCACATCATGG	4	No	NA	NA	NA	NA	NA	NA	NA
chr4	4056994	4057014	ATGATAGATGCACAACATGA	-	ATGAATGATGCACATCATGG	4	No	NA	NA	NA	NA	NA	NA	NA
chr4	4774839	4774859	ATGAATGAAGCTCAGCCTGG	-	ATGAATGATGCACATCATGG	4	No	NA	NA	NA	NA	NA	NA	NA
chr4	5596603	5596623	ATCAATGATGAAGATCCTGG	+	ATGAATGATGCACATCATGG	4	No	NA	NA	NA	NA	NA	NA	NA
chr4	5889529	5889549	ATGAAGTATAAACATCATGG	+	ATGAATGATGCACATCATGG	4	No	NA	NA	NA	NA	NA	NA	NA
chr4	6710480	6710500	ATGTAGGATGCATATCATCG	-	ATGAATGATGCACATCATGG	4	No	NA	NA	NA	NA	NA	NA	NA
chr4	8084043	8084063	GTGAAGGATGCACATCTTGC	+	ATGAATGATGCACATCATGG	4	No	NA	NA	NA	NA	NA	NA	NA
chr4	9526286	9526306	AAGAATGAGTCACATCAGGG	-	ATGAATGATGCACATCATGG	4	No	NA	NA	NA	NA	NA	NA	NA
chr4	9658914	9658934	ATCAATGAAGGACATCAGGG	-	ATGAATGATGCACATCATGG	4	No	NA	NA	NA	NA	NA	NA	NA
chr4	10344429	10344449	ATGAATTATGCAAATAATAG	+	ATGAATGATGCACATCATGG	4	No	NA	NA	NA	NA	NA	NA	NA
chr4	10398758	10398778	ATGGATGAGCCACATCATGT	-	ATGAATGATGCACATCATGG	4	No	NA	NA	NA	NA	NA	NA	NA
chr4	12255556	12255576	ATAACTCATGCACATGATGG	-	ATGAATGATGCACATCATGG	4	No	NA	NA	NA	NA	NA	NA	NA
chr4	12340263	12340283	ATGAATGAATCCCATCATTG	+	ATGAATGATGCACATCATGG	4	Yes	NA	NA	NA	NA	NA	NA	NA
chr4	13542649	13542669	ATGATTGAAGCATATCATGT	-	ATGAATGATGCACATCATGG	4	No	NA	NA	NA	NA	NA	NA	NA
chr4	14509252	14509272	ATGGAAGATGCAAATCAAGG	-	ATGAATGATGCACATCATGG	4	No	NA	NA	NA	NA	NA	NA	NA
chr4	20786060	20786080	ATGAAAGCTGAGCATCATGG	-	ATGAATGATGCACATCATGG	4	No	NA	NA	NA	NA	NA	NA	NA
chr4	22747837	22747857	ATGAATGATGAGCATCATTT	-	ATGAATGATGCACATCATGG	4	No	NA	NA	NA	NA	NA	NA	NA
chr4	23429342	23429362	AAGAAAGATGCATATTATGG	-	ATGAATGATGCACATCATGG	4	No	NA	NA	NA	NA	NA	NA	NA
chr4	23600952	23600972	GTGAACTATGAACATCATGG	-	ATGAATGATGCACATCATGG	4	No	NA	NA	NA	NA	NA	NA	NA
chr4	23987465	23987485	ATCAATGATGTAATTCATGG	-	ATGAATGATGCACATCATGG	4	No	NA	NA	NA	NA	NA	NA	NA
chr4	25880425	25880445	AGGAATGGTGGAAATCATGG	-	ATGAATGATGCACATCATGG	4	No	NA	NA	NA	NA	NA	NA	NA
chr4	26166545	26166565	ATGAATGATGTAAATCATCA	-	ATGAATGATGCACATCATGG	4	No	NA	NA	NA	NA	NA	NA	NA
chr4	26931034	26931054	ATGGATGATGCACAAAATGT	+	ATGAATGATGCACATCATGG	4	No	NA	NA	NA	NA	NA	NA	NA
chr4	27479906	27479926	ATCAATGAATCACAGCATGG	+	ATGAATGATGCACATCATGG	4	No	NA	NA	NA	NA	NA	NA	NA
chr4	27700110	27700130	ATTGATGATGGACTTCATGG	+	ATGAATGATGCACATCATGG	4	No	NA	NA	NA	NA	NA	NA	NA
chr4	28843941	28843961	ATGAATGATGGAACTCATGT	+	ATGAATGATGCACATCATGG	4	No	NA	NA	NA	NA	NA	NA	NA
chr4	31096056	31096076	ATGACTGACACACATCTTGG	+	ATGAATGATGCACATCATGG	4	No	NA	NA	NA	NA	NA	NA	NA
chr4	31504125	31504145	ATGCATGATGCATAGAATGG	-	ATGAATGATGCACATCATGG	4	No	NA	NA	NA	NA	NA	NA	NA
chr4	36057313	36057333	ATGTATGAGACACATCATTG	+	ATGAATGATGCACATCATGG	4	No	NA	NA	NA	NA	NA	NA	NA
chr4	36925212	36925232	ATGAATGATTCACCTCCTGC	-	ATGAATGATGCACATCATGG	4	No	NA	NA	NA	NA	NA	NA	NA
chr4	37313399	37313419	AAAAGTGATGCACAACATGG	+	ATGAATGATGCACATCATGG	4	No	NA	NA	NA	NA	NA	NA	NA
chr4	37364602	37364622	ATGAATAATGCAAATGATGC	+	ATGAATGATGCACATCATGG	4	No	NA	NA	NA	NA	NA	NA	NA
chr4	38000609	38000629	ATGAATGATGTAAATCACAG	-	ATGAATGATGCACATCATGG	4	No	NA	NA	NA	NA	NA	NA	NA
chr4	39562906	39562926	ATGCATGATGCACGTCCTTG	+	ATGAATGATGCACATCATGG	4	No	NA	NA	NA	NA	NA	NA	NA
chr4	40219577	40219597	AGTGATGATGCACATCTTGG	+	ATGAATGATGCACATCATGG	4	No	NA	NA	NA	NA	NA	NA	NA
chr4	43192213	43192233	ATGAATGGAGAACATCCTGG	+	ATGAATGATGCACATCATGG	4	No	NA	NA	NA	NA	NA	NA	NA
chr4	45967247	45967267	ATGAATGATGCACAATTTGA	+	ATGAATGATGCACATCATGG	4	No	NA	NA	NA	NA	NA	NA	NA
chr4	46723626	46723646	ATGCATGGTCAACATCATGG	+	ATGAATGATGCACATCATGG	4	No	NA	NA	NA	NA	NA	NA	NA
chr4	47094228	47094248	ATGAATGACTCACCTCATAG	+	ATGAATGATGCACATCATGG	4	No	NA	NA	NA	NA	NA	NA	NA
chr4	49617169	49617189	ATGACTGTAGCACATCACGG	-	ATGAATGATGCACATCATGG	4	No	NA	NA	NA	NA	NA	NA	NA
chr4	49832745	49832765	ACCAATCATGCACATCATGC	+	ATGAATGATGCACATCATGG	4	No	NA	NA	NA	NA	NA	NA	NA
chr4	51576627	51576647	AGGAATGAGTCACATCCTGG	+	ATGAATGATGCACATCATGG	4	No	NA	NA	NA	NA	NA	NA	NA
chr4	52241989	52242009	ATGAAAGGTGCTCATAATGG	+	ATGAATGATGCACATCATGG	4	No	NA	NA	NA	NA	NA	NA	NA
chr4	53208043	53208063	TTGAATGTTGCACATTATTG	-	ATGAATGATGCACATCATGG	4	No	NA	NA	NA	NA	NA	NA	NA
chr4	55337551	55337571	TTGAATGGAGCACATTATGG	+	ATGAATGATGCACATCATGG	4	No	NA	NA	NA	NA	NA	NA	NA
chr4	55986875	55986895	ATGACTGCTGCATATCCTGG	+	ATGAATGATGCACATCATGG	4	No	NA	NA	NA	NA	NA	NA	NA
chr4	56536645	56536665	ATGGATGCTGCACATCAATG	-	ATGAATGATGCACATCATGG	4	Yes	NA	NA	NA	NA	NA	NA	NA
chr4	56605586	56605606	AGGAATCATGCAAATCTTGG	-	ATGAATGATGCACATCATGG	4	No	NA	NA	NA	NA	NA	NA	NA
chr4	56621657	56621677	ATGAATCATGCACATGTAGG	-	ATGAATGATGCACATCATGG	4	No	NA	NA	NA	NA	NA	NA	NA
chr4	62863826	62863846	AAAAATGAAGCTCATCATGG	-	ATGAATGATGCACATCATGG	4	No	NA	NA	NA	NA	NA	NA	NA
chr4	63541022	63541042	ATGTATGATGCACCCCTTGG	-	ATGAATGATGCACATCATGG	4	No	NA	NA	NA	NA	NA	NA	NA
chr4	64073991	64074011	ATGGATAATGCTCAGCATGG	+	ATGAATGATGCACATCATGG	4	No	NA	NA	NA	NA	NA	NA	NA
chr4	64389093	64389113	ATGAATGAAGATCAACATGG	+	ATGAATGATGCACATCATGG	4	No	NA	NA	NA	NA	NA	NA	NA
chr4	64774506	64774526	ATACATTATGCACATTATGG	-	ATGAATGATGCACATCATGG	4	No	NA	NA	NA	NA	NA	NA	NA
chr4	65166329	65166349	AAGAAAGATGCCCATCATGA	+	ATGAATGATGCACATCATGG	4	No	NA	NA	NA	NA	NA	NA	NA
chr4	65525705	65525725	ATGAATGATGCACTTCCTTA	-	ATGAATGATGCACATCATGG	4	No	NA	NA	NA	NA	NA	NA	NA
chr4	66447088	66447108	GTGACTGATGCACAGCCTGG	+	ATGAATGATGCACATCATGG	4	No	NA	NA	NA	NA	NA	NA	NA
chr4	66584501	66584521	ATAAATGATTTACATCATTG	-	ATGAATGATGCACATCATGG	4	No	NA	NA	NA	NA	NA	NA	NA
chr4	69751973	69751993	ATGAATGAGGCTAAGCATGG	-	ATGAATGATGCACATCATGG	4	No	NA	NA	NA	NA	NA	NA	NA
chr4	69959310	69959330	AGGAATGAAGGATATCATGG	-	ATGAATGATGCACATCATGG	4	No	NA	NA	NA	NA	NA	NA	NA
chr4	71406644	71406664	ATGAAGGATGCACACCCTAG	-	ATGAATGATGCACATCATGG	4	No	NA	NA	NA	NA	NA	NA	NA
chr4	71638824	71638844	ATGAATGATGTAAATCTTTG	+	ATGAATGATGCACATCATGG	4	No	NA	NA	NA	NA	NA	NA	NA
chr4	71675284	71675304	ATGAACAATGCAAATCTTGG	-	ATGAATGATGCACATCATGG	4	No	NA	NA	NA	NA	NA	NA	NA
chr4	72311896	72311916	ATGAATTATCTAGATCATGG	+	ATGAATGATGCACATCATGG	4	No	NA	NA	NA	NA	NA	NA	NA
chr4	72327561	72327581	TTAAATGATTCACATCTTGG	-	ATGAATGATGCACATCATGG	4	No	NA	NA	NA	NA	NA	NA	NA
chr4	73420548	73420568	ATTAATAATGCACATAAAGG	+	ATGAATGATGCACATCATGG	4	No	NA	NA	NA	NA	NA	NA	NA
chr4	77900496	77900516	GACAATGAAGCACATCATGG	+	ATGAATGATGCACATCATGG	4	No	NA	NA	NA	NA	NA	NA	NA
chr4	77947759	77947779	ATGAATCATTCACATTTTGG	+	ATGAATGATGCACATCATGG	4	No	NA	NA	NA	NA	NA	NA	NA
chr4	78600807	78600827	GTCTATGATGCACATAATGG	+	ATGAATGATGCACATCATGG	4	No	NA	NA	NA	NA	NA	NA	NA
chr4	79272433	79272453	ATGAAGGAGGCAAATCATTG	+	ATGAATGATGCACATCATGG	4	No	NA	NA	NA	NA	NA	NA	NA
chr4	86517950	86517970	ATGAATGATGAACATATGGG	+	ATGAATGATGCACATCATGG	4	Yes	NA	NA	NA	NA	NA	NA	NA
chr4	86521610	86521630	AAGAATGGTGCACATGATTG	+	ATGAATGATGCACATCATGG	4	No	NA	NA	NA	NA	NA	NA	NA
chr4	87366368	87366388	ATCAATGATGCACATAATAA	-	ATGAATGATGCACATCATGG	4	Yes	NA	NA	NA	NA	NA	NA	NA
chr4	88100427	88100447	AAGGATGATGCCCAGCATGG	+	ATGAATGATGCACATCATGG	4	No	NA	NA	NA	NA	NA	NA	NA
chr4	92517409	92517429	ATGTACGATGCACTTTATGG	-	ATGAATGATGCACATCATGG	4	No	NA	NA	NA	NA	NA	NA	NA
chr4	93980866	93980886	AGGAATGATGCATATTAAGG	+	ATGAATGATGCACATCATGG	4	No	NA	NA	NA	NA	NA	NA	NA
chr4	94188179	94188199	CTGAAAGGTGCTCATCATGG	-	ATGAATGATGCACATCATGG	4	No	NA	NA	NA	NA	NA	NA	NA
chr4	94258110	94258130	ATGAGACATGCAGATCATGG	+	ATGAATGATGCACATCATGG	4	No	NA	NA	NA	NA	NA	NA	NA
chr4	95403960	95403980	ATGGCTGATGCACATACTGG	+	ATGAATGATGCACATCATGG	4	No	NA	NA	NA	NA	NA	NA	NA
chr4	95758902	95758922	AGGAGAGATGCACATCAAGG	+	ATGAATGATGCACATCATGG	4	No	NA	NA	NA	NA	NA	NA	NA
chr4	96344323	96344343	CTGAATGATGCAGTTTATGG	+	ATGAATGATGCACATCATGG	4	No	NA	NA	NA	NA	NA	NA	NA
chr4	97036398	97036418	ATGATGCATGCACATCATGT	-	ATGAATGATGCACATCATGG	4	No	NA	NA	NA	NA	NA	NA	NA
chr4	97178924	97178944	CTGAATGATGAACATAATTG	-	ATGAATGATGCACATCATGG	4	No	NA	NA	NA	NA	NA	NA	NA
chr4	97253240	97253260	ATGTATGAGTCACATGATGG	+	ATGAATGATGCACATCATGG	4	Yes	NA	NA	NA	NA	NA	NA	NA
chr4	97477786	97477806	ATGAATTATACAAATGATGG	+	ATGAATGATGCACATCATGG	4	No	NA	NA	NA	NA	NA	NA	NA
chr4	98061949	98061969	AAGAGTGATGCATAACATGG	-	ATGAATGATGCACATCATGG	4	No	NA	NA	NA	NA	NA	NA	NA
chr4	100969446	100969466	GTGACTGACGCAGATCATGG	-	ATGAATGATGCACATCATGG	4	Yes	NA	NA	NA	NA	NA	NA	NA
chr4	102602888	102602908	AGGAATGATACATATGATGG	-	ATGAATGATGCACATCATGG	4	No	NA	NA	NA	NA	NA	NA	NA
chr4	102931847	102931867	ATTAAAGATGCAAATCATAG	-	ATGAATGATGCACATCATGG	4	No	NA	NA	NA	NA	NA	NA	NA
chr4	103512116	103512136	TGGACTGATGCTCATCATGG	+	ATGAATGATGCACATCATGG	4	No	NA	NA	NA	NA	NA	NA	NA
chr4	104534467	104534487	ATGAGTGATACACATCTAGG	+	ATGAATGATGCACATCATGG	4	No	NA	NA	NA	NA	NA	NA	NA
chr4	106833516	106833536	ATTAAAGGCGCACATCATGG	+	ATGAATGATGCACATCATGG	4	No	NA	NA	NA	NA	NA	NA	NA
chr4	108104159	108104179	ATGAAGGCTGCACATTATGA	+	ATGAATGATGCACATCATGG	4	No	NA	NA	NA	NA	NA	NA	NA
chr4	109741656	109741676	ATGAATGAAGCAAAGCATAG	-	ATGAATGATGCACATCATGG	4	No	NA	NA	NA	NA	NA	NA	NA
chr4	110077972	110077992	ATGAATGAAGAACAAAATGG	-	ATGAATGATGCACATCATGG	4	No	NA	NA	NA	NA	NA	NA	NA
chr4	111526813	111526833	ATTAGTGAAGAACATCATGG	+	ATGAATGATGCACATCATGG	4	No	NA	NA	NA	NA	NA	NA	NA
chr4	114413969	114413989	ATAAAAGATGCATATCATAG	-	ATGAATGATGCACATCATGG	4	No	NA	NA	NA	NA	NA	NA	NA
chr4	116046708	116046728	AGTAAGGATGCACATCAGGG	-	ATGAATGATGCACATCATGG	4	No	NA	NA	NA	NA	NA	NA	NA
chr4	117348848	117348868	ATGAATGATGAATATTATGA	+	ATGAATGATGCACATCATGG	4	No	NA	NA	NA	NA	NA	NA	NA
chr4	118043951	118043971	ATTAATGATGTACATGATGT	+	ATGAATGATGCACATCATGG	4	No	NA	NA	NA	NA	NA	NA	NA
chr4	119940395	119940415	ATTAGTGATGGACATCAGGG	-	ATGAATGATGCACATCATGG	4	No	NA	NA	NA	NA	NA	NA	NA
chr4	123378318	123378338	ATAAATGAGGCACAACTTGG	-	ATGAATGATGCACATCATGG	4	Yes	NA	NA	NA	NA	NA	NA	NA
chr4	124479979	124479999	ATGGAGGATGCTCCTCATGG	-	ATGAATGATGCACATCATGG	4	No	NA	NA	NA	NA	NA	NA	NA
chr4	125564834	125564854	GTGAGTGAGGCACATCACGG	+	ATGAATGATGCACATCATGG	4	Yes	NA	NA	NA	NA	NA	NA	NA
chr4	127654809	127654829	AAGAAAGATGCATATCATGT	-	ATGAATGATGCACATCATGG	4	No	NA	NA	NA	NA	NA	NA	NA
chr4	128257759	128257779	ATCAATAATACACATCATAG	+	ATGAATGATGCACATCATGG	4	No	NA	NA	NA	NA	NA	NA	NA
chr4	128924739	128924759	ATGAATAATGCAAATTAAGG	+	ATGAATGATGCACATCATGG	4	No	NA	NA	NA	NA	NA	NA	NA
chr4	131220742	131220762	ATGAATACTGCACATAATGC	+	ATGAATGATGCACATCATGG	4	No	NA	NA	NA	NA	NA	NA	NA
chr4	133789684	133789704	ATGAATGATTGTCATCATAG	-	ATGAATGATGCACATCATGG	4	No	NA	NA	NA	NA	NA	NA	NA
chr4	139108023	139108043	ATGAAAGAAACACATCACGG	-	ATGAATGATGCACATCATGG	4	No	NA	NA	NA	NA	NA	NA	NA
chr4	139742213	139742233	ATGCATGAGGCACAACAGGG	+	ATGAATGATGCACATCATGG	4	No	NA	NA	NA	NA	NA	NA	NA
chr4	140007121	140007141	ATTAATGATGCTAATAATGG	+	ATGAATGATGCACATCATGG	4	No	NA	NA	NA	NA	NA	NA	NA
chr4	142745956	142745976	ATGAATGAAGCTCACAATGG	-	ATGAATGATGCACATCATGG	4	No	NA	NA	NA	NA	NA	NA	NA
chr4	143021755	143021775	CAGAATTATGCAGATCATGG	+	ATGAATGATGCACATCATGG	4	No	NA	NA	NA	NA	NA	NA	NA
chr4	143043165	143043185	ATGACTGATGAGCATCGTGG	+	ATGAATGATGCACATCATGG	4	No	NA	NA	NA	NA	NA	NA	NA
chr4	144222544	144222564	ATAAATGATGTTCATCAAGG	+	ATGAATGATGCACATCATGG	4	No	NA	NA	NA	NA	NA	NA	NA
chr4	147139691	147139711	ATGAATGATGCCCATAGTTG	-	ATGAATGATGCACATCATGG	4	No	NA	NA	NA	NA	NA	NA	NA
chr4	148391319	148391339	ATGAATGAATGAAATCATGG	+	ATGAATGATGCACATCATGG	4	No	NA	NA	NA	NA	NA	NA	NA
chr4	149363424	149363444	ATGAGTGATCCACAAAATGG	+	ATGAATGATGCACATCATGG	4	No	NA	NA	NA	NA	NA	NA	NA
chr4	152691363	152691383	ATGAAGGATCCTCATCATGA	+	ATGAATGATGCACATCATGG	4	No	NA	NA	NA	NA	NA	NA	NA
chr4	153868715	153868735	ATTAATAATGCTTATCATGG	-	ATGAATGATGCACATCATGG	4	No	NA	NA	NA	NA	NA	NA	NA
chr5	8294717	8294737	ATGAATGAGGCAAATAAAGG	+	ATGAATGATGCACATCATGG	4	No	NA	NA	NA	NA	NA	NA	NA
chr5	8454891	8454911	ATGAAAGATGCACATAATCT	+	ATGAATGATGCACATCATGG	4	No	NA	NA	NA	NA	NA	NA	NA
chr5	9898412	9898432	TTGAAAGATGCACATCATTT	+	ATGAATGATGCACATCATGG	4	No	NA	NA	NA	NA	NA	NA	NA
chr5	10669674	10669694	ATGAATGCTAGTCATCATGG	-	ATGAATGATGCACATCATGG	4	No	NA	NA	NA	NA	NA	NA	NA
chr5	12412339	12412359	ATGAATGATGCACACTTTGT	+	ATGAATGATGCACATCATGG	4	No	NA	NA	NA	NA	NA	NA	NA
chr5	12682826	12682846	GTGAACAATGCACATCACGG	-	ATGAATGATGCACATCATGG	4	No	NA	NA	NA	NA	NA	NA	NA
chr5	13182403	13182423	ATGGAGGAAGCACATCATTG	+	ATGAATGATGCACATCATGG	4	No	NA	NA	NA	NA	NA	NA	NA
chr5	13516758	13516778	ATGAAAGTTGCACTTCAAGG	+	ATGAATGATGCACATCATGG	4	No	NA	NA	NA	NA	NA	NA	NA
chr5	13567283	13567303	ATGAATGAGGGATATCATGT	+	ATGAATGATGCACATCATGG	4	No	NA	NA	NA	NA	NA	NA	NA
chr5	13997293	13997313	AAGCATGAGGCAAATCATGG	-	ATGAATGATGCACATCATGG	4	No	NA	NA	NA	NA	NA	NA	NA
chr5	14385848	14385868	ATTGATGATGTACCTCATGG	-	ATGAATGATGCACATCATGG	4	No	NA	NA	NA	NA	NA	NA	NA
chr5	15927027	15927047	ATCAATCATGCCCATCATTG	+	ATGAATGATGCACATCATGG	4	No	NA	NA	NA	NA	NA	NA	NA
chr5	16076201	16076221	TTGAATGATGCAAATCATTT	+	ATGAATGATGCACATCATGG	4	No	NA	NA	NA	NA	NA	NA	NA
chr5	16134760	16134780	ATGAATGATGCATTGCTTGG	-	ATGAATGATGCACATCATGG	4	No	NA	NA	NA	NA	NA	NA	NA
chr5	18661882	18661902	ATGAATGTTGATCATCTTGG	-	ATGAATGATGCACATCATGG	4	No	NA	NA	NA	NA	NA	NA	NA
chr5	19190107	19190127	AATAATGATCCACAGCATGG	+	ATGAATGATGCACATCATGG	4	No	NA	NA	NA	NA	NA	NA	NA
chr5	20873508	20873528	ATGACACATGCACACCATGG	+	ATGAATGATGCACATCATGG	4	No	NA	NA	NA	NA	NA	NA	NA
chr5	21234955	21234975	ATGAGGGATGCTCAACATGG	+	ATGAATGATGCACATCATGG	4	No	NA	NA	NA	NA	NA	NA	NA
chr5	21763059	21763079	ATAAAACATGCACATTATGG	+	ATGAATGATGCACATCATGG	4	No	NA	NA	NA	NA	NA	NA	NA
chr5	22189816	22189836	ATGATTTCTGCACACCATGG	-	ATGAATGATGCACATCATGG	4	No	NA	NA	NA	NA	NA	NA	NA
chr5	22958972	22958992	GTGAATGAAGCAGTTCATGG	+	ATGAATGATGCACATCATGG	4	Yes	NA	NA	NA	NA	NA	NA	NA
chr5	22984711	22984731	GTGAGTGATGCCCATAATGG	+	ATGAATGATGCACATCATGG	4	No	NA	NA	NA	NA	NA	NA	NA
chr5	23794551	23794571	ATGAGTATTGCACATCATGC	+	ATGAATGATGCACATCATGG	4	No	NA	NA	NA	NA	NA	NA	NA
chr5	24289530	24289550	ATGAGTCATGACCATCATGG	+	ATGAATGATGCACATCATGG	4	Yes	NA	NA	NA	NA	NA	NA	NA
chr5	27099547	27099567	ATGCATGATGCACAGCTGGG	+	ATGAATGATGCACATCATGG	4	Yes	NA	NA	NA	NA	NA	NA	NA
chr5	27536450	27536470	ATGAAGAATGCACTGCATGG	-	ATGAATGATGCACATCATGG	4	No	NA	NA	NA	NA	NA	NA	NA
chr5	28877662	28877682	CTTAAAGATGCACAGCATGG	+	ATGAATGATGCACATCATGG	4	No	NA	NA	NA	NA	NA	NA	NA
chr5	30947183	30947203	ATGAATGATGCTATTCATGT	-	ATGAATGATGCACATCATGG	4	No	NA	NA	NA	NA	NA	NA	NA
chr5	31274514	31274534	ATGAATGATGCTTATTTTGG	+	ATGAATGATGCACATCATGG	4	No	NA	NA	NA	NA	NA	NA	NA
chr5	32642615	32642635	ATGAATGAGGTACTTCATGT	-	ATGAATGATGCACATCATGG	4	No	NA	NA	NA	NA	NA	NA	NA
chr5	34387696	34387716	ATGACTAATCCACATCATGA	-	ATGAATGATGCACATCATGG	4	No	NA	NA	NA	NA	NA	NA	NA
chr5	36218704	36218724	ATGAATGATGCATGGAATGG	+	ATGAATGATGCACATCATGG	4	Yes	NA	NA	NA	NA	NA	NA	NA
chr5	36446820	36446840	TGGCATGCTGCACATCATGG	-	ATGAATGATGCACATCATGG	4	No	NA	NA	NA	NA	NA	NA	NA
chr5	36802403	36802423	ATTAAAGATGCACACCATGA	-	ATGAATGATGCACATCATGG	4	No	NA	NA	NA	NA	NA	NA	NA
chr5	37036315	37036335	ATGCATGATGCTCTTCAGGG	-	ATGAATGATGCACATCATGG	4	Yes	NA	NA	NA	NA	NA	NA	NA
chr5	37289549	37289569	ATCAATGATGCACATCTGGA	+	ATGAATGATGCACATCATGG	4	No	NA	NA	NA	NA	NA	NA	NA
chr5	38819364	38819384	ATGAATGACCCAGTTCATGG	+	ATGAATGATGCACATCATGG	4	No	NA	NA	NA	NA	NA	NA	NA
chr5	38952100	38952120	ATGAATGATGCCAATCACGA	-	ATGAATGATGCACATCATGG	4	No	NA	NA	NA	NA	NA	NA	NA
chr5	39955402	39955422	ATAAATAATGCACATGATGT	+	ATGAATGATGCACATCATGG	4	No	NA	NA	NA	NA	NA	NA	NA
chr5	40810286	40810306	AACAATGATGCACATGTTGG	+	ATGAATGATGCACATCATGG	4	Yes	NA	NA	NA	NA	NA	NA	NA
chr5	41535704	41535724	AGGAATGATGAACATCGTGC	-	ATGAATGATGCACATCATGG	4	No	NA	NA	NA	NA	NA	NA	NA
chr5	41898297	41898317	ATAAATGAAGCACAGCAGGG	-	ATGAATGATGCACATCATGG	4	No	NA	NA	NA	NA	NA	NA	NA
chr5	42257808	42257828	ATGAATGATGGACATCAGCA	+	ATGAATGATGCACATCATGG	4	No	NA	NA	NA	NA	NA	NA	NA
chr5	42988829	42988849	AAGAATGTTGTACAGCATGG	-	ATGAATGATGCACATCATGG	4	Yes	NA	NA	NA	NA	NA	NA	NA
chr5	43531295	43531315	ATGAATAATAGACAGCATGG	+	ATGAATGATGCACATCATGG	4	No	NA	NA	NA	NA	NA	NA	NA
chr5	43620168	43620188	CTGAATGATGCACAATATGT	+	ATGAATGATGCACATCATGG	4	No	NA	NA	NA	NA	NA	NA	NA
chr5	44385026	44385046	ATGAATGAGACTCATCATAG	-	ATGAATGATGCACATCATGG	4	No	NA	NA	NA	NA	NA	NA	NA
chr5	44921379	44921399	TTTAATGATGCACATCTTTG	+	ATGAATGATGCACATCATGG	4	No	NA	NA	NA	NA	NA	NA	NA
chr5	45258674	45258694	AAGAATGAGTCACATCCTGG	+	ATGAATGATGCACATCATGG	4	No	NA	NA	NA	NA	NA	NA	NA
chr5	45754934	45754954	ATAATTGATGAACATCATAG	-	ATGAATGATGCACATCATGG	4	No	NA	NA	NA	NA	NA	NA	NA
chr5	48176645	48176665	ATGAATAAAGCAGACCATGG	+	ATGAATGATGCACATCATGG	4	No	NA	NA	NA	NA	NA	NA	NA
chr5	50450330	50450350	ATGAATGTTGGAAAACATGG	-	ATGAATGATGCACATCATGG	4	No	NA	NA	NA	NA	NA	NA	NA
chr5	52341945	52341965	ACCAATGATGCCCATAATGG	+	ATGAATGATGCACATCATGG	4	No	NA	NA	NA	NA	NA	NA	NA
chr5	52488135	52488155	ATGAATGAAGGACCTCATGT	+	ATGAATGATGCACATCATGG	4	No	NA	NA	NA	NA	NA	NA	NA
chr5	56009588	56009608	ATCAATGATGCAAATGATTG	+	ATGAATGATGCACATCATGG	4	No	NA	NA	NA	NA	NA	NA	NA
chr5	56436733	56436753	ATAAATTATACACATCATTG	-	ATGAATGATGCACATCATGG	4	No	NA	NA	NA	NA	NA	NA	NA
chr5	56803216	56803236	ATGAATGATGGAAAACATGA	+	ATGAATGATGCACATCATGG	4	Yes	NA	NA	NA	NA	NA	NA	NA
chr5	57987041	57987061	ATGAATGCTAGACATCAAGG	+	ATGAATGATGCACATCATGG	4	No	NA	NA	NA	NA	NA	NA	NA
chr5	58493156	58493176	CTGAATGATGAGTATCATGG	-	ATGAATGATGCACATCATGG	4	Yes	NA	NA	NA	NA	NA	NA	NA
chr5	60315188	60315208	ATGAATGAAGCAAATGAAGG	+	ATGAATGATGCACATCATGG	4	No	NA	NA	NA	NA	NA	NA	NA
chr5	60753594	60753614	ATGAATGATGCATATGATCT	+	ATGAATGATGCACATCATGG	4	No	NA	NA	NA	NA	NA	NA	NA
chr5	62360670	62360690	AAGAATTATGCATAACATGG	-	ATGAATGATGCACATCATGG	4	No	NA	NA	NA	NA	NA	NA	NA
chr5	62881807	62881827	ATGAATGATGGATATAAAGG	-	ATGAATGATGCACATCATGG	4	No	NA	NA	NA	NA	NA	NA	NA
chr5	66439917	66439937	ATGAATGATTCGCACCATGA	-	ATGAATGATGCACATCATGG	4	No	NA	NA	NA	NA	NA	NA	NA
chr5	69622927	69622947	ATGAATGATGTCCAAAATGG	-	ATGAATGATGCACATCATGG	4	No	NA	NA	NA	NA	NA	NA	NA
chr5	70445755	70445775	ATGGATTAGGCACTTCATGG	-	ATGAATGATGCACATCATGG	4	No	NA	NA	NA	NA	NA	NA	NA
chr5	71024976	71024996	ATGAATGAGGGAAATCATGA	+	ATGAATGATGCACATCATGG	4	No	NA	NA	NA	NA	NA	NA	NA
chr5	73308319	73308339	AGGAAGGATGCACATCACTG	-	ATGAATGATGCACATCATGG	4	No	NA	NA	NA	NA	NA	NA	NA
chr5	73481516	73481536	GTTAAGGCTGCACATCATGG	+	ATGAATGATGCACATCATGG	4	No	NA	NA	NA	NA	NA	NA	NA
chr5	73572975	73572995	GTGAATGATGCAATTCATAG	-	ATGAATGATGCACATCATGG	4	No	NA	NA	NA	NA	NA	NA	NA
chr5	75501587	75501607	GTGAATGCTTCACATCATAG	-	ATGAATGATGCACATCATGG	4	No	NA	NA	NA	NA	NA	NA	NA
chr5	78460304	78460324	ATCAATAATTCACAACATGG	+	ATGAATGATGCACATCATGG	4	No	NA	NA	NA	NA	NA	NA	NA
chr5	79793605	79793625	ATGAATTTGGTACATCATGG	-	ATGAATGATGCACATCATGG	4	No	NA	NA	NA	NA	NA	NA	NA
chr5	80366868	80366888	ATGAATTCTGCAGATAATGG	-	ATGAATGATGCACATCATGG	4	No	NA	NA	NA	NA	NA	NA	NA
chr5	80925594	80925614	ATGAATGATGCATTTCAGGC	+	ATGAATGATGCACATCATGG	4	No	NA	NA	NA	NA	NA	NA	NA
chr5	83162501	83162521	ATTAATGATTCACCCCATGG	-	ATGAATGATGCACATCATGG	4	No	NA	NA	NA	NA	NA	NA	NA
chr5	84314018	84314038	ATTAATGAATCACATCATGT	+	ATGAATGATGCACATCATGG	4	No	NA	NA	NA	NA	NA	NA	NA
chr5	85219599	85219619	ATGAATGCTAGACATTATGG	+	ATGAATGATGCACATCATGG	4	No	NA	NA	NA	NA	NA	NA	NA
chr5	87030605	87030625	ATGATTGATGAACTTGATGG	+	ATGAATGATGCACATCATGG	4	No	NA	NA	NA	NA	NA	NA	NA
chr5	87150330	87150350	ATTTCAGATGCACATCATGG	+	ATGAATGATGCACATCATGG	4	No	NA	NA	NA	NA	NA	NA	NA
chr5	87654116	87654136	ATCAATGATGCAGGTCATTG	+	ATGAATGATGCACATCATGG	4	No	NA	NA	NA	NA	NA	NA	NA
chr5	87733406	87733426	ATGAATGAATCACACCCTGG	+	ATGAATGATGCACATCATGG	4	No	NA	NA	NA	NA	NA	NA	NA
chr5	87809906	87809926	AAGAATGATGAACTTCATGA	-	ATGAATGATGCACATCATGG	4	No	NA	NA	NA	NA	NA	NA	NA
chr5	88880934	88880954	AAGAATGATGCTACTCATGG	-	ATGAATGATGCACATCATGG	4	No	NA	NA	NA	NA	NA	NA	NA
chr5	91705410	91705430	ATGGATGAGGCACCTCAGGG	+	ATGAATGATGCACATCATGG	4	No	NA	NA	NA	NA	NA	NA	NA
chr5	92427606	92427626	ATTAAGGGGGCACATCATGG	+	ATGAATGATGCACATCATGG	4	No	NA	NA	NA	NA	NA	NA	NA
chr5	94608259	94608279	ATGAATGATGCACATACTTC	+	ATGAATGATGCACATCATGG	4	No	NA	NA	NA	NA	NA	NA	NA
chr5	94947194	94947214	ATGAATGATGCACATACTTC	+	ATGAATGATGCACATCATGG	4	No	NA	NA	NA	NA	NA	NA	NA
chr5	95841484	95841504	ATAAATGATGCAAAGCATAG	-	ATGAATGATGCACATCATGG	4	No	NA	NA	NA	NA	NA	NA	NA
chr5	95892393	95892413	AGGAATTGTGCACATTATGG	+	ATGAATGATGCACATCATGG	4	No	NA	NA	NA	NA	NA	NA	NA
chr5	96600199	96600219	ATGATGGATGAACATAATGG	+	ATGAATGATGCACATCATGG	4	No	NA	NA	NA	NA	NA	NA	NA
chr5	98847723	98847743	ATGAACCATGCACATGATGT	-	ATGAATGATGCACATCATGG	4	No	NA	NA	NA	NA	NA	NA	NA
chr5	98969228	98969248	ACCGATGATGCACAACATGG	+	ATGAATGATGCACATCATGG	4	No	NA	NA	NA	NA	NA	NA	NA
chr5	99855223	99855243	ATGAATGATGATCAACATGA	+	ATGAATGATGCACATCATGG	4	No	NA	NA	NA	NA	NA	NA	NA
chr5	100059741	100059761	GTGAGGGATGCACAGCATGG	-	ATGAATGATGCACATCATGG	4	No	NA	NA	NA	NA	NA	NA	NA
chr5	101961776	101961796	CTGAAAGCTGCACACCATGG	+	ATGAATGATGCACATCATGG	4	No	NA	NA	NA	NA	NA	NA	NA
chr5	103033677	103033697	ATGACAGATGCACATTATGA	+	ATGAATGATGCACATCATGG	4	No	NA	NA	NA	NA	NA	NA	NA
chr5	104496740	104496760	ATAAATAATGCACATTATGA	+	ATGAATGATGCACATCATGG	4	No	NA	NA	NA	NA	NA	NA	NA
chr5	105503770	105503790	ATAAATGATTCACCACATGG	+	ATGAATGATGCACATCATGG	4	Yes	NA	NA	NA	NA	NA	NA	NA
chr5	106875574	106875594	TTGAATTATGCAGATCAGGG	-	ATGAATGATGCACATCATGG	4	No	NA	NA	NA	NA	NA	NA	NA
chr5	106990436	106990456	AAGAATAAAGCACATCAGGG	+	ATGAATGATGCACATCATGG	4	No	NA	NA	NA	NA	NA	NA	NA
chr5	107006188	107006208	AAGAAGGATGCAGATCCTGG	+	ATGAATGATGCACATCATGG	4	No	NA	NA	NA	NA	NA	NA	NA
chr5	107780625	107780645	GTGAACGATGCACATAAAGG	+	ATGAATGATGCACATCATGG	4	No	NA	NA	NA	NA	NA	NA	NA
chr5	109523532	109523552	ATGAATGAGGTGCATCATCG	-	ATGAATGATGCACATCATGG	4	No	NA	NA	NA	NA	NA	NA	NA
chr5	110397044	110397064	ATGATTAATGCACATCATTA	+	ATGAATGATGCACATCATGG	4	No	NA	NA	NA	NA	NA	NA	NA
chr5	116784599	116784619	ATGAGTGAGGCAAATCTTGG	-	ATGAATGATGCACATCATGG	4	No	NA	NA	NA	NA	NA	NA	NA
chr5	117931465	117931485	ATGAATGATATACACCAGGG	-	ATGAATGATGCACATCATGG	4	No	NA	NA	NA	NA	NA	NA	NA
chr5	118286704	118286724	AGGTATGATGCAGAACATGG	+	ATGAATGATGCACATCATGG	4	No	NA	NA	NA	NA	NA	NA	NA
chr5	118502174	118502194	ATGTTTGATGCAGATCAAGG	+	ATGAATGATGCACATCATGG	4	No	NA	NA	NA	NA	NA	NA	NA
chr5	119268007	119268027	CTGAATGAGGCAAATCACGG	-	ATGAATGATGCACATCATGG	4	No	NA	NA	NA	NA	NA	NA	NA
chr5	120166785	120166805	ATGACAGTTGCACATCATCG	-	ATGAATGATGCACATCATGG	4	No	NA	NA	NA	NA	NA	NA	NA
chr5	120799512	120799532	GTGGATGAGGCCCATCATGG	-	ATGAATGATGCACATCATGG	4	No	NA	NA	NA	NA	NA	NA	NA
chr5	122123041	122123061	ATGAAGGAGACACATCATGA	-	ATGAATGATGCACATCATGG	4	No	NA	NA	NA	NA	NA	NA	NA
chr5	122773540	122773560	TAGAATGATGCCCATCAAGG	+	ATGAATGATGCACATCATGG	4	No	NA	NA	NA	NA	NA	NA	NA
chr5	123177707	123177727	ACGGCTGATGCACATCAGGG	-	ATGAATGATGCACATCATGG	4	No	NA	NA	NA	NA	NA	NA	NA
chr5	124874513	124874533	ATGTATTATGAATATCATGG	-	ATGAATGATGCACATCATGG	4	No	NA	NA	NA	NA	NA	NA	NA
chr5	127002297	127002317	ATCAATTATGCAAAGCATGG	-	ATGAATGATGCACATCATGG	4	No	NA	NA	NA	NA	NA	NA	NA
chr5	128796615	128796635	ATGAGTGATGCAAAGGATGG	-	ATGAATGATGCACATCATGG	4	No	NA	NA	NA	NA	NA	NA	NA
chr5	129169792	129169812	ATGAATGAGCCACCTCCTGG	-	ATGAATGATGCACATCATGG	4	No	NA	NA	NA	NA	NA	NA	NA
chr5	129257018	129257038	AGTAATGATGCACATGCTGG	+	ATGAATGATGCACATCATGG	4	No	NA	NA	NA	NA	NA	NA	NA
chr5	131310757	131310777	AGGAATGGCCCACATCATGG	-	ATGAATGATGCACATCATGG	4	No	NA	NA	NA	NA	NA	NA	NA
chr5	131692817	131692837	ATGAATAATGCACATGAAAG	-	ATGAATGATGCACATCATGG	4	No	NA	NA	NA	NA	NA	NA	NA
chr5	132766902	132766922	AGTTGTGATGCACATCATGG	-	ATGAATGATGCACATCATGG	4	No	NA	NA	NA	NA	NA	NA	NA
chr5	133709717	133709737	AGGAATGATGCCCAGGATGG	-	ATGAATGATGCACATCATGG	4	No	NA	NA	NA	NA	NA	NA	NA
chr5	133753529	133753549	ATGAATCATGCATATGGTGG	+	ATGAATGATGCACATCATGG	4	No	NA	NA	NA	NA	NA	NA	NA
chr5	133933641	133933661	ATGAATGACGTACTTCATGC	-	ATGAATGATGCACATCATGG	4	No	NA	NA	NA	NA	NA	NA	NA
chr5	134263975	134263995	ATGAATGGTGCAGATCAAGA	-	ATGAATGATGCACATCATGG	4	No	NA	NA	NA	NA	NA	NA	NA
chr5	134412360	134412380	TTGAACTATGCACACCATGG	+	ATGAATGATGCACATCATGG	4	Yes	NA	NA	NA	NA	NA	NA	NA
chr5	137777795	137777815	ATGAATGCTGCACATCTGTG	+	ATGAATGATGCACATCATGG	4	No	NA	NA	NA	NA	NA	NA	NA
chr5	138139414	138139434	ATCAAGGCTGAACATCATGG	-	ATGAATGATGCACATCATGG	4	No	NA	NA	NA	NA	NA	NA	NA
chr5	138887034	138887054	ATGAATTATGCACATTATTT	-	ATGAATGATGCACATCATGG	4	No	NA	NA	NA	NA	NA	NA	NA
chr5	144936421	144936441	GTGAATCACCCACATCATGG	-	ATGAATGATGCACATCATGG	4	Yes	NA	NA	NA	NA	NA	NA	NA
chr5	145633718	145633738	ATGAAGGATGGCCATGATGG	-	ATGAATGATGCACATCATGG	4	No	NA	NA	NA	NA	NA	NA	NA
chr5	145898027	145898047	AATAATTATGCACATCAAGG	-	ATGAATGATGCACATCATGG	4	No	NA	NA	NA	NA	NA	NA	NA
chr5	148456267	148456287	ATGCAGGAAGCACCTCATGG	-	ATGAATGATGCACATCATGG	4	No	NA	NA	NA	NA	NA	NA	NA
chr5	149488608	149488628	ATGCATGATGCCTTTCATGG	+	ATGAATGATGCACATCATGG	4	No	NA	NA	NA	NA	NA	NA	NA
chr5	150070224	150070244	ATGAATGGAGCAGAACATGG	-	ATGAATGATGCACATCATGG	4	No	NA	NA	NA	NA	NA	NA	NA
chr5	150992900	150992920	AAGAAAGTTGAACATCATGG	-	ATGAATGATGCACATCATGG	4	No	NA	NA	NA	NA	NA	NA	NA
chr6	3975798	3975818	GTGAATTATGAACTTCATGG	-	ATGAATGATGCACATCATGG	4	No	NA	NA	NA	NA	NA	NA	NA
chr6	5235672	5235692	AAGAATGATGCTGATCATTG	+	ATGAATGATGCACATCATGG	4	No	NA	NA	NA	NA	NA	NA	NA
chr6	7937034	7937054	CTGAAGGATGGACTTCATGG	+	ATGAATGATGCACATCATGG	4	No	NA	NA	NA	NA	NA	NA	NA
chr6	8590528	8590548	ATGTATTATGCACCTCATGA	+	ATGAATGATGCACATCATGG	4	No	NA	NA	NA	NA	NA	NA	NA
chr6	9596230	9596250	TTGACTGATGCACAGCAAGG	+	ATGAATGATGCACATCATGG	4	No	NA	NA	NA	NA	NA	NA	NA
chr6	9796626	9796646	ATGAATGATACACAGAAAGG	-	ATGAATGATGCACATCATGG	4	No	NA	NA	NA	NA	NA	NA	NA
chr6	9970133	9970153	CTGATTGATACACATCATTG	-	ATGAATGATGCACATCATGG	4	No	NA	NA	NA	NA	NA	NA	NA
chr6	10507765	10507785	CTGAATGAAGCAGATCATTG	-	ATGAATGATGCACATCATGG	4	No	NA	NA	NA	NA	NA	NA	NA
chr6	10571633	10571653	ATGAATGACACATATTATGG	+	ATGAATGATGCACATCATGG	4	No	NA	NA	NA	NA	NA	NA	NA
chr6	10978062	10978082	ATTAAAGATGCACATCAGTG	+	ATGAATGATGCACATCATGG	4	No	NA	NA	NA	NA	NA	NA	NA
chr6	11142273	11142293	AGGACTGATGCACAAGATGG	+	ATGAATGATGCACATCATGG	4	No	NA	NA	NA	NA	NA	NA	NA
chr6	11173000	11173020	ATAAATATTGCACATTATGG	+	ATGAATGATGCACATCATGG	4	No	NA	NA	NA	NA	NA	NA	NA
chr6	11552257	11552277	ATGAATGACTAACATCAAGG	+	ATGAATGATGCACATCATGG	4	No	NA	NA	NA	NA	NA	NA	NA
chr6	14971032	14971052	AAGCATGAGGCACATCATAG	+	ATGAATGATGCACATCATGG	4	No	NA	NA	NA	NA	NA	NA	NA
chr6	15549989	15550009	ATGAATGATACCCAGGATGG	-	ATGAATGATGCACATCATGG	4	No	NA	NA	NA	NA	NA	NA	NA
chr6	16616862	16616882	ATGAATGATACACATGATAT	-	ATGAATGATGCACATCATGG	4	No	NA	NA	NA	NA	NA	NA	NA
chr6	18598246	18598266	ATGAATGATTTACATACTGG	-	ATGAATGATGCACATCATGG	4	No	NA	NA	NA	NA	NA	NA	NA
chr6	19331483	19331503	ATGAATAATGCACATAATAA	-	ATGAATGATGCACATCATGG	4	No	NA	NA	NA	NA	NA	NA	NA
chr6	19805930	19805950	AATAATTATGCACATCAAGG	+	ATGAATGATGCACATCATGG	4	No	NA	NA	NA	NA	NA	NA	NA
chr6	20211847	20211867	GTGAATGATTCACATCATTT	-	ATGAATGATGCACATCATGG	4	No	NA	NA	NA	NA	NA	NA	NA
chr6	21294986	21295006	ATAGATTATGCATATCATGG	-	ATGAATGATGCACATCATGG	4	No	NA	NA	NA	NA	NA	NA	NA
chr6	21382463	21382483	ATGAAGGATGTAGTTCATGG	+	ATGAATGATGCACATCATGG	4	No	NA	NA	NA	NA	NA	NA	NA
chr6	22042806	22042826	CTGAAAGATGCTCATCTTGG	+	ATGAATGATGCACATCATGG	4	No	NA	NA	NA	NA	NA	NA	NA
chr6	23271470	23271490	ATAAATGATGCTCATGATGA	+	ATGAATGATGCACATCATGG	4	No	NA	NA	NA	NA	NA	NA	NA
chr6	23711330	23711350	AAGAATAATGAACATCATCG	+	ATGAATGATGCACATCATGG	4	No	NA	NA	NA	NA	NA	NA	NA
chr6	24806442	24806462	ATGAATGATCCAAATTATGT	+	ATGAATGATGCACATCATGG	4	No	NA	NA	NA	NA	NA	NA	NA
chr6	24901115	24901135	AAGAATGATGAACTTCAGGG	-	ATGAATGATGCACATCATGG	4	No	NA	NA	NA	NA	NA	NA	NA
chr6	26366234	26366254	ATTAAAGCTACACATCATGG	+	ATGAATGATGCACATCATGG	4	No	NA	NA	NA	NA	NA	NA	NA
chr6	28068565	28068585	ATGATTGATGCTCCTCAGGG	-	ATGAATGATGCACATCATGG	4	No	NA	NA	NA	NA	NA	NA	NA
chr6	28364677	28364697	AGTAATTATGCACATTATGG	+	ATGAATGATGCACATCATGG	4	No	NA	NA	NA	NA	NA	NA	NA
chr6	28997914	28997934	ATATATGCTGCACATCATGT	-	ATGAATGATGCACATCATGG	4	No	NA	NA	NA	NA	NA	NA	NA
chr6	31340575	31340595	ATGAAGGATGCACAAAATTG	-	ATGAATGATGCACATCATGG	4	No	NA	NA	NA	NA	NA	NA	NA
chr6	33557587	33557607	ATGGATATTGCACATAATGG	+	ATGAATGATGCACATCATGG	4	No	NA	NA	NA	NA	NA	NA	NA
chr6	33986062	33986082	ATGAATAATGCTCAACATAG	-	ATGAATGATGCACATCATGG	4	No	NA	NA	NA	NA	NA	NA	NA
chr6	34332770	34332790	ATGAATGATCCAAATTAAGG	-	ATGAATGATGCACATCATGG	4	No	NA	NA	NA	NA	NA	NA	NA
chr6	36335514	36335534	ATGATTGAGGCACTTCATAG	-	ATGAATGATGCACATCATGG	4	No	NA	NA	NA	NA	NA	NA	NA
chr6	37729684	37729704	ATGAATGGTGCACATCTTTA	+	ATGAATGATGCACATCATGG	4	No	NA	NA	NA	NA	NA	NA	NA
chr6	38332003	38332023	ATGAATCATGGACACCAGGG	+	ATGAATGATGCACATCATGG	4	No	NA	NA	NA	NA	NA	NA	NA
chr6	38733606	38733626	ATGTATGAGCCACAACATGG	+	ATGAATGATGCACATCATGG	4	No	NA	NA	NA	NA	NA	NA	NA
chr6	40188112	40188132	ATAAATGAGGCACATCTTGC	-	ATGAATGATGCACATCATGG	4	No	NA	NA	NA	NA	NA	NA	NA
chr6	40607371	40607391	AAGAATGATGAACATCTTTG	-	ATGAATGATGCACATCATGG	4	Yes	NA	NA	NA	NA	NA	NA	NA
chr6	41162350	41162370	ATAAATCCTGTACATCATGG	-	ATGAATGATGCACATCATGG	4	No	NA	NA	NA	NA	NA	NA	NA
chr6	41755024	41755044	ATGAATTATGCACTAAATGG	-	ATGAATGATGCACATCATGG	4	No	NA	NA	NA	NA	NA	NA	NA
chr6	42556876	42556896	AAGAATGATGCACATAAAGT	+	ATGAATGATGCACATCATGG	4	No	NA	NA	NA	NA	NA	NA	NA
chr6	43298979	43298999	ATGAATGAAGTACATTCTGG	-	ATGAATGATGCACATCATGG	4	No	NA	NA	NA	NA	NA	NA	NA
chr6	43502109	43502129	ATGAATGATGTAAAAAATGG	+	ATGAATGATGCACATCATGG	4	No	NA	NA	NA	NA	NA	NA	NA
chr6	43842830	43842850	ATGAATGATGTAAATCATCA	-	ATGAATGATGCACATCATGG	4	No	NA	NA	NA	NA	NA	NA	NA
chr6	44010284	44010304	ATGTAGGATGAACATCATGC	+	ATGAATGATGCACATCATGG	4	No	NA	NA	NA	NA	NA	NA	NA
chr6	44352415	44352435	ATGAATGATGTTCATTATTG	+	ATGAATGATGCACATCATGG	4	No	NA	NA	NA	NA	NA	NA	NA
chr6	44954296	44954316	ATAAATAATGCATATTATGG	-	ATGAATGATGCACATCATGG	4	No	NA	NA	NA	NA	NA	NA	NA
chr6	45212353	45212373	ATGAATGATACAAATCATTA	+	ATGAATGATGCACATCATGG	4	No	NA	NA	NA	NA	NA	NA	NA
chr6	45560742	45560762	ATGAATTATGCACAGCACAG	-	ATGAATGATGCACATCATGG	4	No	NA	NA	NA	NA	NA	NA	NA
chr6	46389532	46389552	ATAAATGATACACCTCCTGG	+	ATGAATGATGCACATCATGG	4	No	NA	NA	NA	NA	NA	NA	NA
chr6	46583857	46583877	ATGAATGATCCAGTTCCTGG	-	ATGAATGATGCACATCATGG	4	No	NA	NA	NA	NA	NA	NA	NA
chr6	46692458	46692478	ATGAATGATAAAAATCATGT	-	ATGAATGATGCACATCATGG	4	No	NA	NA	NA	NA	NA	NA	NA
chr6	48507220	48507240	ATGAATGCTGCACACCAGGA	-	ATGAATGATGCACATCATGG	4	No	NA	NA	NA	NA	NA	NA	NA
chr6	48899399	48899419	ATGAATGATGTAAATCTTTG	+	ATGAATGATGCACATCATGG	4	No	NA	NA	NA	NA	NA	NA	NA
chr6	49102547	49102567	ATGGATCATACACATCATGT	-	ATGAATGATGCACATCATGG	4	No	NA	NA	NA	NA	NA	NA	NA
chr6	49380403	49380423	AAGAATGAGGCAGACCATGG	-	ATGAATGATGCACATCATGG	4	No	NA	NA	NA	NA	NA	NA	NA
chr6	49897937	49897957	AAGAATGATGCAAAGAATGG	-	ATGAATGATGCACATCATGG	4	No	NA	NA	NA	NA	NA	NA	NA
chr6	51000042	51000062	CTGTATTTTGCACATCATGG	+	ATGAATGATGCACATCATGG	4	No	NA	NA	NA	NA	NA	NA	NA
chr6	56313503	56313523	AAGAATGATGCACATTATTC	+	ATGAATGATGCACATCATGG	4	No	NA	NA	NA	NA	NA	NA	NA
chr6	57242810	57242830	ATAAATGATGCAGTTCATGC	-	ATGAATGATGCACATCATGG	4	No	NA	NA	NA	NA	NA	NA	NA
chr6	58804895	58804915	ATTAATGACCCAAATCATGG	+	ATGAATGATGCACATCATGG	4	No	NA	NA	NA	NA	NA	NA	NA
chr6	61170360	61170380	ATGAATGATGATGATGATGG	+	ATGAATGATGCACATCATGG	4	No	NA	NA	NA	NA	NA	NA	NA
chr6	61704438	61704458	ATGCATAAAGCACATCACGG	+	ATGAATGATGCACATCATGG	4	No	NA	NA	NA	NA	NA	NA	NA
chr6	63509350	63509370	AAGAATGATGTACATGAAGG	+	ATGAATGATGCACATCATGG	4	No	NA	NA	NA	NA	NA	NA	NA
chr6	63816419	63816439	ATTAAGGATGGACATTATGG	+	ATGAATGATGCACATCATGG	4	No	NA	NA	NA	NA	NA	NA	NA
chr6	64573476	64573496	ATGAATAATGAAAACCATGG	-	ATGAATGATGCACATCATGG	4	Yes	NA	NA	NA	NA	NA	NA	NA
chr6	64888852	64888872	CTGAATGTTGGACATCATTG	-	ATGAATGATGCACATCATGG	4	No	NA	NA	NA	NA	NA	NA	NA
chr6	66991289	66991309	ATGGCAGATGCACATCATGA	-	ATGAATGATGCACATCATGG	4	No	NA	NA	NA	NA	NA	NA	NA
chr6	68436263	68436283	ATGAAAGATGCACATTTGGG	-	ATGAATGATGCACATCATGG	4	No	NA	NA	NA	NA	NA	NA	NA
chr6	68814638	68814658	ATGAATAATGCACACCAGAG	-	ATGAATGATGCACATCATGG	4	No	NA	NA	NA	NA	NA	NA	NA
chr6	70929897	70929917	CGGGATGATGCAAATCATGG	-	ATGAATGATGCACATCATGG	4	No	NA	NA	NA	NA	NA	NA	NA
chr6	71281174	71281194	AGGACTGATGCACATTATGA	-	ATGAATGATGCACATCATGG	4	No	NA	NA	NA	NA	NA	NA	NA
chr6	74624978	74624998	CTTATGGATGCACATCATGG	+	ATGAATGATGCACATCATGG	4	No	NA	NA	NA	NA	NA	NA	NA
chr6	75776654	75776674	AGGAAGAATGCACATCATGT	+	ATGAATGATGCACATCATGG	4	No	NA	NA	NA	NA	NA	NA	NA
chr6	76899609	76899629	AGGAATAATACATATCATGG	-	ATGAATGATGCACATCATGG	4	No	NA	NA	NA	NA	NA	NA	NA
chr6	78153872	78153892	ATGAATGAAGCAGCTCAAGG	-	ATGAATGATGCACATCATGG	4	No	NA	NA	NA	NA	NA	NA	NA
chr6	79119524	79119544	ATTAATGTTGGCCATCATGG	-	ATGAATGATGCACATCATGG	4	No	NA	NA	NA	NA	NA	NA	NA
chr6	80768051	80768071	ATGTCTGATGGACAACATGG	+	ATGAATGATGCACATCATGG	4	No	NA	NA	NA	NA	NA	NA	NA
chr6	80915369	80915389	ATGAAAGATACAGTTCATGG	+	ATGAATGATGCACATCATGG	4	No	NA	NA	NA	NA	NA	NA	NA
chr6	83065322	83065342	ATGTATTATGCACACCATGC	-	ATGAATGATGCACATCATGG	4	No	NA	NA	NA	NA	NA	NA	NA
chr6	84464643	84464663	ATATATGATTCACATGATGG	-	ATGAATGATGCACATCATGG	4	No	NA	NA	NA	NA	NA	NA	NA
chr6	84519221	84519241	ATTAATGAAGCACCACATGG	-	ATGAATGATGCACATCATGG	4	No	NA	NA	NA	NA	NA	NA	NA
chr6	89607024	89607044	ATGAATGATAAAAATAATGG	+	ATGAATGATGCACATCATGG	4	No	NA	NA	NA	NA	NA	NA	NA
chr6	90050434	90050454	ATGAATGATGTAAATCATAA	-	ATGAATGATGCACATCATGG	4	No	NA	NA	NA	NA	NA	NA	NA
chr6	93198676	93198696	ATTAAAGAAGCAGATCATGG	-	ATGAATGATGCACATCATGG	4	No	NA	NA	NA	NA	NA	NA	NA
chr6	93411238	93411258	CTGATATATGCACATCATGG	-	ATGAATGATGCACATCATGG	4	No	NA	NA	NA	NA	NA	NA	NA
chr6	93938970	93938990	ATGCAAGATGCAGCTCATGG	-	ATGAATGATGCACATCATGG	4	No	NA	NA	NA	NA	NA	NA	NA
chr6	93996361	93996381	ATGAAATATGCACACTATGG	-	ATGAATGATGCACATCATGG	4	No	NA	NA	NA	NA	NA	NA	NA
chr6	96420947	96420967	ATGAATGATGCAAAACATAT	-	ATGAATGATGCACATCATGG	4	No	NA	NA	NA	NA	NA	NA	NA
chr6	97493904	97493924	ATAAAAGATGAACATCAGGG	-	ATGAATGATGCACATCATGG	4	No	NA	NA	NA	NA	NA	NA	NA
chr6	97590299	97590319	ATGAAGGATCCACATGGTGG	-	ATGAATGATGCACATCATGG	4	No	NA	NA	NA	NA	NA	NA	NA
chr6	98518081	98518101	ATAACTGTTGCACATTATGG	+	ATGAATGATGCACATCATGG	4	No	NA	NA	NA	NA	NA	NA	NA
chr6	99103469	99103489	ATGACTGATGAATATCAAGG	-	ATGAATGATGCACATCATGG	4	No	NA	NA	NA	NA	NA	NA	NA
chr6	99627032	99627052	AAGCATGATGCTCTTCATGG	+	ATGAATGATGCACATCATGG	4	No	NA	NA	NA	NA	NA	NA	NA
chr6	100385382	100385402	ATGAATGAATCAAATCATGC	-	ATGAATGATGCACATCATGG	4	No	NA	NA	NA	NA	NA	NA	NA
chr6	100760006	100760026	ATGAATCATTCACATCCAGG	-	ATGAATGATGCACATCATGG	4	No	NA	NA	NA	NA	NA	NA	NA
chr6	102337937	102337957	ATGGAAGATGCACATCACTG	+	ATGAATGATGCACATCATGG	4	No	NA	NA	NA	NA	NA	NA	NA
chr6	103878542	103878562	ATGAATTCTGAACATTATGG	+	ATGAATGATGCACATCATGG	4	No	NA	NA	NA	NA	NA	NA	NA
chr6	107499295	107499315	ATGACTAGTGCACTTCATGG	+	ATGAATGATGCACATCATGG	4	No	NA	NA	NA	NA	NA	NA	NA
chr6	109336845	109336865	ATGATTGATTCACATGCTGG	-	ATGAATGATGCACATCATGG	4	No	NA	NA	NA	NA	NA	NA	NA
chr6	111587460	111587480	TTGGAAGATGCAGATCATGG	+	ATGAATGATGCACATCATGG	4	No	NA	NA	NA	NA	NA	NA	NA
chr6	111916991	111917011	ATGAATCATGAAAATCATCG	+	ATGAATGATGCACATCATGG	4	No	NA	NA	NA	NA	NA	NA	NA
chr6	112803319	112803339	ATGAATGGTACATATCATTG	+	ATGAATGATGCACATCATGG	4	No	NA	NA	NA	NA	NA	NA	NA
chr6	113837796	113837816	ATGAATCAGGCATAGCATGG	-	ATGAATGATGCACATCATGG	4	No	NA	NA	NA	NA	NA	NA	NA
chr6	114019080	114019100	ACAAATGATGAACATTATGG	+	ATGAATGATGCACATCATGG	4	No	NA	NA	NA	NA	NA	NA	NA
chr6	114801633	114801653	GTGTAAGATGCACATCAGGG	+	ATGAATGATGCACATCATGG	4	No	NA	NA	NA	NA	NA	NA	NA
chr6	117053802	117053822	ATTAAAGATGCAGATCTTGG	+	ATGAATGATGCACATCATGG	4	No	NA	NA	NA	NA	NA	NA	NA
chr6	117402660	117402680	CTATATGATGCACATCAAGG	+	ATGAATGATGCACATCATGG	4	No	NA	NA	NA	NA	NA	NA	NA
chr6	118061997	118062017	CTGAATGAAGCCCATCATGA	+	ATGAATGATGCACATCATGG	4	Yes	NA	NA	NA	NA	NA	NA	NA
chr6	121451606	121451626	ATTAATGATGACCATCATTG	-	ATGAATGATGCACATCATGG	4	No	NA	NA	NA	NA	NA	NA	NA
chr6	122109678	122109698	AAGAATGCTGCTCATCATTG	+	ATGAATGATGCACATCATGG	4	No	NA	NA	NA	NA	NA	NA	NA
chr6	122527408	122527428	ATGACTGATGATCAACATGG	-	ATGAATGATGCACATCATGG	4	No	NA	NA	NA	NA	NA	NA	NA
chr6	123918831	123918851	AAGAATGATGCTGATCATGA	+	ATGAATGATGCACATCATGG	4	No	NA	NA	NA	NA	NA	NA	NA
chr6	130244900	130244920	TTGAATTATGCACCTCATAG	+	ATGAATGATGCACATCATGG	4	No	NA	NA	NA	NA	NA	NA	NA
chr6	132039537	132039557	AAGAATGATTCACACAATGG	-	ATGAATGATGCACATCATGG	4	No	NA	NA	NA	NA	NA	NA	NA
chr6	132049127	132049147	ATGAATGTTGAACATCGTAG	-	ATGAATGATGCACATCATGG	4	No	NA	NA	NA	NA	NA	NA	NA
chr6	135380588	135380608	AGTAATTGTGCACATCATGG	-	ATGAATGATGCACATCATGG	4	No	NA	NA	NA	NA	NA	NA	NA
chr6	135598998	135599018	ATGAGTAATGCAGACCATGG	-	ATGAATGATGCACATCATGG	4	No	NA	NA	NA	NA	NA	NA	NA
chr6	136639238	136639258	AAGAATCATGGACATCATTG	+	ATGAATGATGCACATCATGG	4	Yes	NA	NA	NA	NA	NA	NA	NA
chr6	137509463	137509483	AAGTCTGATGCACAGCATGG	+	ATGAATGATGCACATCATGG	4	No	NA	NA	NA	NA	NA	NA	NA
chr6	137994544	137994564	ATGAATGGAGCACATAAAGG	+	ATGAATGATGCACATCATGG	4	No	NA	NA	NA	NA	NA	NA	NA
chr6	140023205	140023225	ATGGATGATTCATATCTTGG	+	ATGAATGATGCACATCATGG	4	No	NA	NA	NA	NA	NA	NA	NA
chr6	140329647	140329667	ATGAAAAATGCACAACAAGG	-	ATGAATGATGCACATCATGG	4	No	NA	NA	NA	NA	NA	NA	NA
chr6	141018591	141018611	ATGTATCAGGCATATCATGG	+	ATGAATGATGCACATCATGG	4	No	NA	NA	NA	NA	NA	NA	NA
chr6	141417547	141417567	ATAAATGATGCAGATGATTG	+	ATGAATGATGCACATCATGG	4	Yes	NA	NA	NA	NA	NA	NA	NA
chr6	143570648	143570668	ATGAATCCTGCAAATCATGT	+	ATGAATGATGCACATCATGG	4	No	NA	NA	NA	NA	NA	NA	NA
chr6	144252719	144252739	ATGAATGAGCCGCAACATGG	-	ATGAATGATGCACATCATGG	4	No	NA	NA	NA	NA	NA	NA	NA
chr6	144657210	144657230	ATGAGTGGAACACATCATGG	-	ATGAATGATGCACATCATGG	4	No	NA	NA	NA	NA	NA	NA	NA
chr6	145511824	145511844	ATGAATAATGTACATGAAGG	+	ATGAATGATGCACATCATGG	4	No	NA	NA	NA	NA	NA	NA	NA
chr6	147880769	147880789	ATGTAGAAAGCACATCATGG	-	ATGAATGATGCACATCATGG	4	No	NA	NA	NA	NA	NA	NA	NA
chr7	3143626	3143646	TTTAATGTTGCTCATCATGG	+	ATGAATGATGCACATCATGG	4	No	NA	NA	NA	NA	NA	NA	NA
chr7	3981667	3981687	ATGACTGCTGCACATGCTGG	-	ATGAATGATGCACATCATGG	4	No	NA	NA	NA	NA	NA	NA	NA
chr7	5660617	5660637	ATGGATGATGTAAATCATAG	-	ATGAATGATGCACATCATGG	4	No	NA	NA	NA	NA	NA	NA	NA
chr7	5763241	5763261	ATGGATGATGTAAATCATAG	+	ATGAATGATGCACATCATGG	4	No	NA	NA	NA	NA	NA	NA	NA
chr7	7069695	7069715	ATTAATGATGTAAATCATCG	+	ATGAATGATGCACATCATGG	4	No	NA	NA	NA	NA	NA	NA	NA
chr7	7102974	7102994	AACAATGATGCAAAGCATGG	+	ATGAATGATGCACATCATGG	4	No	NA	NA	NA	NA	NA	NA	NA
chr7	10193830	10193850	ATTTATAATCCACATCATGG	+	ATGAATGATGCACATCATGG	4	No	NA	NA	NA	NA	NA	NA	NA
chr7	12669221	12669241	GTGAAAGATGCACATCATTT	-	ATGAATGATGCACATCATGG	4	No	NA	NA	NA	NA	NA	NA	NA
chr7	14084636	14084656	AAGAATCAAGCACAGCATGG	+	ATGAATGATGCACATCATGG	4	No	NA	NA	NA	NA	NA	NA	NA
chr7	16564855	16564875	ATGTAAGATGCACATTGTGG	-	ATGAATGATGCACATCATGG	4	No	NA	NA	NA	NA	NA	NA	NA
chr7	16855437	16855457	ATAAATGAAGGACATCAGGG	-	ATGAATGATGCACATCATGG	4	No	NA	NA	NA	NA	NA	NA	NA
chr7	19550748	19550768	ATGAATGAAATGCATCATGG	-	ATGAATGATGCACATCATGG	4	No	NA	NA	NA	NA	NA	NA	NA
chr7	23854258	23854278	ACGAATGATGTAGATCATAG	-	ATGAATGATGCACATCATGG	4	No	NA	NA	NA	NA	NA	NA	NA
chr7	24413389	24413409	AAGAAGGATGCACACCAGGG	-	ATGAATGATGCACATCATGG	4	No	NA	NA	NA	NA	NA	NA	NA
chr7	27536260	27536280	ATGTATGATGTACAGCATGT	+	ATGAATGATGCACATCATGG	4	No	NA	NA	NA	NA	NA	NA	NA
chr7	27915842	27915862	TTGTATGAAGCAAATCATGG	+	ATGAATGATGCACATCATGG	4	No	NA	NA	NA	NA	NA	NA	NA
chr7	29202142	29202162	ATGAAAGGTGTACACCATGG	+	ATGAATGATGCACATCATGG	4	No	NA	NA	NA	NA	NA	NA	NA
chr7	29716864	29716884	ATGAAAGGTGTACACCATGG	+	ATGAATGATGCACATCATGG	4	No	NA	NA	NA	NA	NA	NA	NA
chr7	30069440	30069460	ATCAAAGATGCACATCAAAG	+	ATGAATGATGCACATCATGG	4	No	NA	NA	NA	NA	NA	NA	NA
chr7	30088523	30088543	ATGAATTTTGCAGATAATGG	+	ATGAATGATGCACATCATGG	4	No	NA	NA	NA	NA	NA	NA	NA
chr7	34435332	34435352	ATGAGTGGTGCACTTCATTG	-	ATGAATGATGCACATCATGG	4	No	NA	NA	NA	NA	NA	NA	NA
chr7	35838344	35838364	ATTAATGAGCCACCTCATGG	+	ATGAATGATGCACATCATGG	4	No	NA	NA	NA	NA	NA	NA	NA
chr7	36248225	36248245	ATAAATGATGCCATTCATGG	-	ATGAATGATGCACATCATGG	4	No	NA	NA	NA	NA	NA	NA	NA
chr7	37701799	37701819	ATGACTGATTCCCCTCATGG	+	ATGAATGATGCACATCATGG	4	Yes	NA	NA	NA	NA	NA	NA	NA
chr7	38456133	38456153	AGAAATGTTGCACATCATTG	-	ATGAATGATGCACATCATGG	4	No	NA	NA	NA	NA	NA	NA	NA
chr7	38576637	38576657	AGAAATGTTGCACATCATTG	-	ATGAATGATGCACATCATGG	4	No	NA	NA	NA	NA	NA	NA	NA
chr7	39372062	39372082	AGAAATGTTGCACATCATTG	-	ATGAATGATGCACATCATGG	4	No	NA	NA	NA	NA	NA	NA	NA
chr7	39708849	39708869	ATGAATGATGTAAATGATGT	-	ATGAATGATGCACATCATGG	4	Yes	NA	NA	NA	NA	NA	NA	NA
chr7	41345439	41345459	ATGGATGAGGAACAACATGG	-	ATGAATGATGCACATCATGG	4	No	NA	NA	NA	NA	NA	NA	NA
chr7	41573586	41573606	AAGAATGATGCACATGCAGG	+	ATGAATGATGCACATCATGG	4	No	NA	NA	NA	NA	NA	NA	NA
chr7	43743106	43743126	GTGAGTGATGCAAATAATGG	-	ATGAATGATGCACATCATGG	4	No	NA	NA	NA	NA	NA	NA	NA
chr7	45127439	45127459	GTGAGTGTTGCTCATCATGG	+	ATGAATGATGCACATCATGG	4	No	NA	NA	NA	NA	NA	NA	NA
chr7	46220152	46220172	ATGACTGACGCGCATCAAGG	+	ATGAATGATGCACATCATGG	4	No	NA	NA	NA	NA	NA	NA	NA
chr7	47305711	47305731	AAGAATACTGCACCTCATGG	-	ATGAATGATGCACATCATGG	4	No	NA	NA	NA	NA	NA	NA	NA
chr7	48309997	48310017	ATGAATGAGGCATATGAAGG	-	ATGAATGATGCACATCATGG	4	No	NA	NA	NA	NA	NA	NA	NA
chr7	50825214	50825234	CTGAATCATGCACATCATTT	-	ATGAATGATGCACATCATGG	4	No	NA	NA	NA	NA	NA	NA	NA
chr7	51200577	51200597	ATGAATGATGCAATTCAAGA	-	ATGAATGATGCACATCATGG	4	No	NA	NA	NA	NA	NA	NA	NA
chr7	57860210	57860230	ATTAATGGTGCACATCAGTG	+	ATGAATGATGCACATCATGG	4	No	NA	NA	NA	NA	NA	NA	NA
chr7	58098659	58098679	AAGAAAGAAGCCCATCATGG	+	ATGAATGATGCACATCATGG	4	No	NA	NA	NA	NA	NA	NA	NA
chr7	60854305	60854325	AAGAATGATGCTGATCATGA	+	ATGAATGATGCACATCATGG	4	No	NA	NA	NA	NA	NA	NA	NA
chr7	61501890	61501910	ATGAATGATGTAAATCATTA	+	ATGAATGATGCACATCATGG	4	No	NA	NA	NA	NA	NA	NA	NA
chr7	61604018	61604038	ATGAAGTATGCAGATCATAG	+	ATGAATGATGCACATCATGG	4	No	NA	NA	NA	NA	NA	NA	NA
chr7	62459048	62459068	ATGAAAGATACACATAGTGG	-	ATGAATGATGCACATCATGG	4	No	NA	NA	NA	NA	NA	NA	NA
chr7	64412267	64412287	ATGAATGAAGAAGAACATGG	-	ATGAATGATGCACATCATGG	4	No	NA	NA	NA	NA	NA	NA	NA
chr7	64703147	64703167	ATGAGTGAGGCAAACCATGG	+	ATGAATGATGCACATCATGG	4	Yes	NA	NA	NA	NA	NA	NA	NA
chr7	64820785	64820805	ATGAATGTTTCACACCAGGG	+	ATGAATGATGCACATCATGG	4	No	NA	NA	NA	NA	NA	NA	NA
chr7	64821733	64821753	ATGAATGATAAAGAACATGG	-	ATGAATGATGCACATCATGG	4	No	NA	NA	NA	NA	NA	NA	NA
chr7	68945208	68945228	ATGACTGTTGGAAATCATGG	-	ATGAATGATGCACATCATGG	4	No	NA	NA	NA	NA	NA	NA	NA
chr7	69230855	69230875	ATGAATGTTGCACATCTGGT	-	ATGAATGATGCACATCATGG	4	No	NA	NA	NA	NA	NA	NA	NA
chr7	73969446	73969466	ATGATTGATGCACATGCAGG	+	ATGAATGATGCACATCATGG	4	No	NA	NA	NA	NA	NA	NA	NA
chr7	74336234	74336254	ATGAATGAAGCAAGTCAAGG	-	ATGAATGATGCACATCATGG	4	No	NA	NA	NA	NA	NA	NA	NA
chr7	74574012	74574032	ATGCATGTTGCACAACATGA	-	ATGAATGATGCACATCATGG	4	No	NA	NA	NA	NA	NA	NA	NA
chr7	75239854	75239874	ATAAATGATGCTTATCTTGG	-	ATGAATGATGCACATCATGG	4	No	NA	NA	NA	NA	NA	NA	NA
chr7	76280962	76280982	AAGAATGAGGCAGGTCATGG	-	ATGAATGATGCACATCATGG	4	No	NA	NA	NA	NA	NA	NA	NA
chr7	76934107	76934127	ATGAAAGATGCAGAGAATGG	+	ATGAATGATGCACATCATGG	4	No	NA	NA	NA	NA	NA	NA	NA
chr7	78605715	78605735	CTCACTGATGCACATCCTGG	-	ATGAATGATGCACATCATGG	4	No	NA	NA	NA	NA	NA	NA	NA
chr7	78967219	78967239	ATAAATGATGGACATCATCA	+	ATGAATGATGCACATCATGG	4	No	NA	NA	NA	NA	NA	NA	NA
chr7	79122363	79122383	ATGAAAGATGGAAATGATGG	+	ATGAATGATGCACATCATGG	4	No	NA	NA	NA	NA	NA	NA	NA
chr7	79735227	79735247	AAGAATGAAGCAAATCATAG	-	ATGAATGATGCACATCATGG	4	No	NA	NA	NA	NA	NA	NA	NA
chr7	81443260	81443280	ATGAATGCTGCTGCTCATGG	+	ATGAATGATGCACATCATGG	4	Yes	NA	NA	NA	NA	NA	NA	NA
chr7	82791926	82791946	ATGAATGGTGCACATCTTTA	-	ATGAATGATGCACATCATGG	4	No	NA	NA	NA	NA	NA	NA	NA
chr7	83936847	83936867	ATGACTAATGAACATCATGC	+	ATGAATGATGCACATCATGG	4	No	NA	NA	NA	NA	NA	NA	NA
chr7	84203110	84203130	ATAACTGTTGCACATGATGG	-	ATGAATGATGCACATCATGG	4	No	NA	NA	NA	NA	NA	NA	NA
chr7	85204176	85204196	ATCAATGATGAAGATCATGA	-	ATGAATGATGCACATCATGG	4	No	NA	NA	NA	NA	NA	NA	NA
chr7	87069083	87069103	GTGAAGGAAGCACCTCATGG	+	ATGAATGATGCACATCATGG	4	No	NA	NA	NA	NA	NA	NA	NA
chr7	90504377	90504397	ATGCATGATACACATATTGG	+	ATGAATGATGCACATCATGG	4	No	NA	NA	NA	NA	NA	NA	NA
chr7	92329637	92329657	ATGAGTGATGCACAGCACAG	-	ATGAATGATGCACATCATGG	4	No	NA	NA	NA	NA	NA	NA	NA
chr7	92382196	92382216	AAGAATGATGCAAATCTTTG	-	ATGAATGATGCACATCATGG	4	No	NA	NA	NA	NA	NA	NA	NA
chr7	93694808	93694828	AGGAATGACGCACATAGTGG	+	ATGAATGATGCACATCATGG	4	No	NA	NA	NA	NA	NA	NA	NA
chr7	95622313	95622333	ATGGATGATGCATATATTGG	-	ATGAATGATGCACATCATGG	4	No	NA	NA	NA	NA	NA	NA	NA
chr7	97958323	97958343	ATGAATGATACAAATCAAGA	-	ATGAATGATGCACATCATGG	4	No	NA	NA	NA	NA	NA	NA	NA
chr7	97966758	97966778	ATGAAGAATGCACACCATGT	+	ATGAATGATGCACATCATGG	4	No	NA	NA	NA	NA	NA	NA	NA
chr7	99934648	99934668	ATAAATGGAGCACAACATGG	+	ATGAATGATGCACATCATGG	4	No	NA	NA	NA	NA	NA	NA	NA
chr7	100104091	100104111	ATGAATAATGGGCATTATGG	-	ATGAATGATGCACATCATGG	4	Yes	NA	NA	NA	NA	NA	NA	NA
chr7	101841403	101841423	ATGAAGCATACCCATCATGG	+	ATGAATGATGCACATCATGG	4	Yes	NA	NA	NA	NA	NA	NA	NA
chr7	102698402	102698422	ACGAATGATGAAGATGATGG	-	ATGAATGATGCACATCATGG	4	No	NA	NA	NA	NA	NA	NA	NA
chr7	103637850	103637870	ATGAAGGATGAACATCATCA	-	ATGAATGATGCACATCATGG	4	No	NA	NA	NA	NA	NA	NA	NA
chr7	104062389	104062409	ATGAATTATCCACATGTTGG	-	ATGAATGATGCACATCATGG	4	No	NA	NA	NA	NA	NA	NA	NA
chr7	104304322	104304342	ACGAATGAGGGATATCATGG	-	ATGAATGATGCACATCATGG	4	No	NA	NA	NA	NA	NA	NA	NA
chr7	105356815	105356835	ATGAAGGATGCACATTTTGT	-	ATGAATGATGCACATCATGG	4	No	NA	NA	NA	NA	NA	NA	NA
chr7	106584235	106584255	ATGAATGATGTAAATCTTTG	-	ATGAATGATGCACATCATGG	4	No	NA	NA	NA	NA	NA	NA	NA
chr7	106654418	106654438	ATGAATGAAGCAGCTCAAGG	+	ATGAATGATGCACATCATGG	4	No	NA	NA	NA	NA	NA	NA	NA
chr7	106814904	106814924	AAGAATAATGCCCATCATGC	-	ATGAATGATGCACATCATGG	4	No	NA	NA	NA	NA	NA	NA	NA
chr7	107812970	107812990	ATTTATGATGCACAACATGA	+	ATGAATGATGCACATCATGG	4	No	NA	NA	NA	NA	NA	NA	NA
chr7	108373307	108373327	ATGTATGATGTAAATCATAG	+	ATGAATGATGCACATCATGG	4	No	NA	NA	NA	NA	NA	NA	NA
chr7	108843654	108843674	ATAGATGATGGACAACATGG	-	ATGAATGATGCACATCATGG	4	No	NA	NA	NA	NA	NA	NA	NA
chr7	108903005	108903025	ATAGATGATGGACAACATGG	-	ATGAATGATGCACATCATGG	4	No	NA	NA	NA	NA	NA	NA	NA
chr7	109615725	109615745	ATTAATGATGCCCATCACAG	-	ATGAATGATGCACATCATGG	4	No	NA	NA	NA	NA	NA	NA	NA
chr7	110240817	110240837	CTGTTTGATGCCCATCATGG	-	ATGAATGATGCACATCATGG	4	No	NA	NA	NA	NA	NA	NA	NA
chr7	110377822	110377842	AAGAAAGATGCTCACCATGG	+	ATGAATGATGCACATCATGG	4	No	NA	NA	NA	NA	NA	NA	NA
chr7	110467857	110467877	ATGAATCATGGTCTTCATGG	+	ATGAATGATGCACATCATGG	4	No	NA	NA	NA	NA	NA	NA	NA
chr7	110475644	110475664	TTGTATGATGAACATCATGC	-	ATGAATGATGCACATCATGG	4	No	NA	NA	NA	NA	NA	NA	NA
chr7	111943086	111943106	AAGAATGATGCAGTTCAGGG	-	ATGAATGATGCACATCATGG	4	No	NA	NA	NA	NA	NA	NA	NA
chr7	113055845	113055865	TGGAATGGTGCCCATCATGG	-	ATGAATGATGCACATCATGG	4	No	NA	NA	NA	NA	NA	NA	NA
chr7	113570238	113570258	ATAAATGATGCTCATCCTAG	+	ATGAATGATGCACATCATGG	4	No	NA	NA	NA	NA	NA	NA	NA
chr7	115268346	115268366	ATGTTTAATGCACATCTTGG	+	ATGAATGATGCACATCATGG	4	No	NA	NA	NA	NA	NA	NA	NA
chr7	117530540	117530560	ATGCAGGCTGCACATCATAG	-	ATGAATGATGCACATCATGG	4	No	NA	NA	NA	NA	NA	NA	NA
chr7	119224769	119224789	ATGCCTGTTGCACATCAGGG	+	ATGAATGATGCACATCATGG	4	No	NA	NA	NA	NA	NA	NA	NA
chr7	120031163	120031183	ATAAATGATACACATGATAG	-	ATGAATGATGCACATCATGG	4	No	NA	NA	NA	NA	NA	NA	NA
chr7	121551498	121551518	ATGAATTGTGGAGATCATGG	-	ATGAATGATGCACATCATGG	4	No	NA	NA	NA	NA	NA	NA	NA
chr7	124445698	124445718	AAGAAGGATGCTCATCAGGG	+	ATGAATGATGCACATCATGG	4	Yes	NA	NA	NA	NA	NA	NA	NA
chr7	124532144	124532164	TGGAATGATGGGCATCATGG	-	ATGAATGATGCACATCATGG	4	Yes	NA	NA	NA	NA	NA	NA	NA
chr7	126917523	126917543	AATAATAATGCACATCAAGG	-	ATGAATGATGCACATCATGG	4	No	NA	NA	NA	NA	NA	NA	NA
chr7	127889384	127889404	ATGAATGATGCTTATTATTG	+	ATGAATGATGCACATCATGG	4	No	NA	NA	NA	NA	NA	NA	NA
chr7	127923637	127923657	ATGAATGAGGCAGAGCCTGG	+	ATGAATGATGCACATCATGG	4	No	NA	NA	NA	NA	NA	NA	NA
chr7	128436180	128436200	ATCAATCATGCACATGATGC	-	ATGAATGATGCACATCATGG	4	No	NA	NA	NA	NA	NA	NA	NA
chr7	128521328	128521348	ATGTAAGCGGCACATCATGG	+	ATGAATGATGCACATCATGG	4	No	NA	NA	NA	NA	NA	NA	NA
chr7	128963776	128963796	ATGGTTGAGGCACATGATGG	-	ATGAATGATGCACATCATGG	4	No	NA	NA	NA	NA	NA	NA	NA
chr7	131482628	131482648	AGGATTGATGCAGACCATGG	-	ATGAATGATGCACATCATGG	4	No	NA	NA	NA	NA	NA	NA	NA
chr7	133927838	133927858	TTGAATGTCCCACATCATGG	-	ATGAATGATGCACATCATGG	4	Yes	NA	NA	NA	NA	NA	NA	NA
chr7	137568855	137568875	CAGAATGTTGCTCATCATGG	-	ATGAATGATGCACATCATGG	4	No	NA	NA	NA	NA	NA	NA	NA
chr7	138315266	138315286	ATGAATGAGGCCCATTATGT	-	ATGAATGATGCACATCATGG	4	No	NA	NA	NA	NA	NA	NA	NA
chr7	138844476	138844496	ATCACTGAAGGACATCATGG	-	ATGAATGATGCACATCATGG	4	No	NA	NA	NA	NA	NA	NA	NA
chr7	141904915	141904935	CTGTATGATGGACAACATGG	-	ATGAATGATGCACATCATGG	4	No	NA	NA	NA	NA	NA	NA	NA
chr7	144385976	144385996	ATGAATGCTGGACATGGTGG	+	ATGAATGATGCACATCATGG	4	No	NA	NA	NA	NA	NA	NA	NA
chr8	3895734	3895754	ATGAATTATGCACACATTGG	+	ATGAATGATGCACATCATGG	4	No	NA	NA	NA	NA	NA	NA	NA
chr8	5998901	5998921	AGAAATGATGCTCAACATGG	-	ATGAATGATGCACATCATGG	4	No	NA	NA	NA	NA	NA	NA	NA
chr8	6393347	6393367	TTGAATGAAGCACATCAAGA	+	ATGAATGATGCACATCATGG	4	No	NA	NA	NA	NA	NA	NA	NA
chr8	7973912	7973932	ATGAATCATGAACATGATGT	+	ATGAATGATGCACATCATGG	4	No	NA	NA	NA	NA	NA	NA	NA
chr8	8865455	8865475	CTGAATGATGTACCTCCTGG	-	ATGAATGATGCACATCATGG	4	No	NA	NA	NA	NA	NA	NA	NA
chr8	9375122	9375142	ATAAATGATGCCCATCTTGA	+	ATGAATGATGCACATCATGG	4	No	NA	NA	NA	NA	NA	NA	NA
chr8	10039628	10039648	ATGAAGGAGGGAAATCATGG	+	ATGAATGATGCACATCATGG	4	No	NA	NA	NA	NA	NA	NA	NA
chr8	10260058	10260078	ATGAATGAGGCACCACAAGG	-	ATGAATGATGCACATCATGG	4	No	NA	NA	NA	NA	NA	NA	NA
chr8	10351761	10351781	ATGAATTAGGCACGTCTTGG	-	ATGAATGATGCACATCATGG	4	No	NA	NA	NA	NA	NA	NA	NA
chr8	10439542	10439562	ATGAAGTATGCACACAATGG	+	ATGAATGATGCACATCATGG	4	No	NA	NA	NA	NA	NA	NA	NA
chr8	10896671	10896691	GTGAAGGATGCAAATCAAGG	-	ATGAATGATGCACATCATGG	4	No	NA	NA	NA	NA	NA	NA	NA
chr8	14104268	14104288	ATGAATGGTGCCCATTATTG	-	ATGAATGATGCACATCATGG	4	No	NA	NA	NA	NA	NA	NA	NA
chr8	14205942	14205962	ATAAATGATGCACAACTTGA	-	ATGAATGATGCACATCATGG	4	No	NA	NA	NA	NA	NA	NA	NA
chr8	14790835	14790855	ATGAGTGATGTAAATCATTG	+	ATGAATGATGCACATCATGG	4	No	NA	NA	NA	NA	NA	NA	NA
chr8	15419278	15419298	ATGAATGAAGCATATTTTGG	+	ATGAATGATGCACATCATGG	4	No	NA	NA	NA	NA	NA	NA	NA
chr8	15507055	15507075	ATGAATGATGCTCCTCCAGG	+	ATGAATGATGCACATCATGG	4	No	NA	NA	NA	NA	NA	NA	NA
chr8	16689563	16689583	AAGAATGATGCCCATGATGC	+	ATGAATGATGCACATCATGG	4	No	NA	NA	NA	NA	NA	NA	NA
chr8	17204795	17204815	ATAAATGAAGAATATCATGG	+	ATGAATGATGCACATCATGG	4	No	NA	NA	NA	NA	NA	NA	NA
chr8	18133791	18133811	ATGATTGATGCACACCATCT	+	ATGAATGATGCACATCATGG	4	Yes	NA	NA	NA	NA	NA	NA	NA
chr8	18183159	18183179	GAGAATGATGTACATCATGA	+	ATGAATGATGCACATCATGG	4	No	NA	NA	NA	NA	NA	NA	NA
chr8	18847661	18847681	ATCACTGTTGCACATCAAGG	+	ATGAATGATGCACATCATGG	4	No	NA	NA	NA	NA	NA	NA	NA
chr8	19412745	19412765	GTGAATTATGAACATCAGGG	+	ATGAATGATGCACATCATGG	4	No	NA	NA	NA	NA	NA	NA	NA
chr8	23277658	23277678	AGGAATGATCTCCATCATGG	+	ATGAATGATGCACATCATGG	4	No	NA	NA	NA	NA	NA	NA	NA
chr8	24117493	24117513	ATGGATGATCCAACTCATGG	-	ATGAATGATGCACATCATGG	4	No	NA	NA	NA	NA	NA	NA	NA
chr8	24833851	24833871	CTGCAAGGTGCACATCATGG	-	ATGAATGATGCACATCATGG	4	No	NA	NA	NA	NA	NA	NA	NA
chr8	25080125	25080145	ATGAATGATGGGAATCAAGG	-	ATGAATGATGCACATCATGG	4	Yes	NA	NA	NA	NA	NA	NA	NA
chr8	26126758	26126778	AAGGATGATGCAAATCATAG	-	ATGAATGATGCACATCATGG	4	No	NA	NA	NA	NA	NA	NA	NA
chr8	27821678	27821698	ATCAATGATGCACATTAGTG	-	ATGAATGATGCACATCATGG	4	No	NA	NA	NA	NA	NA	NA	NA
chr8	28945246	28945266	ATTAGTGATGGAGATCATGG	-	ATGAATGATGCACATCATGG	4	No	NA	NA	NA	NA	NA	NA	NA
chr8	29313038	29313058	ATGAGAGATATACATCATGG	+	ATGAATGATGCACATCATGG	4	No	NA	NA	NA	NA	NA	NA	NA
chr8	29780368	29780388	ATGAGTGATGTACATGAAGG	-	ATGAATGATGCACATCATGG	4	No	NA	NA	NA	NA	NA	NA	NA
chr8	30258876	30258896	ATGAATAAAGCACATTATTG	+	ATGAATGATGCACATCATGG	4	No	NA	NA	NA	NA	NA	NA	NA
chr8	31454134	31454154	ATGCATGTTGCACCTCATGA	+	ATGAATGATGCACATCATGG	4	No	NA	NA	NA	NA	NA	NA	NA
chr8	32121299	32121319	ATGGATGATGGACATTTTGG	+	ATGAATGATGCACATCATGG	4	No	NA	NA	NA	NA	NA	NA	NA
chr8	32122788	32122808	CTGAATGATGCACATTAAAG	-	ATGAATGATGCACATCATGG	4	No	NA	NA	NA	NA	NA	NA	NA
chr8	32425227	32425247	TTGGATGTTGCACATCATGC	-	ATGAATGATGCACATCATGG	4	No	NA	NA	NA	NA	NA	NA	NA
chr8	33878989	33879009	CAGAATGATGCATATCAGGG	-	ATGAATGATGCACATCATGG	4	No	NA	NA	NA	NA	NA	NA	NA
chr8	35064860	35064880	ATGAAATATGCTCATCATTG	-	ATGAATGATGCACATCATGG	4	No	NA	NA	NA	NA	NA	NA	NA
chr8	36928806	36928826	GTGAATTATGCAAGTCATGG	-	ATGAATGATGCACATCATGG	4	No	NA	NA	NA	NA	NA	NA	NA
chr8	37337164	37337184	ACAAATGATGCACAACATAG	-	ATGAATGATGCACATCATGG	4	No	NA	NA	NA	NA	NA	NA	NA
chr8	37423991	37424011	ATGAATAATGCAGAGCCTGG	+	ATGAATGATGCACATCATGG	4	No	NA	NA	NA	NA	NA	NA	NA
chr8	38557991	38558011	ATGCATGATGCACATGAAAG	+	ATGAATGATGCACATCATGG	4	No	NA	NA	NA	NA	NA	NA	NA
chr8	41017062	41017082	AGGCATGATGAACCTCATGG	+	ATGAATGATGCACATCATGG	4	No	NA	NA	NA	NA	NA	NA	NA
chr8	41250014	41250034	AGAAATGATGCCCAACATGG	+	ATGAATGATGCACATCATGG	4	No	NA	NA	NA	NA	NA	NA	NA
chr8	43050826	43050846	ATGCATGATGCACAGATTGG	-	ATGAATGATGCACATCATGG	4	No	NA	NA	NA	NA	NA	NA	NA
chr8	43613602	43613622	ATGAGTGCTTCTCATCATGG	-	ATGAATGATGCACATCATGG	4	No	NA	NA	NA	NA	NA	NA	NA
chr8	44265936	44265956	ATGCATGATGTACATTATGC	-	ATGAATGATGCACATCATGG	4	No	NA	NA	NA	NA	NA	NA	NA
chr8	47751214	47751234	ATGACTGTTGCAAACCATGG	+	ATGAATGATGCACATCATGG	4	No	NA	NA	NA	NA	NA	NA	NA
chr8	48348025	48348045	ATGAATTATGAAAAACATGG	-	ATGAATGATGCACATCATGG	4	No	NA	NA	NA	NA	NA	NA	NA
chr8	48545534	48545554	ATCAATGATGCTAATCATTG	+	ATGAATGATGCACATCATGG	4	No	NA	NA	NA	NA	NA	NA	NA
chr8	49634389	49634409	GTTAATGATAGACATCATGG	-	ATGAATGATGCACATCATGG	4	No	NA	NA	NA	NA	NA	NA	NA
chr8	50138994	50139014	ATGATTGATTGACATCATTG	-	ATGAATGATGCACATCATGG	4	No	NA	NA	NA	NA	NA	NA	NA
chr8	50378231	50378251	ATGAATGATCCAAATCATAT	+	ATGAATGATGCACATCATGG	4	No	NA	NA	NA	NA	NA	NA	NA
chr8	50402033	50402053	ATGTATGATGAACTTCATAG	+	ATGAATGATGCACATCATGG	4	No	NA	NA	NA	NA	NA	NA	NA
chr8	52675533	52675553	ATGAGTGATGCAGATAATTG	+	ATGAATGATGCACATCATGG	4	No	NA	NA	NA	NA	NA	NA	NA
chr8	53013810	53013830	AAGGATTATACACATCATGG	-	ATGAATGATGCACATCATGG	4	No	NA	NA	NA	NA	NA	NA	NA
chr8	54324500	54324520	ATCAAGGATGCAAATCATGT	+	ATGAATGATGCACATCATGG	4	No	NA	NA	NA	NA	NA	NA	NA
chr8	56579877	56579897	ATGCATTATCCACATTATGG	-	ATGAATGATGCACATCATGG	4	No	NA	NA	NA	NA	NA	NA	NA
chr8	57614535	57614555	ATGAATGATTCAGATGTTGG	-	ATGAATGATGCACATCATGG	4	No	NA	NA	NA	NA	NA	NA	NA
chr8	58646909	58646929	AGGAATTTTGAACATCATGG	-	ATGAATGATGCACATCATGG	4	No	NA	NA	NA	NA	NA	NA	NA
chr8	58673081	58673101	ATGAATGAGGGACATCTGGG	-	ATGAATGATGCACATCATGG	4	No	NA	NA	NA	NA	NA	NA	NA
chr8	59882927	59882947	ATGGATGATGCATTTTATGG	+	ATGAATGATGCACATCATGG	4	No	NA	NA	NA	NA	NA	NA	NA
chr8	60565463	60565483	ATGTATGATGTATATCATTG	+	ATGAATGATGCACATCATGG	4	No	NA	NA	NA	NA	NA	NA	NA
chr8	61010279	61010299	ATGAATAATGCACATGGTGT	-	ATGAATGATGCACATCATGG	4	No	NA	NA	NA	NA	NA	NA	NA
chr8	61068151	61068171	ATGATTTAAACACATCATGG	-	ATGAATGATGCACATCATGG	4	No	NA	NA	NA	NA	NA	NA	NA
chr8	62004811	62004831	AAGAATGATGCTGATCATGA	-	ATGAATGATGCACATCATGG	4	No	NA	NA	NA	NA	NA	NA	NA
chr8	63187238	63187258	ATAAATGATGGATAGCATGG	+	ATGAATGATGCACATCATGG	4	No	NA	NA	NA	NA	NA	NA	NA
chr8	63236010	63236030	AAGAATGATGAAAATCCTGG	+	ATGAATGATGCACATCATGG	4	No	NA	NA	NA	NA	NA	NA	NA
chr8	63347452	63347472	ATGAATGATGGATGTGATGG	+	ATGAATGATGCACATCATGG	4	No	NA	NA	NA	NA	NA	NA	NA
chr8	65272216	65272236	ATGACTGATGCACCTCTTTG	+	ATGAATGATGCACATCATGG	4	No	NA	NA	NA	NA	NA	NA	NA
chr8	68358508	68358528	ATGAATGAAGCATCCCATGG	-	ATGAATGATGCACATCATGG	4	No	NA	NA	NA	NA	NA	NA	NA
chr8	70011607	70011627	ATGAATGATGCACACAAGGC	+	ATGAATGATGCACATCATGG	4	No	NA	NA	NA	NA	NA	NA	NA
chr8	73713605	73713625	AGAGATGATACACATCATGG	+	ATGAATGATGCACATCATGG	4	No	NA	NA	NA	NA	NA	NA	NA
chr8	74373898	74373918	ATGAATGATGCACAGAATTT	-	ATGAATGATGCACATCATGG	4	No	NA	NA	NA	NA	NA	NA	NA
chr8	74563390	74563410	ATAAATGGTCCAGATCATGG	+	ATGAATGATGCACATCATGG	4	No	NA	NA	NA	NA	NA	NA	NA
chr8	74875837	74875857	ATGAAAAATGACCATCATGG	-	ATGAATGATGCACATCATGG	4	No	NA	NA	NA	NA	NA	NA	NA
chr8	74929852	74929872	ATGAAGGAGGCACATACTGG	+	ATGAATGATGCACATCATGG	4	No	NA	NA	NA	NA	NA	NA	NA
chr8	75402264	75402284	ATTACTGATGCAATTCATGG	-	ATGAATGATGCACATCATGG	4	No	NA	NA	NA	NA	NA	NA	NA
chr8	75756612	75756632	ATGCATGATGTATATCATTG	+	ATGAATGATGCACATCATGG	4	No	NA	NA	NA	NA	NA	NA	NA
chr8	76276717	76276737	CTGAAATATGCACATCCTGG	+	ATGAATGATGCACATCATGG	4	Yes	NA	NA	NA	NA	NA	NA	NA
chr8	77052902	77052922	CTGAATGATACACATCAGGC	+	ATGAATGATGCACATCATGG	4	No	NA	NA	NA	NA	NA	NA	NA
chr8	78074263	78074283	ATGGTTGAAGCACATCCTGG	-	ATGAATGATGCACATCATGG	4	No	NA	NA	NA	NA	NA	NA	NA
chr8	79722143	79722163	AAGCATGAGGCACAGCATGG	-	ATGAATGATGCACATCATGG	4	No	NA	NA	NA	NA	NA	NA	NA
chr8	80019940	80019960	ATGCATGACGCACATGATGC	+	ATGAATGATGCACATCATGG	4	No	NA	NA	NA	NA	NA	NA	NA
chr8	82780392	82780412	ATAAATGATGCACATAATTC	-	ATGAATGATGCACATCATGG	4	No	NA	NA	NA	NA	NA	NA	NA
chr8	82931249	82931269	ATGAATGATGACCATCATTC	+	ATGAATGATGCACATCATGG	4	No	NA	NA	NA	NA	NA	NA	NA
chr8	84085470	84085490	TAGAAGGTTGCACATCATGG	-	ATGAATGATGCACATCATGG	4	No	NA	NA	NA	NA	NA	NA	NA
chr8	84806957	84806977	ATGCCTGATGGTCATCATGG	-	ATGAATGATGCACATCATGG	4	Yes	NA	NA	NA	NA	NA	NA	NA
chr8	85281840	85281860	CTGAATGATGCACTCCATGA	+	ATGAATGATGCACATCATGG	4	No	NA	NA	NA	NA	NA	NA	NA
chr8	87637796	87637816	ATGAAAGATGCCCACCAAGG	-	ATGAATGATGCACATCATGG	4	No	NA	NA	NA	NA	NA	NA	NA
chr8	88195343	88195363	CTGAATGAAGCACATTAAGG	-	ATGAATGATGCACATCATGG	4	No	NA	NA	NA	NA	NA	NA	NA
chr8	88825585	88825605	ATGACTGAGGCAACTCATGG	-	ATGAATGATGCACATCATGG	4	Yes	NA	NA	NA	NA	NA	NA	NA
chr8	89601448	89601468	ATGCAAGATGCACATCCTGT	+	ATGAATGATGCACATCATGG	4	No	NA	NA	NA	NA	NA	NA	NA
chr8	90253570	90253590	ATGCAGAATGCACATCATGA	-	ATGAATGATGCACATCATGG	4	No	NA	NA	NA	NA	NA	NA	NA
chr8	92463159	92463179	ATGCCTGGTGCCCATCATGG	+	ATGAATGATGCACATCATGG	4	No	NA	NA	NA	NA	NA	NA	NA
chr8	94931468	94931488	GTGCATGATAAACATCATGG	-	ATGAATGATGCACATCATGG	4	No	NA	NA	NA	NA	NA	NA	NA
chr8	95256723	95256743	ATGCATGAGGCACCTCATGC	+	ATGAATGATGCACATCATGG	4	No	NA	NA	NA	NA	NA	NA	NA
chr8	97169948	97169968	ATGAATGATGTGTGTCATGG	+	ATGAATGATGCACATCATGG	4	No	NA	NA	NA	NA	NA	NA	NA
chr8	97813164	97813184	ATGCATGATACAACTCATGG	+	ATGAATGATGCACATCATGG	4	No	NA	NA	NA	NA	NA	NA	NA
chr8	97930437	97930457	AGGAATGACACACAACATGG	+	ATGAATGATGCACATCATGG	4	No	NA	NA	NA	NA	NA	NA	NA
chr8	98277066	98277086	ATGCATGCTGCACATAATTG	-	ATGAATGATGCACATCATGG	4	No	NA	NA	NA	NA	NA	NA	NA
chr8	99145364	99145384	ATGCAGGATGAACACCATGG	+	ATGAATGATGCACATCATGG	4	No	NA	NA	NA	NA	NA	NA	NA
chr8	99338107	99338127	ATGAATTATACAAATCAGGG	+	ATGAATGATGCACATCATGG	4	No	NA	NA	NA	NA	NA	NA	NA
chr8	101154481	101154501	GTGAATCATGCACATTTTGG	+	ATGAATGATGCACATCATGG	4	No	NA	NA	NA	NA	NA	NA	NA
chr8	101434379	101434399	ATGAATTATGAACACCATTG	+	ATGAATGATGCACATCATGG	4	No	NA	NA	NA	NA	NA	NA	NA
chr8	102930634	102930654	ATGAATGAACCAGAACATGG	-	ATGAATGATGCACATCATGG	4	No	NA	NA	NA	NA	NA	NA	NA
chr8	104716019	104716039	ATGAATGATATACATCAGGA	-	ATGAATGATGCACATCATGG	4	No	NA	NA	NA	NA	NA	NA	NA
chr8	105148572	105148592	ATGAAGGGTGCACATCACGA	-	ATGAATGATGCACATCATGG	4	No	NA	NA	NA	NA	NA	NA	NA
chr8	105812100	105812120	ATGAATGATAGGCATCCTGG	-	ATGAATGATGCACATCATGG	4	No	NA	NA	NA	NA	NA	NA	NA
chr8	108252460	108252480	ATGAATACTGCATAGCATGG	+	ATGAATGATGCACATCATGG	4	No	NA	NA	NA	NA	NA	NA	NA
chr8	109517839	109517859	ATGAATAGTGCACTTCATGC	+	ATGAATGATGCACATCATGG	4	No	NA	NA	NA	NA	NA	NA	NA
chr8	109657549	109657569	AAGAAAGAAGCACACCATGG	+	ATGAATGATGCACATCATGG	4	No	NA	NA	NA	NA	NA	NA	NA
chr8	110086089	110086109	ATGAAAGATGCAAATTATGT	-	ATGAATGATGCACATCATGG	4	No	NA	NA	NA	NA	NA	NA	NA
chr8	110098783	110098803	ATGAGTAATACACATCATAG	+	ATGAATGATGCACATCATGG	4	No	NA	NA	NA	NA	NA	NA	NA
chr8	111281014	111281034	ATGTATGATGTATACCATGG	+	ATGAATGATGCACATCATGG	4	No	NA	NA	NA	NA	NA	NA	NA
chr8	112000159	112000179	GGGAATGATGTTCATCATGG	+	ATGAATGATGCACATCATGG	4	No	NA	NA	NA	NA	NA	NA	NA
chr8	112198098	112198118	ATGATTGATTCTCAGCATGG	+	ATGAATGATGCACATCATGG	4	No	NA	NA	NA	NA	NA	NA	NA
chr8	114175760	114175780	ATAAATAATACACAGCATGG	-	ATGAATGATGCACATCATGG	4	No	NA	NA	NA	NA	NA	NA	NA
chr8	114595009	114595029	AAGAATGAGACAGATCATGG	+	ATGAATGATGCACATCATGG	4	No	NA	NA	NA	NA	NA	NA	NA
chr8	116814035	116814055	ATGAATAATACGCTTCATGG	-	ATGAATGATGCACATCATGG	4	No	NA	NA	NA	NA	NA	NA	NA
chr8	119393956	119393976	ATGAATGAGGCCCAGCAAGG	+	ATGAATGATGCACATCATGG	4	No	NA	NA	NA	NA	NA	NA	NA
chr8	123746428	123746448	ATGAATTTTGTACATCTTGG	-	ATGAATGATGCACATCATGG	4	No	NA	NA	NA	NA	NA	NA	NA
chr8	125430733	125430753	ATGAATGAGGCACGTCAACG	+	ATGAATGATGCACATCATGG	4	No	NA	NA	NA	NA	NA	NA	NA
chr8	127594208	127594228	AGGACTGAAGCACATCCTGG	-	ATGAATGATGCACATCATGG	4	No	NA	NA	NA	NA	NA	NA	NA
chr9	3875897	3875917	AGGAATGACGCACAGCAGGG	-	ATGAATGATGCACATCATGG	4	No	NA	NA	NA	NA	NA	NA	NA
chr9	5013327	5013347	TAGAATGAAGCACATAATGG	-	ATGAATGATGCACATCATGG	4	No	NA	NA	NA	NA	NA	NA	NA
chr9	5916150	5916170	ATGAATGATGCACCATATGA	-	ATGAATGATGCACATCATGG	4	No	NA	NA	NA	NA	NA	NA	NA
chr9	6612483	6612503	AGGAATGATGCTCATTATTG	+	ATGAATGATGCACATCATGG	4	No	NA	NA	NA	NA	NA	NA	NA
chr9	7140740	7140760	ATATATGATGCACTTCATGA	+	ATGAATGATGCACATCATGG	4	No	NA	NA	NA	NA	NA	NA	NA
chr9	7340128	7340148	AAGAATCATACACATGATGG	+	ATGAATGATGCACATCATGG	4	No	NA	NA	NA	NA	NA	NA	NA
chr9	10145591	10145611	ATGAATGATACCCATAATGT	+	ATGAATGATGCACATCATGG	4	No	NA	NA	NA	NA	NA	NA	NA
chr9	10186442	10186462	ATGAATGATCCAGAGCAGGG	-	ATGAATGATGCACATCATGG	4	No	NA	NA	NA	NA	NA	NA	NA
chr9	10864857	10864877	ATGGCTGATGGATATCATGG	-	ATGAATGATGCACATCATGG	4	No	NA	NA	NA	NA	NA	NA	NA
chr9	11302745	11302765	TAGAATGATGCATATAATGG	-	ATGAATGATGCACATCATGG	4	No	NA	NA	NA	NA	NA	NA	NA
chr9	11526329	11526349	AGGAATTAAGCACACCATGG	-	ATGAATGATGCACATCATGG	4	No	NA	NA	NA	NA	NA	NA	NA
chr9	11703493	11703513	ACAAATGATTCCCATCATGG	-	ATGAATGATGCACATCATGG	4	No	NA	NA	NA	NA	NA	NA	NA
chr9	11918069	11918089	GTGAATGATAGGCATCATGG	-	ATGAATGATGCACATCATGG	4	No	NA	NA	NA	NA	NA	NA	NA
chr9	12681887	12681907	ATGAATGATGTAAATCTTTG	-	ATGAATGATGCACATCATGG	4	No	NA	NA	NA	NA	NA	NA	NA
chr9	13658034	13658054	ATAATTGATGCACATCATCT	+	ATGAATGATGCACATCATGG	4	No	NA	NA	NA	NA	NA	NA	NA
chr9	14081912	14081932	AGAAATTATGCACATCCTGG	-	ATGAATGATGCACATCATGG	4	No	NA	NA	NA	NA	NA	NA	NA
chr9	14273152	14273172	ATGAATCATCTACTTCATGG	-	ATGAATGATGCACATCATGG	4	No	NA	NA	NA	NA	NA	NA	NA
chr9	16107816	16107836	ATGACTGATTATCATCATGG	+	ATGAATGATGCACATCATGG	4	No	NA	NA	NA	NA	NA	NA	NA
chr9	16326508	16326528	ATTAATGATGGACTTCAGGG	-	ATGAATGATGCACATCATGG	4	No	NA	NA	NA	NA	NA	NA	NA
chr9	16527219	16527239	AAGAAAGATGGACAACATGG	-	ATGAATGATGCACATCATGG	4	No	NA	NA	NA	NA	NA	NA	NA
chr9	20557932	20557952	AGGAATGATGCACAACAGGA	-	ATGAATGATGCACATCATGG	4	No	NA	NA	NA	NA	NA	NA	NA
chr9	24481675	24481695	ATGAACCATGCCAATCATGG	+	ATGAATGATGCACATCATGG	4	No	NA	NA	NA	NA	NA	NA	NA
chr9	24711987	24712007	ATGAATGATGTAAAACATTG	-	ATGAATGATGCACATCATGG	4	No	NA	NA	NA	NA	NA	NA	NA
chr9	24787501	24787521	ATGTATGATACAGACCATGG	+	ATGAATGATGCACATCATGG	4	No	NA	NA	NA	NA	NA	NA	NA
chr9	26712986	26713006	ATGAAGGATGCTCTTCATGA	-	ATGAATGATGCACATCATGG	4	No	NA	NA	NA	NA	NA	NA	NA
chr9	26936107	26936127	ATTACTGATGCAAAGCATGG	+	ATGAATGATGCACATCATGG	4	No	NA	NA	NA	NA	NA	NA	NA
chr9	27497819	27497839	AAGATTGAGGCACATCTTGG	-	ATGAATGATGCACATCATGG	4	No	NA	NA	NA	NA	NA	NA	NA
chr9	27551404	27551424	ATGAATGATGAAACTCAGGG	+	ATGAATGATGCACATCATGG	4	No	NA	NA	NA	NA	NA	NA	NA
chr9	28449474	28449494	ATGAATGAAGTAGATAATGG	+	ATGAATGATGCACATCATGG	4	No	NA	NA	NA	NA	NA	NA	NA
chr9	28717327	28717347	ATGCAAGGTGAACATCATGG	+	ATGAATGATGCACATCATGG	4	No	NA	NA	NA	NA	NA	NA	NA
chr9	28879079	28879099	ATTGATGATGTACATCATCG	-	ATGAATGATGCACATCATGG	4	No	NA	NA	NA	NA	NA	NA	NA
chr9	33711781	33711801	AGGCCTGATGCACACCATGG	-	ATGAATGATGCACATCATGG	4	No	NA	NA	NA	NA	NA	NA	NA
chr9	34096311	34096331	ATGCATGAGGCACATCTTGA	-	ATGAATGATGCACATCATGG	4	No	NA	NA	NA	NA	NA	NA	NA
chr9	34926280	34926300	GTGAATAACCCACATCATGG	-	ATGAATGATGCACATCATGG	4	No	NA	NA	NA	NA	NA	NA	NA
chr9	35510299	35510319	ATGACTGAGGCACAGAATGG	+	ATGAATGATGCACATCATGG	4	No	NA	NA	NA	NA	NA	NA	NA
chr9	35936534	35936554	AAACATGATTCACATCATGG	+	ATGAATGATGCACATCATGG	4	No	NA	NA	NA	NA	NA	NA	NA
chr9	36053523	36053543	ATGAAAGATGTATATCATTG	+	ATGAATGATGCACATCATGG	4	No	NA	NA	NA	NA	NA	NA	NA
chr9	36082695	36082715	AAACATGATTCACATCATGG	+	ATGAATGATGCACATCATGG	4	No	NA	NA	NA	NA	NA	NA	NA
chr9	36272582	36272602	AAACATGATTCACATCATGG	+	ATGAATGATGCACATCATGG	4	No	NA	NA	NA	NA	NA	NA	NA
chr9	36511799	36511819	AAGAATGATGCTGATCATGA	+	ATGAATGATGCACATCATGG	4	No	NA	NA	NA	NA	NA	NA	NA
chr9	38044342	38044362	ATGAATTATGACCATCAGGG	+	ATGAATGATGCACATCATGG	4	No	NA	NA	NA	NA	NA	NA	NA
chr9	38481739	38481759	ATGAATGAGTCACATGATGT	-	ATGAATGATGCACATCATGG	4	No	NA	NA	NA	NA	NA	NA	NA
chr9	38821718	38821738	ATGAATGAGACAAAGCATGG	-	ATGAATGATGCACATCATGG	4	No	NA	NA	NA	NA	NA	NA	NA
chr9	41224644	41224664	ATGAAGGAAGCAGATCAAGG	+	ATGAATGATGCACATCATGG	4	No	NA	NA	NA	NA	NA	NA	NA
chr9	44354442	44354462	GAGAATCATGCACATCATGA	-	ATGAATGATGCACATCATGG	4	No	NA	NA	NA	NA	NA	NA	NA
chr9	46305783	46305803	ATGACCCATGCACATCATGA	-	ATGAATGATGCACATCATGG	4	No	NA	NA	NA	NA	NA	NA	NA
chr9	47889563	47889583	ATAAATAAAACACATCATGG	-	ATGAATGATGCACATCATGG	4	No	NA	NA	NA	NA	NA	NA	NA
chr9	48231541	48231561	ATGAAAGATGCCCGGCATGG	-	ATGAATGATGCACATCATGG	4	No	NA	NA	NA	NA	NA	NA	NA
chr9	50568246	50568266	ATGAATAATACACATAATTG	+	ATGAATGATGCACATCATGG	4	No	NA	NA	NA	NA	NA	NA	NA
chr9	52057251	52057271	ATGAATGGTACACATCAAGT	-	ATGAATGATGCACATCATGG	4	No	NA	NA	NA	NA	NA	NA	NA
chr9	52862380	52862400	ATGAATGATGAAGATCCTGT	-	ATGAATGATGCACATCATGG	4	No	NA	NA	NA	NA	NA	NA	NA
chr9	53229382	53229402	ATAAAGGAAGCTCATCATGG	+	ATGAATGATGCACATCATGG	4	No	NA	NA	NA	NA	NA	NA	NA
chr9	54123649	54123669	CTGAATGATTCACATCTAGG	-	ATGAATGATGCACATCATGG	4	No	NA	NA	NA	NA	NA	NA	NA
chr9	55972784	55972804	ATGAATTAAGCACATCAGGT	-	ATGAATGATGCACATCATGG	4	No	NA	NA	NA	NA	NA	NA	NA
chr9	56419772	56419792	ATGAAAGATGCATTTTATGG	+	ATGAATGATGCACATCATGG	4	No	NA	NA	NA	NA	NA	NA	NA
chr9	57867634	57867654	CTGTATGATGCACTCCATGG	+	ATGAATGATGCACATCATGG	4	No	NA	NA	NA	NA	NA	NA	NA
chr9	62958394	62958414	ATGCATGGTACACATAATGG	+	ATGAATGATGCACATCATGG	4	Yes	NA	NA	NA	NA	NA	NA	NA
chr9	66782779	66782799	CTCAATGATGGATATCATGG	+	ATGAATGATGCACATCATGG	4	No	NA	NA	NA	NA	NA	NA	NA
chr9	66787843	66787863	GTTAATAATGCACATCATGT	-	ATGAATGATGCACATCATGG	4	No	NA	NA	NA	NA	NA	NA	NA
chr9	68588134	68588154	CTGAATGATGCAGATCAATG	-	ATGAATGATGCACATCATGG	4	No	NA	NA	NA	NA	NA	NA	NA
chr9	69598314	69598334	ATGAAAGATGCACATTTAGG	-	ATGAATGATGCACATCATGG	4	No	NA	NA	NA	NA	NA	NA	NA
chr9	70715273	70715293	AAGACTGATGCACATAATGA	-	ATGAATGATGCACATCATGG	4	No	NA	NA	NA	NA	NA	NA	NA
chr9	71345826	71345846	AATAACGATGCACATCATAG	+	ATGAATGATGCACATCATGG	4	No	NA	NA	NA	NA	NA	NA	NA
chr9	71550472	71550492	CTGAACAATGCACATCATGT	+	ATGAATGATGCACATCATGG	4	No	NA	NA	NA	NA	NA	NA	NA
chr9	73185959	73185979	CTGCATGCTGCACGTCATGG	-	ATGAATGATGCACATCATGG	4	No	NA	NA	NA	NA	NA	NA	NA
chr9	74056825	74056845	ATTAATTATGCACAGCATGA	-	ATGAATGATGCACATCATGG	4	No	NA	NA	NA	NA	NA	NA	NA
chr9	74801101	74801121	GTGAATGAAGGACATTATGG	+	ATGAATGATGCACATCATGG	4	No	NA	NA	NA	NA	NA	NA	NA
chr9	75442500	75442520	ATGAATGAAACGCTTCATGG	-	ATGAATGATGCACATCATGG	4	No	NA	NA	NA	NA	NA	NA	NA
chr9	76023086	76023106	ATGAATGAGGAACATCAAAG	-	ATGAATGATGCACATCATGG	4	No	NA	NA	NA	NA	NA	NA	NA
chr9	77098940	77098960	GGGTATGATGCACACCATGG	+	ATGAATGATGCACATCATGG	4	No	NA	NA	NA	NA	NA	NA	NA
chr9	77423052	77423072	AAGAATGAGGCACCTCAAGG	+	ATGAATGATGCACATCATGG	4	No	NA	NA	NA	NA	NA	NA	NA
chr9	78452140	78452160	ATTTATGATGTATATCATGG	-	ATGAATGATGCACATCATGG	4	No	NA	NA	NA	NA	NA	NA	NA
chr9	80900969	80900989	GTGAATGATGCAAATCATCT	-	ATGAATGATGCACATCATGG	4	No	NA	NA	NA	NA	NA	NA	NA
chr9	81214893	81214913	AGGAAAGATGCACAGCATTG	+	ATGAATGATGCACATCATGG	4	No	NA	NA	NA	NA	NA	NA	NA
chr9	82675387	82675407	ATGAATTATGACCATCAGGG	+	ATGAATGATGCACATCATGG	4	No	NA	NA	NA	NA	NA	NA	NA
chr9	83358431	83358451	CTGAATGCTGGACATCATGC	-	ATGAATGATGCACATCATGG	4	Yes	NA	NA	NA	NA	NA	NA	NA
chr9	83397133	83397153	ATGAATTCTGCACCTCATTG	-	ATGAATGATGCACATCATGG	4	Yes	NA	NA	NA	NA	NA	NA	NA
chr9	85403738	85403758	ATGCAGGATGCCCATCCTGG	-	ATGAATGATGCACATCATGG	4	No	NA	NA	NA	NA	NA	NA	NA
chr9	85611808	85611828	ATGAATGGTGCAAAAAATGG	-	ATGAATGATGCACATCATGG	4	No	NA	NA	NA	NA	NA	NA	NA
chr9	85654230	85654250	ATGGAGGAAGCACATCTTGG	-	ATGAATGATGCACATCATGG	4	No	NA	NA	NA	NA	NA	NA	NA
chr9	87147486	87147506	ATGAATGTAGCTCATCAGGG	-	ATGAATGATGCACATCATGG	4	Yes	NA	NA	NA	NA	NA	NA	NA
chr9	89438804	89438824	ATGAGTGATGCATATCATAT	-	ATGAATGATGCACATCATGG	4	No	NA	NA	NA	NA	NA	NA	NA
chr9	90010997	90011017	ATGAATGAGGCATATCATAA	-	ATGAATGATGCACATCATGG	4	No	NA	NA	NA	NA	NA	NA	NA
chr9	91038367	91038387	CTGAATTATGCAGATCATTG	-	ATGAATGATGCACATCATGG	4	No	NA	NA	NA	NA	NA	NA	NA
chr9	91145637	91145657	ATGTATGAATAACATCATGG	-	ATGAATGATGCACATCATGG	4	No	NA	NA	NA	NA	NA	NA	NA
chr9	91677271	91677291	ATGGATGATGTCCATGATGG	-	ATGAATGATGCACATCATGG	4	No	NA	NA	NA	NA	NA	NA	NA
chr9	92188073	92188093	ATGCATGTTTCACATCCTGG	+	ATGAATGATGCACATCATGG	4	No	NA	NA	NA	NA	NA	NA	NA
chr9	94496012	94496032	ATGAATGAGGTACAATATGG	-	ATGAATGATGCACATCATGG	4	No	NA	NA	NA	NA	NA	NA	NA
chr9	95224303	95224323	ATGTGCCATGCACATCATGG	-	ATGAATGATGCACATCATGG	4	No	NA	NA	NA	NA	NA	NA	NA
chr9	96711761	96711781	AAGCATGAGGCAAATCATGG	+	ATGAATGATGCACATCATGG	4	No	NA	NA	NA	NA	NA	NA	NA
chr9	98277335	98277355	ACCAAGGATGCACACCATGG	+	ATGAATGATGCACATCATGG	4	No	NA	NA	NA	NA	NA	NA	NA
chr9	98696105	98696125	GTGAATGATGCTTATCATGT	-	ATGAATGATGCACATCATGG	4	No	NA	NA	NA	NA	NA	NA	NA
chr9	99503490	99503510	CTGTATCATGCACATCAAGG	-	ATGAATGATGCACATCATGG	4	No	NA	NA	NA	NA	NA	NA	NA
chr9	99909920	99909940	AAAAATGATGCTCCTCATGG	-	ATGAATGATGCACATCATGG	4	No	NA	NA	NA	NA	NA	NA	NA
chr9	100902080	100902100	ATGAATGTTGCACATAATTT	+	ATGAATGATGCACATCATGG	4	No	NA	NA	NA	NA	NA	NA	NA
chr9	102876353	102876373	ATTAATGATACTCTTCATGG	+	ATGAATGATGCACATCATGG	4	No	NA	NA	NA	NA	NA	NA	NA
chr9	103486037	103486057	GTGTATGAAGCACAGCATGG	+	ATGAATGATGCACATCATGG	4	No	NA	NA	NA	NA	NA	NA	NA
chr9	104113288	104113308	TTGAATGATGTACAGCATGT	+	ATGAATGATGCACATCATGG	4	No	NA	NA	NA	NA	NA	NA	NA
chr9	104686951	104686971	ATAAATGTTGCAAATGATGG	+	ATGAATGATGCACATCATGG	4	No	NA	NA	NA	NA	NA	NA	NA
chr9	105485402	105485422	ATGAATGATGCAGATGTTTG	-	ATGAATGATGCACATCATGG	4	No	NA	NA	NA	NA	NA	NA	NA
chr9	107579870	107579890	ATGGATGATGCACACCTTAG	+	ATGAATGATGCACATCATGG	4	No	NA	NA	NA	NA	NA	NA	NA
chr9	107665767	107665787	CTGAATGAAGCACACCCTGG	-	ATGAATGATGCACATCATGG	4	No	NA	NA	NA	NA	NA	NA	NA
chr9	110129708	110129728	ATGAATCATGGACAAAATGG	-	ATGAATGATGCACATCATGG	4	No	NA	NA	NA	NA	NA	NA	NA
chr9	110794207	110794227	ATGAATGAAGAACTTCATGT	-	ATGAATGATGCACATCATGG	4	No	NA	NA	NA	NA	NA	NA	NA
chr9	113586631	113586651	ATGTAGGATTCAGATCATGG	+	ATGAATGATGCACATCATGG	4	No	NA	NA	NA	NA	NA	NA	NA
chr9	115693434	115693454	ATCAATGAAGCACATTGTGG	-	ATGAATGATGCACATCATGG	4	No	NA	NA	NA	NA	NA	NA	NA
chr9	117014350	117014370	ATGAATGTTACAAATTATGG	+	ATGAATGATGCACATCATGG	4	No	NA	NA	NA	NA	NA	NA	NA
chr9	117071851	117071871	ATGATTGAGCCACATCATTG	-	ATGAATGATGCACATCATGG	4	No	NA	NA	NA	NA	NA	NA	NA
chr9	120290427	120290447	ATACATAATGCACACCATGG	+	ATGAATGATGCACATCATGG	4	No	NA	NA	NA	NA	NA	NA	NA
chr9	120512816	120512836	AAGAATAGTGTACATCATGG	+	ATGAATGATGCACATCATGG	4	No	NA	NA	NA	NA	NA	NA	NA
chr9	121778543	121778563	GTGAAGGATGCACATGAGGG	+	ATGAATGATGCACATCATGG	4	No	NA	NA	NA	NA	NA	NA	NA
chr9	122562640	122562660	GTGACTCATGCACATCAGGG	-	ATGAATGATGCACATCATGG	4	No	NA	NA	NA	NA	NA	NA	NA
chr9	123108861	123108881	ATGTATCATGCATATCATGC	-	ATGAATGATGCACATCATGG	4	No	NA	NA	NA	NA	NA	NA	NA
chr9	123381714	123381734	ATAAGTGGTGCATATCATGG	-	ATGAATGATGCACATCATGG	4	No	NA	NA	NA	NA	NA	NA	NA
chr9	123734364	123734384	AGGAAGGATGCCCAGCATGG	+	ATGAATGATGCACATCATGG	4	No	NA	NA	NA	NA	NA	NA	NA
chr10	4612627	4612647	ACAAATGATGCAAATGATGG	-	ATGAATGATGCACATCATGG	4	No	NA	NA	NA	NA	NA	NA	NA
chr10	5669376	5669396	AGGAAAGATGCACTTCTTGG	-	ATGAATGATGCACATCATGG	4	No	NA	NA	NA	NA	NA	NA	NA
chr10	6722930	6722950	TTTAATGATGCCCATAATGG	+	ATGAATGATGCACATCATGG	4	No	NA	NA	NA	NA	NA	NA	NA
chr10	10193401	10193421	GTATATGATGCACATGATGG	+	ATGAATGATGCACATCATGG	4	No	NA	NA	NA	NA	NA	NA	NA
chr10	10719365	10719385	AATAATGATGTACATCTTGG	+	ATGAATGATGCACATCATGG	4	No	NA	NA	NA	NA	NA	NA	NA
chr10	10822802	10822822	ATGAAAGATGCTCCTCTTGG	+	ATGAATGATGCACATCATGG	4	No	NA	NA	NA	NA	NA	NA	NA
chr10	13316897	13316917	TTAAATGATGATCATCATGG	-	ATGAATGATGCACATCATGG	4	No	NA	NA	NA	NA	NA	NA	NA
chr10	14057690	14057710	ATGAAGGATGCACAGCTTTG	-	ATGAATGATGCACATCATGG	4	No	NA	NA	NA	NA	NA	NA	NA
chr10	14865606	14865626	ATGAATGATGTAAATTATAG	-	ATGAATGATGCACATCATGG	4	No	NA	NA	NA	NA	NA	NA	NA
chr10	16479278	16479298	ATAAATGAAACACATAATGG	+	ATGAATGATGCACATCATGG	4	No	NA	NA	NA	NA	NA	NA	NA
chr10	17009094	17009114	ATGAATATTGCACATTATTG	+	ATGAATGATGCACATCATGG	4	No	NA	NA	NA	NA	NA	NA	NA
chr10	17034339	17034359	ATGAATTATGTATTTCATGG	-	ATGAATGATGCACATCATGG	4	No	NA	NA	NA	NA	NA	NA	NA
chr10	17455388	17455408	ATGAATGATGAACAAAATGT	+	ATGAATGATGCACATCATGG	4	No	NA	NA	NA	NA	NA	NA	NA
chr10	19100174	19100194	ATGAATGTTGCACTGCTTGG	-	ATGAATGATGCACATCATGG	4	No	NA	NA	NA	NA	NA	NA	NA
chr10	19296529	19296549	ACGAACGATGAACATTATGG	-	ATGAATGATGCACATCATGG	4	Yes	NA	NA	NA	NA	NA	NA	NA
chr10	21082694	21082714	ATGAATGAGGCACCTCATTA	-	ATGAATGATGCACATCATGG	4	No	NA	NA	NA	NA	NA	NA	NA
chr10	23206634	23206654	ATGAAAAATGCACATCCTGC	+	ATGAATGATGCACATCATGG	4	No	NA	NA	NA	NA	NA	NA	NA
chr10	23453671	23453691	ATGAATGATGCCCCACTTGG	-	ATGAATGATGCACATCATGG	4	No	NA	NA	NA	NA	NA	NA	NA
chr10	23881243	23881263	AGGAATGATGCACACCAGGT	-	ATGAATGATGCACATCATGG	4	No	NA	NA	NA	NA	NA	NA	NA
chr10	24370068	24370088	ATGAATGATGAACAGCAATG	+	ATGAATGATGCACATCATGG	4	Yes	NA	NA	NA	NA	NA	NA	NA
chr10	25828392	25828412	ATGAATACTTCATATCATGG	-	ATGAATGATGCACATCATGG	4	No	NA	NA	NA	NA	NA	NA	NA
chr10	26016503	26016523	ATGAATGATGCTCATGAAGA	+	ATGAATGATGCACATCATGG	4	Yes	NA	NA	NA	NA	NA	NA	NA
chr10	26915399	26915419	ATGACTAATGCATAACATGG	-	ATGAATGATGCACATCATGG	4	No	NA	NA	NA	NA	NA	NA	NA
chr10	28850747	28850767	ATGAATAATCTAGATCATGG	-	ATGAATGATGCACATCATGG	4	No	NA	NA	NA	NA	NA	NA	NA
chr10	30304383	30304403	ATGAATGATATAAATCATAG	+	ATGAATGATGCACATCATGG	4	No	NA	NA	NA	NA	NA	NA	NA
chr10	32025486	32025506	ATAAATGACACACATCATTG	+	ATGAATGATGCACATCATGG	4	No	NA	NA	NA	NA	NA	NA	NA
chr10	35110977	35110997	ATAAATTACGTACATCATGG	-	ATGAATGATGCACATCATGG	4	No	NA	NA	NA	NA	NA	NA	NA
chr10	35166277	35166297	ATTAATCTTGCACATCATGC	-	ATGAATGATGCACATCATGG	4	No	NA	NA	NA	NA	NA	NA	NA
chr10	36179146	36179166	ATGAGTGATGTATATCATTG	-	ATGAATGATGCACATCATGG	4	No	NA	NA	NA	NA	NA	NA	NA
chr10	37622315	37622335	ATGAATGATTCACATATTTG	+	ATGAATGATGCACATCATGG	4	No	NA	NA	NA	NA	NA	NA	NA
chr10	39131714	39131734	ATGAATGGTACACATGATGT	-	ATGAATGATGCACATCATGG	4	No	NA	NA	NA	NA	NA	NA	NA
chr10	39631068	39631088	AGGAAGGATGCAAAGCATGG	+	ATGAATGATGCACATCATGG	4	No	NA	NA	NA	NA	NA	NA	NA
chr10	39730173	39730193	CTAACTGATGGACATCATGG	+	ATGAATGATGCACATCATGG	4	No	NA	NA	NA	NA	NA	NA	NA
chr10	44101047	44101067	ATTAATGATACACAACAAGG	-	ATGAATGATGCACATCATGG	4	No	NA	NA	NA	NA	NA	NA	NA
chr10	44766409	44766429	AGCAAAGACGCACATCATGG	-	ATGAATGATGCACATCATGG	4	No	NA	NA	NA	NA	NA	NA	NA
chr10	44853802	44853822	ATGAATGATGCACAAAGAGG	-	ATGAATGATGCACATCATGG	4	No	NA	NA	NA	NA	NA	NA	NA
chr10	45786204	45786224	ATGAATGATCCACAGCTTTG	+	ATGAATGATGCACATCATGG	4	No	NA	NA	NA	NA	NA	NA	NA
chr10	47300494	47300514	TTGAAGGATGCAGAACATGG	+	ATGAATGATGCACATCATGG	4	No	NA	NA	NA	NA	NA	NA	NA
chr10	47434268	47434288	AAGATTGATCCACATCAAGG	+	ATGAATGATGCACATCATGG	4	No	NA	NA	NA	NA	NA	NA	NA
chr10	47582396	47582416	ATGAATCATGCATATCATAA	+	ATGAATGATGCACATCATGG	4	No	NA	NA	NA	NA	NA	NA	NA
chr10	48864103	48864123	ATGAATTATGGAAATCCTGG	+	ATGAATGATGCACATCATGG	4	No	NA	NA	NA	NA	NA	NA	NA
chr10	48864769	48864789	ATGAATTATGGAAATCCTGG	+	ATGAATGATGCACATCATGG	4	No	NA	NA	NA	NA	NA	NA	NA
chr10	50575309	50575329	ATGAACGATGTATATCATTG	+	ATGAATGATGCACATCATGG	4	No	NA	NA	NA	NA	NA	NA	NA
chr10	50923859	50923879	AAGAATGAGACACATCAAGG	+	ATGAATGATGCACATCATGG	4	No	NA	NA	NA	NA	NA	NA	NA
chr10	51170391	51170411	ATGAACGTTCCACATCAGGG	-	ATGAATGATGCACATCATGG	4	No	NA	NA	NA	NA	NA	NA	NA
chr10	51759345	51759365	ATGAATGCAGCACAGAATGG	+	ATGAATGATGCACATCATGG	4	No	NA	NA	NA	NA	NA	NA	NA
chr10	52638287	52638307	ATGAATAATGAAAATGATGG	-	ATGAATGATGCACATCATGG	4	No	NA	NA	NA	NA	NA	NA	NA
chr10	53904948	53904968	ATGGATGATACACATAATAG	+	ATGAATGATGCACATCATGG	4	No	NA	NA	NA	NA	NA	NA	NA
chr10	56603368	56603388	AGGTATGTTTCACATCATGG	-	ATGAATGATGCACATCATGG	4	No	NA	NA	NA	NA	NA	NA	NA
chr10	59634813	59634833	AACAATGATTCACATCATGA	-	ATGAATGATGCACATCATGG	4	No	NA	NA	NA	NA	NA	NA	NA
chr10	60384781	60384801	AGGAATGCTGTACATCAAGG	+	ATGAATGATGCACATCATGG	4	No	NA	NA	NA	NA	NA	NA	NA
chr10	63210156	63210176	ATGAATGATAAACATCCTGT	+	ATGAATGATGCACATCATGG	4	No	NA	NA	NA	NA	NA	NA	NA
chr10	64080963	64080983	ATAAATGATGCTCTTCAAGG	-	ATGAATGATGCACATCATGG	4	No	NA	NA	NA	NA	NA	NA	NA
chr10	64485285	64485305	ATGACTGATCAGCATCATGG	+	ATGAATGATGCACATCATGG	4	No	NA	NA	NA	NA	NA	NA	NA
chr10	66251764	66251784	ATTAATGATGAAGAACATGG	+	ATGAATGATGCACATCATGG	4	No	NA	NA	NA	NA	NA	NA	NA
chr10	67684519	67684539	ATAAATGATGCACATAACTG	+	ATGAATGATGCACATCATGG	4	No	NA	NA	NA	NA	NA	NA	NA
chr10	67981264	67981284	ATGAATGATGCATATAATTT	+	ATGAATGATGCACATCATGG	4	No	NA	NA	NA	NA	NA	NA	NA
chr10	76172823	76172843	ATGAAAGATGCACATGATAA	-	ATGAATGATGCACATCATGG	4	No	NA	NA	NA	NA	NA	NA	NA
chr10	76730634	76730654	ATGTCTGAGGTACATCATGG	+	ATGAATGATGCACATCATGG	4	No	NA	NA	NA	NA	NA	NA	NA
chr10	76796472	76796492	AAGAATCATCCACCTCATGG	-	ATGAATGATGCACATCATGG	4	No	NA	NA	NA	NA	NA	NA	NA
chr10	76833140	76833160	AGGAAGGATGGACATCAAGG	+	ATGAATGATGCACATCATGG	4	No	NA	NA	NA	NA	NA	NA	NA
chr10	76917713	76917733	ATGGGTGATGCAAATCTTGG	+	ATGAATGATGCACATCATGG	4	No	NA	NA	NA	NA	NA	NA	NA
chr10	77353022	77353042	ATGGACTATGCACATGATGG	-	ATGAATGATGCACATCATGG	4	No	NA	NA	NA	NA	NA	NA	NA
chr10	78557412	78557432	AATAATTATGCACATCAAGG	-	ATGAATGATGCACATCATGG	4	No	NA	NA	NA	NA	NA	NA	NA
chr10	80659025	80659045	ATTAGTGATGCACCTCAGGG	-	ATGAATGATGCACATCATGG	4	No	NA	NA	NA	NA	NA	NA	NA
chr10	80972786	80972806	ATGAAGGATTCACACCTTGG	+	ATGAATGATGCACATCATGG	4	No	NA	NA	NA	NA	NA	NA	NA
chr10	81638185	81638205	ATGATAGATGCTCACCATGG	+	ATGAATGATGCACATCATGG	4	No	NA	NA	NA	NA	NA	NA	NA
chr10	83988014	83988034	ATGGATGATGTTCATCATGA	+	ATGAATGATGCACATCATGG	4	No	NA	NA	NA	NA	NA	NA	NA
chr10	84107859	84107879	ATGAATGATACAGGTCTTGG	-	ATGAATGATGCACATCATGG	4	No	NA	NA	NA	NA	NA	NA	NA
chr10	86057874	86057894	ATTAATGATTCTCAGCATGG	+	ATGAATGATGCACATCATGG	4	No	NA	NA	NA	NA	NA	NA	NA
chr10	86175325	86175345	ATGCATGGTGGACAGCATGG	+	ATGAATGATGCACATCATGG	4	Yes	NA	NA	NA	NA	NA	NA	NA
chr10	86242006	86242026	ATGAATGAAGTACATCACGA	+	ATGAATGATGCACATCATGG	4	No	NA	NA	NA	NA	NA	NA	NA
chr10	86389985	86390005	ATGAGTGATGCACATTATCA	+	ATGAATGATGCACATCATGG	4	No	NA	NA	NA	NA	NA	NA	NA
chr10	87166217	87166237	ATCAATGAAGCAGATAATGG	+	ATGAATGATGCACATCATGG	4	No	NA	NA	NA	NA	NA	NA	NA
chr10	87291523	87291543	ATGAAAGGTGCACATGATGT	-	ATGAATGATGCACATCATGG	4	No	NA	NA	NA	NA	NA	NA	NA
chr10	87434618	87434638	ATGAATGAGGCAAAGGATGG	+	ATGAATGATGCACATCATGG	4	No	NA	NA	NA	NA	NA	NA	NA
chr10	88775878	88775898	ATGCATTCTGCACATCATTG	-	ATGAATGATGCACATCATGG	4	No	NA	NA	NA	NA	NA	NA	NA
chr10	89494565	89494585	ATGAGTGATGCACAGAATAG	-	ATGAATGATGCACATCATGG	4	No	NA	NA	NA	NA	NA	NA	NA
chr10	90192027	90192047	ATGAAAGACACACATCAAGG	+	ATGAATGATGCACATCATGG	4	No	NA	NA	NA	NA	NA	NA	NA
chr10	90407631	90407651	GAGAATGATTCACATCCTGG	-	ATGAATGATGCACATCATGG	4	No	NA	NA	NA	NA	NA	NA	NA
chr10	91466000	91466020	ATGAATGATGAACAACTTCG	+	ATGAATGATGCACATCATGG	4	No	NA	NA	NA	NA	NA	NA	NA
chr10	91886514	91886534	ATGAGTGATACACATCTTAG	+	ATGAATGATGCACATCATGG	4	No	NA	NA	NA	NA	NA	NA	NA
chr10	92045254	92045274	AAGAAAGATACAGATCATGG	-	ATGAATGATGCACATCATGG	4	No	NA	NA	NA	NA	NA	NA	NA
chr10	92082171	92082191	TTGAATGCTGCACAGCCTGG	+	ATGAATGATGCACATCATGG	4	No	NA	NA	NA	NA	NA	NA	NA
chr10	93585564	93585584	AGGAGTGATCCACAGCATGG	-	ATGAATGATGCACATCATGG	4	Yes	NA	NA	NA	NA	NA	NA	NA
chr10	96581218	96581238	ATGAATTTTGCACATCTTTG	+	ATGAATGATGCACATCATGG	4	No	NA	NA	NA	NA	NA	NA	NA
chr10	97128365	97128385	ATGAACCATGAACATCAAGG	-	ATGAATGATGCACATCATGG	4	No	NA	NA	NA	NA	NA	NA	NA
chr10	97558451	97558471	ATGATAGATTAACATCATGG	-	ATGAATGATGCACATCATGG	4	No	NA	NA	NA	NA	NA	NA	NA
chr10	97923928	97923948	ATGAATGATGCACATTTGTG	+	ATGAATGATGCACATCATGG	4	No	NA	NA	NA	NA	NA	NA	NA
chr10	98346075	98346095	ATGAATGGTGCAGATAAGGG	-	ATGAATGATGCACATCATGG	4	Yes	NA	NA	NA	NA	NA	NA	NA
chr10	100398463	100398483	ATGAAGGATGGTCATGATGG	-	ATGAATGATGCACATCATGG	4	No	NA	NA	NA	NA	NA	NA	NA
chr10	100584774	100584794	ATGTGTGATGCGCATGATGG	-	ATGAATGATGCACATCATGG	4	No	NA	NA	NA	NA	NA	NA	NA
chr10	100708013	100708033	AGGAATGATGAACACCAAGG	-	ATGAATGATGCACATCATGG	4	No	NA	NA	NA	NA	NA	NA	NA
chr10	102553295	102553315	GTTAATTATGTACATCATGG	-	ATGAATGATGCACATCATGG	4	No	NA	NA	NA	NA	NA	NA	NA
chr10	103013810	103013830	ATGGATGATGCAACTTATGG	-	ATGAATGATGCACATCATGG	4	No	NA	NA	NA	NA	NA	NA	NA
chr10	103319688	103319708	ATGAATGATGCAGAGCTGGG	-	ATGAATGATGCACATCATGG	4	No	NA	NA	NA	NA	NA	NA	NA
chr10	105846980	105847000	ATGACTAATGAACATCATGT	+	ATGAATGATGCACATCATGG	4	No	NA	NA	NA	NA	NA	NA	NA
chr10	107041285	107041305	ATAAATGATACAAACCATGG	+	ATGAATGATGCACATCATGG	4	No	NA	NA	NA	NA	NA	NA	NA
chr10	107877830	107877850	ATGAATAATGCTCACCATTG	-	ATGAATGATGCACATCATGG	4	No	NA	NA	NA	NA	NA	NA	NA
chr10	109900764	109900784	ATGATTGATGCACAGCTTTG	+	ATGAATGATGCACATCATGG	4	No	NA	NA	NA	NA	NA	NA	NA
chr10	109966401	109966421	ATGAATAATGCACATAAAGA	-	ATGAATGATGCACATCATGG	4	No	NA	NA	NA	NA	NA	NA	NA
chr10	110292111	110292131	ATAAATGATGCACATGAGGA	+	ATGAATGATGCACATCATGG	4	No	NA	NA	NA	NA	NA	NA	NA
chr10	110456729	110456749	ATGCATGTTGCTTATCATGG	-	ATGAATGATGCACATCATGG	4	No	NA	NA	NA	NA	NA	NA	NA
chr10	110681646	110681666	ATGAAAGATGCAAATGATGC	+	ATGAATGATGCACATCATGG	4	No	NA	NA	NA	NA	NA	NA	NA
chr10	111750477	111750497	ATAAATGATGAACATATTGG	+	ATGAATGATGCACATCATGG	4	No	NA	NA	NA	NA	NA	NA	NA
chr10	116492115	116492135	ATGTCTGATGCACAGCATGT	-	ATGAATGATGCACATCATGG	4	No	NA	NA	NA	NA	NA	NA	NA
chr10	116669045	116669065	ATGAATGAAGCATATCTAGG	+	ATGAATGATGCACATCATGG	4	No	NA	NA	NA	NA	NA	NA	NA
chr10	117293357	117293377	ATGATTGATAGACATCATGT	-	ATGAATGATGCACATCATGG	4	No	NA	NA	NA	NA	NA	NA	NA
chr10	118130953	118130973	ATGAATGATTCACATGGAGG	+	ATGAATGATGCACATCATGG	4	No	NA	NA	NA	NA	NA	NA	NA
chr10	118904667	118904687	ATGGCTGAACCACATCATGG	-	ATGAATGATGCACATCATGG	4	No	NA	NA	NA	NA	NA	NA	NA
chr10	119505067	119505087	ATTGATGATGCAAAGCATGG	+	ATGAATGATGCACATCATGG	4	No	NA	NA	NA	NA	NA	NA	NA
chr10	120364621	120364641	ATGACTGTGGCACACCATGG	-	ATGAATGATGCACATCATGG	4	No	NA	NA	NA	NA	NA	NA	NA
chr10	121238289	121238309	ATGAATGTTCCACATCACAG	+	ATGAATGATGCACATCATGG	4	No	NA	NA	NA	NA	NA	NA	NA
chr10	122904291	122904311	AGGAATGATGCAAATGATGT	-	ATGAATGATGCACATCATGG	4	No	NA	NA	NA	NA	NA	NA	NA
chr10	125182822	125182842	ATGATTGCTTCACATCATTG	+	ATGAATGATGCACATCATGG	4	No	NA	NA	NA	NA	NA	NA	NA
chr11	4270928	4270948	ATGAATGGTGCACCGCATAG	-	ATGAATGATGCACATCATGG	4	No	NA	NA	NA	NA	NA	NA	NA
chr11	6771936	6771956	ATGAGTGATGCCAATCCTGG	-	ATGAATGATGCACATCATGG	4	No	NA	NA	NA	NA	NA	NA	NA
chr11	6806349	6806369	ATGAATGATATAAATCATAG	-	ATGAATGATGCACATCATGG	4	No	NA	NA	NA	NA	NA	NA	NA
chr11	8343557	8343577	GTGAGTAATGGACATCATGG	+	ATGAATGATGCACATCATGG	4	No	NA	NA	NA	NA	NA	NA	NA
chr11	8451784	8451804	AGGAGTGATGCATATCCTGG	-	ATGAATGATGCACATCATGG	4	No	NA	NA	NA	NA	NA	NA	NA
chr11	9269830	9269850	ATACAGGATGCACTTCATGG	-	ATGAATGATGCACATCATGG	4	No	NA	NA	NA	NA	NA	NA	NA
chr11	9588645	9588665	AAGCATGATGCACATCTTGA	-	ATGAATGATGCACATCATGG	4	No	NA	NA	NA	NA	NA	NA	NA
chr11	11736659	11736679	ATGATTGGAGCACATCAGGG	+	ATGAATGATGCACATCATGG	4	No	NA	NA	NA	NA	NA	NA	NA
chr11	11828208	11828228	TTGAAAGAAGCACATCGTGG	-	ATGAATGATGCACATCATGG	4	Yes	NA	NA	NA	NA	NA	NA	NA
chr11	11976868	11976888	ATGGATGTTGCTCATGATGG	+	ATGAATGATGCACATCATGG	4	No	NA	NA	NA	NA	NA	NA	NA
chr11	12742054	12742074	ATCAGGGATGCATATCATGG	+	ATGAATGATGCACATCATGG	4	No	NA	NA	NA	NA	NA	NA	NA
chr11	13318078	13318098	ATGAACAATGCACATTATTG	+	ATGAATGATGCACATCATGG	4	No	NA	NA	NA	NA	NA	NA	NA
chr11	13413346	13413366	ATGAATGATCCACAGCAAGT	+	ATGAATGATGCACATCATGG	4	No	NA	NA	NA	NA	NA	NA	NA
chr11	16709164	16709184	ATGCATGATGCACATATAGG	+	ATGAATGATGCACATCATGG	4	No	NA	NA	NA	NA	NA	NA	NA
chr11	16747091	16747111	ATGAAGGGTGCACATGATGT	+	ATGAATGATGCACATCATGG	4	No	NA	NA	NA	NA	NA	NA	NA
chr11	18327189	18327209	ATGAATGATGAAGATGATAG	-	ATGAATGATGCACATCATGG	4	No	NA	NA	NA	NA	NA	NA	NA
chr11	18511498	18511518	ATGAATCATGCCCAACAGGG	-	ATGAATGATGCACATCATGG	4	No	NA	NA	NA	NA	NA	NA	NA
chr11	19348779	19348799	ATGAATGCTGCTCATCTTTG	-	ATGAATGATGCACATCATGG	4	No	NA	NA	NA	NA	NA	NA	NA
chr11	19648388	19648408	AGGAATGTTGCAGGTCATGG	+	ATGAATGATGCACATCATGG	4	No	NA	NA	NA	NA	NA	NA	NA
chr11	20139708	20139728	ATTAAAGGTGTACATCATGG	+	ATGAATGATGCACATCATGG	4	No	NA	NA	NA	NA	NA	NA	NA
chr11	20739477	20739497	ATGAAAGCTGGACATGATGG	+	ATGAATGATGCACATCATGG	4	No	NA	NA	NA	NA	NA	NA	NA
chr11	20971963	20971983	ATGCATGATGTATATCATTG	+	ATGAATGATGCACATCATGG	4	No	NA	NA	NA	NA	NA	NA	NA
chr11	22547593	22547613	ATTAATGATACTCATCATGC	+	ATGAATGATGCACATCATGG	4	No	NA	NA	NA	NA	NA	NA	NA
chr11	22761729	22761749	ATGTATCATGCGCATCCTGG	-	ATGAATGATGCACATCATGG	4	No	NA	NA	NA	NA	NA	NA	NA
chr11	24630167	24630187	ACGTATGATTCACATCTTGG	-	ATGAATGATGCACATCATGG	4	No	NA	NA	NA	NA	NA	NA	NA
chr11	25152771	25152791	AGGAATAATACACATAATGG	-	ATGAATGATGCACATCATGG	4	No	NA	NA	NA	NA	NA	NA	NA
chr11	25880807	25880827	ATGAAGGAAGCAGACCATGG	+	ATGAATGATGCACATCATGG	4	No	NA	NA	NA	NA	NA	NA	NA
chr11	26146791	26146811	ATGAGTGAAGCAGCTCATGG	+	ATGAATGATGCACATCATGG	4	No	NA	NA	NA	NA	NA	NA	NA
chr11	26148167	26148187	ATTAAAGATGCACAGCAAGG	-	ATGAATGATGCACATCATGG	4	No	NA	NA	NA	NA	NA	NA	NA
chr11	27198163	27198183	TTGAATGATGCAAAGCATGA	+	ATGAATGATGCACATCATGG	4	No	NA	NA	NA	NA	NA	NA	NA
chr11	28116168	28116188	ATGAATAAAGCACTTCATGA	-	ATGAATGATGCACATCATGG	4	No	NA	NA	NA	NA	NA	NA	NA
chr11	30445675	30445695	AAGAATGGAGCCCATCATGG	+	ATGAATGATGCACATCATGG	4	No	NA	NA	NA	NA	NA	NA	NA
chr11	30757978	30757998	ATGTATGATGTATATCATTG	+	ATGAATGATGCACATCATGG	4	No	NA	NA	NA	NA	NA	NA	NA
chr11	30895244	30895264	ATGTATCATGTATATCATGG	-	ATGAATGATGCACATCATGG	4	Yes	NA	NA	NA	NA	NA	NA	NA
chr11	32671365	32671385	AAGAATGATGTAGTTCATGG	-	ATGAATGATGCACATCATGG	4	No	NA	NA	NA	NA	NA	NA	NA
chr11	36602037	36602057	TTCAATGAAGCACAACATGG	+	ATGAATGATGCACATCATGG	4	No	NA	NA	NA	NA	NA	NA	NA
chr11	36968564	36968584	TTGAAAGATGCACATCATTT	-	ATGAATGATGCACATCATGG	4	No	NA	NA	NA	NA	NA	NA	NA
chr11	38112255	38112275	ATGAATGATGCAGATGTTGT	+	ATGAATGATGCACATCATGG	4	No	NA	NA	NA	NA	NA	NA	NA
chr11	39877045	39877065	ATGAATTATGCACAGGATAG	+	ATGAATGATGCACATCATGG	4	No	NA	NA	NA	NA	NA	NA	NA
chr11	39989326	39989346	AAGAATGATGCCAATCAAGG	+	ATGAATGATGCACATCATGG	4	No	NA	NA	NA	NA	NA	NA	NA
chr11	40263631	40263651	ATAGATAATGCCCATCATGG	-	ATGAATGATGCACATCATGG	4	No	NA	NA	NA	NA	NA	NA	NA
chr11	41636671	41636691	ATGCAAAATGCAAATCATGG	+	ATGAATGATGCACATCATGG	4	No	NA	NA	NA	NA	NA	NA	NA
chr11	45190186	45190206	ATGAATGATTCAACTCATTG	-	ATGAATGATGCACATCATGG	4	Yes	NA	NA	NA	NA	NA	NA	NA
chr11	45929840	45929860	TTGCCTGATGCACATCAAGG	-	ATGAATGATGCACATCATGG	4	No	NA	NA	NA	NA	NA	NA	NA
chr11	45965236	45965256	AAGAATGATTTTCATCATGG	-	ATGAATGATGCACATCATGG	4	Yes	NA	NA	NA	NA	NA	NA	NA
chr11	46189505	46189525	CTGAATGACGCACGTCATTG	+	ATGAATGATGCACATCATGG	4	No	NA	NA	NA	NA	NA	NA	NA
chr11	46552390	46552410	ATGTATGAGCCTCATCATGG	-	ATGAATGATGCACATCATGG	4	No	NA	NA	NA	NA	NA	NA	NA
chr11	49887067	49887087	ATGGATGAGGCACAGGATGG	-	ATGAATGATGCACATCATGG	4	No	NA	NA	NA	NA	NA	NA	NA
chr11	51687825	51687845	ATGTATGTGACACATCATGG	-	ATGAATGATGCACATCATGG	4	No	NA	NA	NA	NA	NA	NA	NA
chr11	51979141	51979161	ATCCTTGATGCAGATCATGG	+	ATGAATGATGCACATCATGG	4	No	NA	NA	NA	NA	NA	NA	NA
chr11	53847199	53847219	CTGAATCATGCAGATCAGGG	+	ATGAATGATGCACATCATGG	4	No	NA	NA	NA	NA	NA	NA	NA
chr11	53946215	53946235	ATGAATGATGATGATGATGG	+	ATGAATGATGCACATCATGG	4	No	NA	NA	NA	NA	NA	NA	NA
chr11	54257353	54257373	AGGAATTATGCACAGCAAGG	+	ATGAATGATGCACATCATGG	4	No	NA	NA	NA	NA	NA	NA	NA
chr11	56503968	56503988	ATGCATGATGGACAGCTTGG	+	ATGAATGATGCACATCATGG	4	No	NA	NA	NA	NA	NA	NA	NA
chr11	56647038	56647058	ATGAAGGATGGTCAACATGG	+	ATGAATGATGCACATCATGG	4	No	NA	NA	NA	NA	NA	NA	NA
chr11	57455432	57455452	ATTAAAGATGAGCATCATGG	+	ATGAATGATGCACATCATGG	4	No	NA	NA	NA	NA	NA	NA	NA
chr11	58504996	58505016	ATAAATGATGCAATGCATGG	-	ATGAATGATGCACATCATGG	4	No	NA	NA	NA	NA	NA	NA	NA
chr11	62195249	62195269	ATTAATAATACACACCATGG	+	ATGAATGATGCACATCATGG	4	No	NA	NA	NA	NA	NA	NA	NA
chr11	62799269	62799289	ATAGATGATGCTCCTCATGG	+	ATGAATGATGCACATCATGG	4	No	NA	NA	NA	NA	NA	NA	NA
chr11	63708413	63708433	ATGAATGAACCATACCATGG	-	ATGAATGATGCACATCATGG	4	No	NA	NA	NA	NA	NA	NA	NA
chr11	64593711	64593731	ATTAATGCTGCACTTAATGG	+	ATGAATGATGCACATCATGG	4	No	NA	NA	NA	NA	NA	NA	NA
chr11	64892287	64892307	TTGAATGGTGCACATCCAGG	+	ATGAATGATGCACATCATGG	4	No	NA	NA	NA	NA	NA	NA	NA
chr11	64940869	64940889	ATGAATGAAACTTATCATGG	+	ATGAATGATGCACATCATGG	4	No	NA	NA	NA	NA	NA	NA	NA
chr11	67669072	67669092	ATAAATTATGCACATAAGGG	-	ATGAATGATGCACATCATGG	4	No	NA	NA	NA	NA	NA	NA	NA
chr11	68196652	68196672	ATGAAGGTAGCACAGCATGG	-	ATGAATGATGCACATCATGG	4	No	NA	NA	NA	NA	NA	NA	NA
chr11	68921026	68921046	GTGTGTGATACACATCATGG	+	ATGAATGATGCACATCATGG	4	No	NA	NA	NA	NA	NA	NA	NA
chr11	73773371	73773391	GTGAATGACCCACATCATGA	-	ATGAATGATGCACATCATGG	4	No	NA	NA	NA	NA	NA	NA	NA
chr11	77602225	77602245	ATGAATAAGGCACATAATTG	-	ATGAATGATGCACATCATGG	4	No	NA	NA	NA	NA	NA	NA	NA
chr11	78656020	78656040	ATGAAGGATGCTCAACATCG	+	ATGAATGATGCACATCATGG	4	No	NA	NA	NA	NA	NA	NA	NA
chr11	79406087	79406107	CTTGAAGATGCACATCATGG	+	ATGAATGATGCACATCATGG	4	No	NA	NA	NA	NA	NA	NA	NA
chr11	79654656	79654676	ATGACTGATGTCTATCATGG	+	ATGAATGATGCACATCATGG	4	No	NA	NA	NA	NA	NA	NA	NA
chr11	80115099	80115119	ATACCTGATGCACATCAAGG	+	ATGAATGATGCACATCATGG	4	No	NA	NA	NA	NA	NA	NA	NA
chr11	81933374	81933394	ATGATTGATGCACATAATAT	+	ATGAATGATGCACATCATGG	4	No	NA	NA	NA	NA	NA	NA	NA
chr11	82216826	82216846	ATGCTTGATGCACTGCATGG	-	ATGAATGATGCACATCATGG	4	Yes	NA	NA	NA	NA	NA	NA	NA
chr11	84258713	84258733	ATGATTTATTCATATCATGG	-	ATGAATGATGCACATCATGG	4	No	NA	NA	NA	NA	NA	NA	NA
chr11	85525094	85525114	GTGACTGCTGCACATCATGC	+	ATGAATGATGCACATCATGG	4	No	NA	NA	NA	NA	NA	NA	NA
chr11	87197637	87197657	ATGAAAAGTGCACATCATTG	+	ATGAATGATGCACATCATGG	4	No	NA	NA	NA	NA	NA	NA	NA
chr11	88777871	88777891	ATTATTGATCCACATCATGT	-	ATGAATGATGCACATCATGG	4	No	NA	NA	NA	NA	NA	NA	NA
chr11	92005889	92005909	ATGAATGATGCACAACAAAC	-	ATGAATGATGCACATCATGG	4	No	NA	NA	NA	NA	NA	NA	NA
chr11	92176402	92176422	ATGAATGATGTAAATCCAGG	+	ATGAATGATGCACATCATGG	4	No	NA	NA	NA	NA	NA	NA	NA
chr11	93268882	93268902	AAGAAGGATGAACAACATGG	+	ATGAATGATGCACATCATGG	4	No	NA	NA	NA	NA	NA	NA	NA
chr11	94650237	94650257	ATGCCTGAAGCACATCGTGG	-	ATGAATGATGCACATCATGG	4	Yes	NA	NA	NA	NA	NA	NA	NA
chr11	95879184	95879204	AATAATTATGCACATCAAGG	-	ATGAATGATGCACATCATGG	4	No	NA	NA	NA	NA	NA	NA	NA
chr11	98261850	98261870	TTGAATGATACATAACATGG	-	ATGAATGATGCACATCATGG	4	No	NA	NA	NA	NA	NA	NA	NA
chr11	99719974	99719994	GTGAATGATACACATTTTGG	+	ATGAATGATGCACATCATGG	4	No	NA	NA	NA	NA	NA	NA	NA
chr11	99747656	99747676	AGGAATGCTGCACATGAGGG	-	ATGAATGATGCACATCATGG	4	No	NA	NA	NA	NA	NA	NA	NA
chr11	100466256	100466276	ATGAATGATGGAAATGATGT	-	ATGAATGATGCACATCATGG	4	No	NA	NA	NA	NA	NA	NA	NA
chr11	100932149	100932169	ATGAATGACCCACATGATGC	-	ATGAATGATGCACATCATGG	4	Yes	NA	NA	NA	NA	NA	NA	NA
chr11	101531654	101531674	GTGGATGATGGAGATCATGG	-	ATGAATGATGCACATCATGG	4	No	NA	NA	NA	NA	NA	NA	NA
chr11	104926969	104926989	ATGAAAGATGCAAACCATGA	-	ATGAATGATGCACATCATGG	4	No	NA	NA	NA	NA	NA	NA	NA
chr11	105188606	105188626	ATGCATCATGCACAGCAAGG	+	ATGAATGATGCACATCATGG	4	No	NA	NA	NA	NA	NA	NA	NA
chr11	105368431	105368451	GTTAATGAGGCTCATCATGG	+	ATGAATGATGCACATCATGG	4	No	NA	NA	NA	NA	NA	NA	NA
chr11	106092952	106092972	AAGAATGACGCACTTGATGG	-	ATGAATGATGCACATCATGG	4	No	NA	NA	NA	NA	NA	NA	NA
chr11	106236429	106236449	ATGAATGATGCAAATGAAGA	+	ATGAATGATGCACATCATGG	4	No	NA	NA	NA	NA	NA	NA	NA
chr11	107070862	107070882	ATGAATGATGCATATTTTTG	-	ATGAATGATGCACATCATGG	4	No	NA	NA	NA	NA	NA	NA	NA
chr11	108186741	108186761	GTGCATGAGGCAAATCATGG	+	ATGAATGATGCACATCATGG	4	No	NA	NA	NA	NA	NA	NA	NA
chr11	108410396	108410416	TTGCATTATGCAAATCATGG	-	ATGAATGATGCACATCATGG	4	No	NA	NA	NA	NA	NA	NA	NA
chr11	108613835	108613855	ATAAATGAGGCACATAGTGG	+	ATGAATGATGCACATCATGG	4	No	NA	NA	NA	NA	NA	NA	NA
chr11	109130936	109130956	ATGAATGCAGTAGATCATGG	+	ATGAATGATGCACATCATGG	4	No	NA	NA	NA	NA	NA	NA	NA
chr11	110618792	110618812	ATGAAAAATGCCCATCATGA	+	ATGAATGATGCACATCATGG	4	No	NA	NA	NA	NA	NA	NA	NA
chr11	112765154	112765174	ATGAAGGAGACACATCCTGG	-	ATGAATGATGCACATCATGG	4	No	NA	NA	NA	NA	NA	NA	NA
chr11	113059988	113060008	ATGGAGGATGCACATCCAGG	-	ATGAATGATGCACATCATGG	4	No	NA	NA	NA	NA	NA	NA	NA
chr11	113924600	113924620	ATGAATGATGCAAATTGTGC	-	ATGAATGATGCACATCATGG	4	No	NA	NA	NA	NA	NA	NA	NA
chr11	114951701	114951721	ATGAACGATGTATATCATTG	+	ATGAATGATGCACATCATGG	4	No	NA	NA	NA	NA	NA	NA	NA
chr11	118676714	118676734	ATGAATGATAGAGAACATGG	-	ATGAATGATGCACATCATGG	4	No	NA	NA	NA	NA	NA	NA	NA
chr11	119623203	119623223	CTGAATCATGCTAATCATGG	-	ATGAATGATGCACATCATGG	4	No	NA	NA	NA	NA	NA	NA	NA
chr11	119838443	119838463	ATGCATGATCCAGATCCTGG	+	ATGAATGATGCACATCATGG	4	No	NA	NA	NA	NA	NA	NA	NA
chr12	4029451	4029471	ATGAATGATACATGTGATGG	+	ATGAATGATGCACATCATGG	4	No	NA	NA	NA	NA	NA	NA	NA
chr12	4962648	4962668	ATGAATGCTGCCTATAATGG	+	ATGAATGATGCACATCATGG	4	No	NA	NA	NA	NA	NA	NA	NA
chr12	5068276	5068296	AAGAATGATGCCCAGCATTG	-	ATGAATGATGCACATCATGG	4	No	NA	NA	NA	NA	NA	NA	NA
chr12	5702477	5702497	AAGAATGCTGTCCATCATGG	+	ATGAATGATGCACATCATGG	4	No	NA	NA	NA	NA	NA	NA	NA
chr12	6186609	6186629	ATGAATTATGCACCTTATTG	+	ATGAATGATGCACATCATGG	4	No	NA	NA	NA	NA	NA	NA	NA
chr12	7265554	7265574	ATGAATGAAGCAGATCTTGA	+	ATGAATGATGCACATCATGG	4	No	NA	NA	NA	NA	NA	NA	NA
chr12	7569426	7569446	ATGAATTATGAACATAATGA	+	ATGAATGATGCACATCATGG	4	No	NA	NA	NA	NA	NA	NA	NA
chr12	8675637	8675657	ATAAATGATTTACATCATGT	+	ATGAATGATGCACATCATGG	4	No	NA	NA	NA	NA	NA	NA	NA
chr12	13499366	13499386	CTGTATGGTGCACATCATTG	-	ATGAATGATGCACATCATGG	4	No	NA	NA	NA	NA	NA	NA	NA
chr12	13825342	13825362	ATGAAAGATGCATACCTTGG	-	ATGAATGATGCACATCATGG	4	No	NA	NA	NA	NA	NA	NA	NA
chr12	15033467	15033487	GTGTATGATTCACATAATGG	-	ATGAATGATGCACATCATGG	4	No	NA	NA	NA	NA	NA	NA	NA
chr12	19665210	19665230	ATGAATGATGTAAATAATAG	+	ATGAATGATGCACATCATGG	4	No	NA	NA	NA	NA	NA	NA	NA
chr12	21052549	21052569	ATAAATGATGTAAATCATAG	+	ATGAATGATGCACATCATGG	4	No	NA	NA	NA	NA	NA	NA	NA
chr12	21620210	21620230	ATAAATGATGTAAATCATAG	-	ATGAATGATGCACATCATGG	4	No	NA	NA	NA	NA	NA	NA	NA
chr12	24521786	24521806	ATAAATGATGCACATGTTAG	+	ATGAATGATGCACATCATGG	4	No	NA	NA	NA	NA	NA	NA	NA
chr12	24697545	24697565	ATGGAGGCAGCACATCATGG	+	ATGAATGATGCACATCATGG	4	Yes	NA	NA	NA	NA	NA	NA	NA
chr12	24797269	24797289	ATGAATGTTGGACCTCAGGG	+	ATGAATGATGCACATCATGG	4	Yes	NA	NA	NA	NA	NA	NA	NA
chr12	27082533	27082553	ATTAATGATTGACATCAAGG	+	ATGAATGATGCACATCATGG	4	No	NA	NA	NA	NA	NA	NA	NA
chr12	27959317	27959337	ATGAATGATGCTCAAAATGT	-	ATGAATGATGCACATCATGG	4	No	NA	NA	NA	NA	NA	NA	NA
chr12	28630746	28630766	AGGAATGATGAAGACCATGG	+	ATGAATGATGCACATCATGG	4	No	NA	NA	NA	NA	NA	NA	NA
chr12	28631572	28631592	ATAAATGATGGAGACCATGG	+	ATGAATGATGCACATCATGG	4	No	NA	NA	NA	NA	NA	NA	NA
chr12	28911952	28911972	ATCAGTGATCCACAGCATGG	-	ATGAATGATGCACATCATGG	4	No	NA	NA	NA	NA	NA	NA	NA
chr12	29169687	29169707	ATTTAAGATGCAAATCATGG	-	ATGAATGATGCACATCATGG	4	No	NA	NA	NA	NA	NA	NA	NA
chr12	29898733	29898753	ATCAATGAAGAAAATCATGG	+	ATGAATGATGCACATCATGG	4	No	NA	NA	NA	NA	NA	NA	NA
chr12	30310565	30310585	CTGAAGGATCAACATCATGG	+	ATGAATGATGCACATCATGG	4	No	NA	NA	NA	NA	NA	NA	NA
chr12	30439182	30439202	ATAAATTATGCACCACATGG	+	ATGAATGATGCACATCATGG	4	No	NA	NA	NA	NA	NA	NA	NA
chr12	30645756	30645776	ATGAATGAGGCCCATCCTGC	+	ATGAATGATGCACATCATGG	4	No	NA	NA	NA	NA	NA	NA	NA
chr12	32001945	32001965	ATGAAAGAAGGATATCATGG	+	ATGAATGATGCACATCATGG	4	No	NA	NA	NA	NA	NA	NA	NA
chr12	33113292	33113312	ATGAATGAAGCACAAGGTGG	+	ATGAATGATGCACATCATGG	4	No	NA	NA	NA	NA	NA	NA	NA
chr12	35359282	35359302	AGGAATGATGCATCTCATGT	-	ATGAATGATGCACATCATGG	4	No	NA	NA	NA	NA	NA	NA	NA
chr12	37089540	37089560	ATGGATCATCCACATCAGGG	+	ATGAATGATGCACATCATGG	4	No	NA	NA	NA	NA	NA	NA	NA
chr12	38001636	38001656	ATGAATTATACATCTCATGG	+	ATGAATGATGCACATCATGG	4	No	NA	NA	NA	NA	NA	NA	NA
chr12	38363613	38363633	ATGACTTATCCACATCATGT	-	ATGAATGATGCACATCATGG	4	No	NA	NA	NA	NA	NA	NA	NA
chr12	43870592	43870612	ATGAATGAATCACTTAATGG	+	ATGAATGATGCACATCATGG	4	No	NA	NA	NA	NA	NA	NA	NA
chr12	43999404	43999424	AAGCATGATGCAAATCATAG	+	ATGAATGATGCACATCATGG	4	No	NA	NA	NA	NA	NA	NA	NA
chr12	44775901	44775921	AGGAATGATGCACTTCAAGT	-	ATGAATGATGCACATCATGG	4	No	NA	NA	NA	NA	NA	NA	NA
chr12	44964726	44964746	ATGAATGATCAACATTATTG	+	ATGAATGATGCACATCATGG	4	No	NA	NA	NA	NA	NA	NA	NA
chr12	45621475	45621495	ATGAATGAAGCTTCTCATGG	+	ATGAATGATGCACATCATGG	4	No	NA	NA	NA	NA	NA	NA	NA
chr12	47494915	47494935	ATGCATGAAGTTCATCATGG	-	ATGAATGATGCACATCATGG	4	No	NA	NA	NA	NA	NA	NA	NA
chr12	48903519	48903539	ATGAATTATGCACATAAAAG	+	ATGAATGATGCACATCATGG	4	No	NA	NA	NA	NA	NA	NA	NA
chr12	49185981	49186001	ATGAATTATGCACATTATTT	-	ATGAATGATGCACATCATGG	4	No	NA	NA	NA	NA	NA	NA	NA
chr12	49927357	49927377	AAGCTTGATGCTCATCATGG	-	ATGAATGATGCACATCATGG	4	No	NA	NA	NA	NA	NA	NA	NA
chr12	50651396	50651416	AAGAATCTTTCACATCATGG	-	ATGAATGATGCACATCATGG	4	No	NA	NA	NA	NA	NA	NA	NA
chr12	51547860	51547880	ATTTATGATGAACAACATGG	-	ATGAATGATGCACATCATGG	4	No	NA	NA	NA	NA	NA	NA	NA
chr12	53650618	53650638	AAGATAGATGTACATCATGG	-	ATGAATGATGCACATCATGG	4	No	NA	NA	NA	NA	NA	NA	NA
chr12	57044066	57044086	ATGAATGAGGCATTTGATGG	+	ATGAATGATGCACATCATGG	4	No	NA	NA	NA	NA	NA	NA	NA
chr12	57165836	57165856	ATGAATGTTCCACGTCATGT	+	ATGAATGATGCACATCATGG	4	No	NA	NA	NA	NA	NA	NA	NA
chr12	57698337	57698357	ATAAATGATGCTCATCCTGA	-	ATGAATGATGCACATCATGG	4	No	NA	NA	NA	NA	NA	NA	NA
chr12	58542483	58542503	ATTAATGATGCACATTCTGC	-	ATGAATGATGCACATCATGG	4	No	NA	NA	NA	NA	NA	NA	NA
chr12	59680918	59680938	ATGAAAGATGCACATATTTG	+	ATGAATGATGCACATCATGG	4	No	NA	NA	NA	NA	NA	NA	NA
chr12	62881345	62881365	ATGCATGATTCACAATATGG	+	ATGAATGATGCACATCATGG	4	No	NA	NA	NA	NA	NA	NA	NA
chr12	62914665	62914685	TTGAATAATGCAAATAATGG	+	ATGAATGATGCACATCATGG	4	No	NA	NA	NA	NA	NA	NA	NA
chr12	64105771	64105791	ATGAAAGATGCACAACATTC	+	ATGAATGATGCACATCATGG	4	Yes	NA	NA	NA	NA	NA	NA	NA
chr12	64197854	64197874	ATGAATAATGCACATGAAAG	+	ATGAATGATGCACATCATGG	4	No	NA	NA	NA	NA	NA	NA	NA
chr12	64562023	64562043	TTGAAGACTGCACATCATGG	-	ATGAATGATGCACATCATGG	4	No	NA	NA	NA	NA	NA	NA	NA
chr12	65169834	65169854	ATGAATGAAGCACATCAGTT	-	ATGAATGATGCACATCATGG	4	No	NA	NA	NA	NA	NA	NA	NA
chr12	66693414	66693434	ATGTCTGAAGCACATCATTG	-	ATGAATGATGCACATCATGG	4	No	NA	NA	NA	NA	NA	NA	NA
chr12	67186317	67186337	ATGAATGATGCTCATGTGGG	-	ATGAATGATGCACATCATGG	4	No	NA	NA	NA	NA	NA	NA	NA
chr12	69241581	69241601	ATGTATGGTGTACATCCTGG	-	ATGAATGATGCACATCATGG	4	No	NA	NA	NA	NA	NA	NA	NA
chr12	70500658	70500678	ATCAATGATGGAGATGATGG	+	ATGAATGATGCACATCATGG	4	Yes	NA	NA	NA	NA	NA	NA	NA
chr12	70941195	70941215	ATGGTTGTTGCACATCATGA	-	ATGAATGATGCACATCATGG	4	No	NA	NA	NA	NA	NA	NA	NA
chr12	72523286	72523306	ATGAATGATGATGATGATGG	-	ATGAATGATGCACATCATGG	4	Yes	NA	NA	NA	NA	NA	NA	NA
chr12	72865217	72865237	AAGAATGATTCACGTCCTGG	+	ATGAATGATGCACATCATGG	4	No	NA	NA	NA	NA	NA	NA	NA
chr12	73180940	73180960	ATTAAAGATCCACATCCTGG	-	ATGAATGATGCACATCATGG	4	No	NA	NA	NA	NA	NA	NA	NA
chr12	74229956	74229976	ATGAATGATGCAGCTTATGA	+	ATGAATGATGCACATCATGG	4	No	NA	NA	NA	NA	NA	NA	NA
chr12	74347728	74347748	GTGACTGATGCTCATCATGT	+	ATGAATGATGCACATCATGG	4	No	NA	NA	NA	NA	NA	NA	NA
chr12	74497843	74497863	ATCAATGATGCCCATCCTAG	+	ATGAATGATGCACATCATGG	4	No	NA	NA	NA	NA	NA	NA	NA
chr12	75431786	75431806	AGGAATGAGGGTCATCATGG	+	ATGAATGATGCACATCATGG	4	No	NA	NA	NA	NA	NA	NA	NA
chr12	80333164	80333184	AAGAATGATGTACATTAAGG	-	ATGAATGATGCACATCATGG	4	No	NA	NA	NA	NA	NA	NA	NA
chr12	81419989	81420009	GGGTATGATGCACACCATGG	-	ATGAATGATGCACATCATGG	4	No	NA	NA	NA	NA	NA	NA	NA
chr12	83012916	83012936	ATGAGTGTAGCACATCATTG	-	ATGAATGATGCACATCATGG	4	No	NA	NA	NA	NA	NA	NA	NA
chr12	83336277	83336297	ATGAGCGATTAACATCATGG	-	ATGAATGATGCACATCATGG	4	No	NA	NA	NA	NA	NA	NA	NA
chr12	84042434	84042454	ACAAATGATTCACATCTTGG	+	ATGAATGATGCACATCATGG	4	No	NA	NA	NA	NA	NA	NA	NA
chr12	84546002	84546022	AAGAAAGATGCACCTGATGG	+	ATGAATGATGCACATCATGG	4	Yes	NA	NA	NA	NA	NA	NA	NA
chr12	84605711	84605731	ATAAATAATGCACAGCATGT	+	ATGAATGATGCACATCATGG	4	No	NA	NA	NA	NA	NA	NA	NA
chr12	85557614	85557634	ACTAATGATGCCCATCATGA	-	ATGAATGATGCACATCATGG	4	No	NA	NA	NA	NA	NA	NA	NA
chr12	85887060	85887080	ATGAATGATGCACATACGGT	-	ATGAATGATGCACATCATGG	4	No	NA	NA	NA	NA	NA	NA	NA
chr12	89140074	89140094	AGGACTGATGGACATCTTGG	-	ATGAATGATGCACATCATGG	4	No	NA	NA	NA	NA	NA	NA	NA
chr12	89270250	89270270	ATGAATTATGCAGTTCATTG	+	ATGAATGATGCACATCATGG	4	No	NA	NA	NA	NA	NA	NA	NA
chr12	90542927	90542947	ATAAAAGATGGAGATCATGG	-	ATGAATGATGCACATCATGG	4	No	NA	NA	NA	NA	NA	NA	NA
chr12	91072068	91072088	ATGACTGCTGCAGTTCATGG	-	ATGAATGATGCACATCATGG	4	No	NA	NA	NA	NA	NA	NA	NA
chr12	91336124	91336144	ATGAAGGATGTATATCAAGG	-	ATGAATGATGCACATCATGG	4	No	NA	NA	NA	NA	NA	NA	NA
chr12	92699533	92699553	ATGACTGATGCATCTCATTG	+	ATGAATGATGCACATCATGG	4	Yes	NA	NA	NA	NA	NA	NA	NA
chr12	93382860	93382880	AAGAATGAAGCCCATGATGG	-	ATGAATGATGCACATCATGG	4	No	NA	NA	NA	NA	NA	NA	NA
chr12	93739341	93739361	ATGAGTGAGACTCATCATGG	-	ATGAATGATGCACATCATGG	4	No	NA	NA	NA	NA	NA	NA	NA
chr12	94289613	94289633	ATGAAAGATGCAGATGCTGG	+	ATGAATGATGCACATCATGG	4	No	NA	NA	NA	NA	NA	NA	NA
chr12	95684217	95684237	ACAAATCATGCAAATCATGG	+	ATGAATGATGCACATCATGG	4	No	NA	NA	NA	NA	NA	NA	NA
chr12	96115633	96115653	ATGATTGATTCAAATCAGGG	-	ATGAATGATGCACATCATGG	4	No	NA	NA	NA	NA	NA	NA	NA
chr12	98977071	98977091	ATGAATGAAGCAGAGCATGT	+	ATGAATGATGCACATCATGG	4	No	NA	NA	NA	NA	NA	NA	NA
chr12	99107590	99107610	ATGACTGATGCTGACCATGG	-	ATGAATGATGCACATCATGG	4	Yes	NA	NA	NA	NA	NA	NA	NA
chr12	99594505	99594525	CTGAAGGAGGCTCATCATGG	+	ATGAATGATGCACATCATGG	4	No	NA	NA	NA	NA	NA	NA	NA
chr12	100254641	100254661	ATGAATCATGCAGAGCCTGG	-	ATGAATGATGCACATCATGG	4	No	NA	NA	NA	NA	NA	NA	NA
chr12	101694586	101694606	ATGGATTATACACATCATAG	+	ATGAATGATGCACATCATGG	4	No	NA	NA	NA	NA	NA	NA	NA
chr12	102194181	102194201	ATGCCTGATTCACATCATGC	+	ATGAATGATGCACATCATGG	4	Yes	NA	NA	NA	NA	NA	NA	NA
chr12	104275692	104275712	TTAAATGATGCAGAGCATGG	+	ATGAATGATGCACATCATGG	4	No	NA	NA	NA	NA	NA	NA	NA
chr12	107322041	107322061	ATGAATGAGTCAAATGATGG	+	ATGAATGATGCACATCATGG	4	No	NA	NA	NA	NA	NA	NA	NA
chr12	107399897	107399917	ATGACTGAGGCACATCAGGC	-	ATGAATGATGCACATCATGG	4	No	NA	NA	NA	NA	NA	NA	NA
chr12	107746822	107746842	ATGACGGATGCACAGCATGT	+	ATGAATGATGCACATCATGG	4	No	NA	NA	NA	NA	NA	NA	NA
chr12	108114868	108114888	ATACATGATGCAAATAATGG	-	ATGAATGATGCACATCATGG	4	No	NA	NA	NA	NA	NA	NA	NA
chr12	108235945	108235965	AAGCAGGAGGCACATCATGG	-	ATGAATGATGCACATCATGG	4	Yes	NA	NA	NA	NA	NA	NA	NA
chr12	108895214	108895234	ATGAATGAAGGACATCATTT	+	ATGAATGATGCACATCATGG	4	No	NA	NA	NA	NA	NA	NA	NA
chr12	109445990	109446010	ATGAATGAGGCACAACGTGT	-	ATGAATGATGCACATCATGG	4	No	NA	NA	NA	NA	NA	NA	NA
chr12	109785285	109785305	ATGAATGATGCCACTCCTGG	+	ATGAATGATGCACATCATGG	4	No	NA	NA	NA	NA	NA	NA	NA
chr12	110752366	110752386	ATGAGTGAGGCAGATCTTGG	-	ATGAATGATGCACATCATGG	4	No	NA	NA	NA	NA	NA	NA	NA
chr12	112388711	112388731	AAGAAAGATGTGCATCATGG	+	ATGAATGATGCACATCATGG	4	No	NA	NA	NA	NA	NA	NA	NA
chr12	112466365	112466385	ATGTATGGTGCCCCTCATGG	-	ATGAATGATGCACATCATGG	4	No	NA	NA	NA	NA	NA	NA	NA
chr12	113001885	113001905	ATGTATTGTGCACATGATGG	-	ATGAATGATGCACATCATGG	4	No	NA	NA	NA	NA	NA	NA	NA
chr12	113286474	113286494	ATGAATTATGCAAACCATAG	-	ATGAATGATGCACATCATGG	4	No	NA	NA	NA	NA	NA	NA	NA
chr12	113337974	113337994	ATGAAGGATGTGCATCCTGG	-	ATGAATGATGCACATCATGG	4	No	NA	NA	NA	NA	NA	NA	NA
chr12	113362377	113362397	AAGAAGGAGGCACATCAGGG	-	ATGAATGATGCACATCATGG	4	No	NA	NA	NA	NA	NA	NA	NA
chr12	114317006	114317026	ATGGGGGATGGACATCATGG	+	ATGAATGATGCACATCATGG	4	No	NA	NA	NA	NA	NA	NA	NA
chr12	114684024	114684044	GTGAATAATTCAAATCATGG	-	ATGAATGATGCACATCATGG	4	No	NA	NA	NA	NA	NA	NA	NA
chr12	114741798	114741818	GTGAATAATTCAAATCATGG	-	ATGAATGATGCACATCATGG	4	No	NA	NA	NA	NA	NA	NA	NA
chr12	114747664	114747684	GTGAATAATACAAATCATGG	-	ATGAATGATGCACATCATGG	4	No	NA	NA	NA	NA	NA	NA	NA
chr12	114789766	114789786	GTGAATAATTCAAATCATGG	-	ATGAATGATGCACATCATGG	4	No	NA	NA	NA	NA	NA	NA	NA
chr12	114845042	114845062	GTGAATAATTCAAATCATGG	-	ATGAATGATGCACATCATGG	4	No	NA	NA	NA	NA	NA	NA	NA
chr12	116789264	116789284	ATGTATGATGCACAAAAAGG	-	ATGAATGATGCACATCATGG	4	No	NA	NA	NA	NA	NA	NA	NA
chr12	117180382	117180402	ATGGATGGTGCTCTTCATGG	+	ATGAATGATGCACATCATGG	4	No	NA	NA	NA	NA	NA	NA	NA
chr12	118437128	118437148	ATGAATGATGCAGGCCCTGG	-	ATGAATGATGCACATCATGG	4	No	NA	NA	NA	NA	NA	NA	NA
chr13	4036808	4036828	ATGTATGTTGTACATCATGC	-	ATGAATGATGCACATCATGG	4	Yes	NA	NA	NA	NA	NA	NA	NA
chr13	4654980	4655000	AAGAATGATGTAAATCATAG	+	ATGAATGATGCACATCATGG	4	No	NA	NA	NA	NA	NA	NA	NA
chr13	5059820	5059840	ATGAATCCTTCATATCATGG	+	ATGAATGATGCACATCATGG	4	No	NA	NA	NA	NA	NA	NA	NA
chr13	5271417	5271437	TTGAATGCTGCACAGGATGG	+	ATGAATGATGCACATCATGG	4	No	NA	NA	NA	NA	NA	NA	NA
chr13	5292155	5292175	ATGTAACATGCACATCATGC	-	ATGAATGATGCACATCATGG	4	No	NA	NA	NA	NA	NA	NA	NA
chr13	5414995	5415015	TTCAATGATGAACATCATGT	-	ATGAATGATGCACATCATGG	4	No	NA	NA	NA	NA	NA	NA	NA
chr13	6082276	6082296	AGGAATGATGGACAAAATGG	+	ATGAATGATGCACATCATGG	4	No	NA	NA	NA	NA	NA	NA	NA
chr13	6505612	6505632	ATGAATGATTCCCACCAAGG	-	ATGAATGATGCACATCATGG	4	No	NA	NA	NA	NA	NA	NA	NA
chr13	7330196	7330216	GTGAATTATGACCATCATGG	+	ATGAATGATGCACATCATGG	4	No	NA	NA	NA	NA	NA	NA	NA
chr13	8710869	8710889	ATAAATGATGCAGCTGATGG	+	ATGAATGATGCACATCATGG	4	No	NA	NA	NA	NA	NA	NA	NA
chr13	9100949	9100969	TTGAATTTTCCACATCATGG	-	ATGAATGATGCACATCATGG	4	No	NA	NA	NA	NA	NA	NA	NA
chr13	9153476	9153496	ATGAGTGATGGACATCAGGT	+	ATGAATGATGCACATCATGG	4	No	NA	NA	NA	NA	NA	NA	NA
chr13	9740928	9740948	ACGCATGAGGCAAATCATGG	-	ATGAATGATGCACATCATGG	4	No	NA	NA	NA	NA	NA	NA	NA
chr13	13972916	13972936	ATGATTAATGCTCATCATGA	-	ATGAATGATGCACATCATGG	4	No	NA	NA	NA	NA	NA	NA	NA
chr13	15453825	15453845	ATGAAGGATGTAAATCCTGG	+	ATGAATGATGCACATCATGG	4	No	NA	NA	NA	NA	NA	NA	NA
chr13	17547136	17547156	AGGAATGAAGCAGACCATGG	-	ATGAATGATGCACATCATGG	4	No	NA	NA	NA	NA	NA	NA	NA
chr13	18421740	18421760	AAGAATGATGATAATCATGG	+	ATGAATGATGCACATCATGG	4	No	NA	NA	NA	NA	NA	NA	NA
chr13	18437095	18437115	ATGAATGATTGGCATCATGA	+	ATGAATGATGCACATCATGG	4	No	NA	NA	NA	NA	NA	NA	NA
chr13	19020517	19020537	ATCAATAATACAAATCATGG	-	ATGAATGATGCACATCATGG	4	No	NA	NA	NA	NA	NA	NA	NA
chr13	19188236	19188256	ATGAATGATACTTATGATGG	+	ATGAATGATGCACATCATGG	4	No	NA	NA	NA	NA	NA	NA	NA
chr13	19342146	19342166	ATGTGTCAGGCACATCATGG	+	ATGAATGATGCACATCATGG	4	No	NA	NA	NA	NA	NA	NA	NA
chr13	19887883	19887903	ATGAATATGGGACATCATGG	+	ATGAATGATGCACATCATGG	4	No	NA	NA	NA	NA	NA	NA	NA
chr13	19978138	19978158	ATGAATGTTTCACATGATGA	+	ATGAATGATGCACATCATGG	4	No	NA	NA	NA	NA	NA	NA	NA
chr13	20814610	20814630	TTGAATGAAACACAGCATGG	-	ATGAATGATGCACATCATGG	4	No	NA	NA	NA	NA	NA	NA	NA
chr13	21010645	21010665	ATGAGGGCTGCACTTCATGG	+	ATGAATGATGCACATCATGG	4	No	NA	NA	NA	NA	NA	NA	NA
chr13	22527254	22527274	AAGAAAGCTGCACTTCATGG	+	ATGAATGATGCACATCATGG	4	No	NA	NA	NA	NA	NA	NA	NA
chr13	22924428	22924448	ATGCATGTTGAACATCTTGG	+	ATGAATGATGCACATCATGG	4	No	NA	NA	NA	NA	NA	NA	NA
chr13	22968623	22968643	ATGCATGTTGAACATCTTGG	-	ATGAATGATGCACATCATGG	4	No	NA	NA	NA	NA	NA	NA	NA
chr13	25770895	25770915	ATGAATGTTGCACACAATGA	+	ATGAATGATGCACATCATGG	4	No	NA	NA	NA	NA	NA	NA	NA
chr13	28146349	28146369	ATGGATGATCCCCATCTTGG	-	ATGAATGATGCACATCATGG	4	No	NA	NA	NA	NA	NA	NA	NA
chr13	28916470	28916490	ATGAATAATTCATATTATGG	+	ATGAATGATGCACATCATGG	4	No	NA	NA	NA	NA	NA	NA	NA
chr13	29598543	29598563	ATGAAAGATGCACACCAGAG	+	ATGAATGATGCACATCATGG	4	No	NA	NA	NA	NA	NA	NA	NA
chr13	29742234	29742254	ATGAAATATGCACATGTTGG	-	ATGAATGATGCACATCATGG	4	No	NA	NA	NA	NA	NA	NA	NA
chr13	30205614	30205634	AGGAAGGACTCACATCATGG	-	ATGAATGATGCACATCATGG	4	Yes	NA	NA	NA	NA	NA	NA	NA
chr13	30246587	30246607	TTGATTGAGGCACATCATTG	-	ATGAATGATGCACATCATGG	4	No	NA	NA	NA	NA	NA	NA	NA
chr13	31970530	31970550	AAGAATGATGTACAGCATGC	+	ATGAATGATGCACATCATGG	4	No	NA	NA	NA	NA	NA	NA	NA
chr13	32640818	32640838	GGGAATGTTGTACATCATGG	-	ATGAATGATGCACATCATGG	4	Yes	NA	NA	NA	NA	NA	NA	NA
chr13	34733402	34733422	ATGAATGTGGCCCATCAAGG	-	ATGAATGATGCACATCATGG	4	No	NA	NA	NA	NA	NA	NA	NA
chr13	34897766	34897786	AAGAATGCTGCACATTATGT	-	ATGAATGATGCACATCATGG	4	No	NA	NA	NA	NA	NA	NA	NA
chr13	35938536	35938556	ATGAATGCTGCACCACATGA	-	ATGAATGATGCACATCATGG	4	No	NA	NA	NA	NA	NA	NA	NA
chr13	36494585	36494605	ATGAATGATTTCCAACATGG	-	ATGAATGATGCACATCATGG	4	No	NA	NA	NA	NA	NA	NA	NA
chr13	38332854	38332874	ATGAATGATGCTCCTAAAGG	-	ATGAATGATGCACATCATGG	4	No	NA	NA	NA	NA	NA	NA	NA
chr13	39839725	39839745	CTGTATGATCCATATCATGG	-	ATGAATGATGCACATCATGG	4	No	NA	NA	NA	NA	NA	NA	NA
chr13	40269858	40269878	AGCAATTATGCACTTCATGG	-	ATGAATGATGCACATCATGG	4	No	NA	NA	NA	NA	NA	NA	NA
chr13	43044809	43044829	ATGACAGATGCAAATCATGT	-	ATGAATGATGCACATCATGG	4	No	NA	NA	NA	NA	NA	NA	NA
chr13	45120416	45120436	ATGAATGATGCACTGAATGA	+	ATGAATGATGCACATCATGG	4	No	NA	NA	NA	NA	NA	NA	NA
chr13	45347736	45347756	GTGAATGAAACACTTCATGG	-	ATGAATGATGCACATCATGG	4	No	NA	NA	NA	NA	NA	NA	NA
chr13	46667888	46667908	AGGAATGCTGCACCTAATGG	-	ATGAATGATGCACATCATGG	4	No	NA	NA	NA	NA	NA	NA	NA
chr13	46745715	46745735	ATGACTGAGGCACAGCCTGG	+	ATGAATGATGCACATCATGG	4	No	NA	NA	NA	NA	NA	NA	NA
chr13	52137724	52137744	AGTAATGGTGCAAATCATGG	-	ATGAATGATGCACATCATGG	4	No	NA	NA	NA	NA	NA	NA	NA
chr13	52876840	52876860	ATGAATGATGCACTTTTTGA	+	ATGAATGATGCACATCATGG	4	No	NA	NA	NA	NA	NA	NA	NA
chr13	53861831	53861851	ATGAATGATGTTGATCTTGG	+	ATGAATGATGCACATCATGG	4	No	NA	NA	NA	NA	NA	NA	NA
chr13	54896256	54896276	ATGAAGGATGCAGAGCATGC	+	ATGAATGATGCACATCATGG	4	Yes	NA	NA	NA	NA	NA	NA	NA
chr13	58388225	58388245	CTGAATGATGCCCATCTTTG	-	ATGAATGATGCACATCATGG	4	No	NA	NA	NA	NA	NA	NA	NA
chr13	58450179	58450199	ATCTATGATGCACATCAGAG	-	ATGAATGATGCACATCATGG	4	No	NA	NA	NA	NA	NA	NA	NA
chr13	58600466	58600486	ATGAATGCCCCACATCATAG	-	ATGAATGATGCACATCATGG	4	No	NA	NA	NA	NA	NA	NA	NA
chr13	63068283	63068303	AGGTATGCTGCTCATCATGG	+	ATGAATGATGCACATCATGG	4	No	NA	NA	NA	NA	NA	NA	NA
chr13	64156747	64156767	AAGAATGAGGCACATGATGC	+	ATGAATGATGCACATCATGG	4	No	NA	NA	NA	NA	NA	NA	NA
chr13	64224136	64224156	ATGACTGGTCCAAATCATGG	-	ATGAATGATGCACATCATGG	4	No	NA	NA	NA	NA	NA	NA	NA
chr13	65015697	65015717	AGGCAGGATGCCCATCATGG	+	ATGAATGATGCACATCATGG	4	No	NA	NA	NA	NA	NA	NA	NA
chr13	69771508	69771528	ATGAATTTATCACATCATGG	-	ATGAATGATGCACATCATGG	4	No	NA	NA	NA	NA	NA	NA	NA
chr13	70497574	70497594	ATGAATGAGGCACAGCCAGG	-	ATGAATGATGCACATCATGG	4	No	NA	NA	NA	NA	NA	NA	NA
chr13	70856265	70856285	ATGTATGATGCATATAATGT	-	ATGAATGATGCACATCATGG	4	No	NA	NA	NA	NA	NA	NA	NA
chr13	73495917	73495937	GTAAAGGATTCACATCATGG	-	ATGAATGATGCACATCATGG	4	No	NA	NA	NA	NA	NA	NA	NA
chr13	73656455	73656475	AGGAATGATGAACATCTTTG	-	ATGAATGATGCACATCATGG	4	No	NA	NA	NA	NA	NA	NA	NA
chr13	73659989	73660009	ATGGATGATGTACTACATGG	+	ATGAATGATGCACATCATGG	4	No	NA	NA	NA	NA	NA	NA	NA
chr13	74024913	74024933	ATGAATGATGTTCCTCTTGG	+	ATGAATGATGCACATCATGG	4	No	NA	NA	NA	NA	NA	NA	NA
chr13	77071628	77071648	ATGTATAATGCAAATCATGC	-	ATGAATGATGCACATCATGG	4	No	NA	NA	NA	NA	NA	NA	NA
chr13	78676064	78676084	CTGGATGTTGCATATCATGG	-	ATGAATGATGCACATCATGG	4	No	NA	NA	NA	NA	NA	NA	NA
chr13	78714656	78714676	AGGAATGGTGCAGATGATGG	+	ATGAATGATGCACATCATGG	4	No	NA	NA	NA	NA	NA	NA	NA
chr13	78916410	78916430	CTGAGTGATGCTCAGCATGG	+	ATGAATGATGCACATCATGG	4	No	NA	NA	NA	NA	NA	NA	NA
chr13	81494477	81494497	ATGAATGATGCACAGTAAGT	+	ATGAATGATGCACATCATGG	4	No	NA	NA	NA	NA	NA	NA	NA
chr13	81941692	81941712	ATGTATGATGCATATCATAT	-	ATGAATGATGCACATCATGG	4	No	NA	NA	NA	NA	NA	NA	NA
chr13	82135415	82135435	ATCACTGATGCACATTATTG	+	ATGAATGATGCACATCATGG	4	No	NA	NA	NA	NA	NA	NA	NA
chr13	86862216	86862236	ATGAAAGATGAAGATCCTGG	-	ATGAATGATGCACATCATGG	4	No	NA	NA	NA	NA	NA	NA	NA
chr13	88078269	88078289	ATGAAGGTTGCAGATAATGG	-	ATGAATGATGCACATCATGG	4	No	NA	NA	NA	NA	NA	NA	NA
chr13	88544220	88544240	ATAAATGGTGCAGATCTTGG	-	ATGAATGATGCACATCATGG	4	No	NA	NA	NA	NA	NA	NA	NA
chr13	88665867	88665887	AAGAATGATGCTGATCATGA	-	ATGAATGATGCACATCATGG	4	No	NA	NA	NA	NA	NA	NA	NA
chr13	88785086	88785106	ATTAATGATGCTGATCATAG	+	ATGAATGATGCACATCATGG	4	No	NA	NA	NA	NA	NA	NA	NA
chr13	90691857	90691877	ATGAACGATGTATATCATTG	-	ATGAATGATGCACATCATGG	4	No	NA	NA	NA	NA	NA	NA	NA
chr13	92784322	92784342	ATGAATGATGCTGATGATAG	+	ATGAATGATGCACATCATGG	4	No	NA	NA	NA	NA	NA	NA	NA
chr13	93627518	93627538	ATGGATGAGTGACATCATGG	-	ATGAATGATGCACATCATGG	4	No	NA	NA	NA	NA	NA	NA	NA
chr13	93760229	93760249	ATCAAAGATGCACATGATGA	+	ATGAATGATGCACATCATGG	4	No	NA	NA	NA	NA	NA	NA	NA
chr13	94129533	94129553	ATGACTGATGCTCTTCACGG	+	ATGAATGATGCACATCATGG	4	No	NA	NA	NA	NA	NA	NA	NA
chr13	98302369	98302389	CTGACTGATGCACATCGAGG	+	ATGAATGATGCACATCATGG	4	No	NA	NA	NA	NA	NA	NA	NA
chr13	98555980	98556000	AGAAATGAAGCAGATCATGG	-	ATGAATGATGCACATCATGG	4	No	NA	NA	NA	NA	NA	NA	NA
chr13	100030194	100030214	ATGATGGATGTACATCATGA	+	ATGAATGATGCACATCATGG	4	No	NA	NA	NA	NA	NA	NA	NA
chr13	101177331	101177351	ATTAATGATGCATATCATAT	+	ATGAATGATGCACATCATGG	4	No	NA	NA	NA	NA	NA	NA	NA
chr13	105307788	105307808	AAGCATGAGGCACATCATAG	+	ATGAATGATGCACATCATGG	4	No	NA	NA	NA	NA	NA	NA	NA
chr13	106017415	106017435	ATGAATGATCTACATCATCT	+	ATGAATGATGCACATCATGG	4	No	NA	NA	NA	NA	NA	NA	NA
chr13	106168567	106168587	ATCAATGAGGCACATCTTGC	-	ATGAATGATGCACATCATGG	4	No	NA	NA	NA	NA	NA	NA	NA
chr13	107169474	107169494	ATGAATGATTAACATTATTG	-	ATGAATGATGCACATCATGG	4	No	NA	NA	NA	NA	NA	NA	NA
chr13	107201906	107201926	ATGAAAGATGGACATCACAG	+	ATGAATGATGCACATCATGG	4	No	NA	NA	NA	NA	NA	NA	NA
chr13	107482734	107482754	ATGAATCACACACAGCATGG	+	ATGAATGATGCACATCATGG	4	No	NA	NA	NA	NA	NA	NA	NA
chr13	107668315	107668335	ATAAAGGATCCCCATCATGG	+	ATGAATGATGCACATCATGG	4	Yes	NA	NA	NA	NA	NA	NA	NA
chr13	108672272	108672292	ATACATGATGCACACCATAG	-	ATGAATGATGCACATCATGG	4	No	NA	NA	NA	NA	NA	NA	NA
chr13	108752591	108752611	CTGAAAAATGCAGATCATGG	-	ATGAATGATGCACATCATGG	4	No	NA	NA	NA	NA	NA	NA	NA
chr13	110267452	110267472	ATGTTTGATGCACATCTTGC	+	ATGAATGATGCACATCATGG	4	No	NA	NA	NA	NA	NA	NA	NA
chr13	112960926	112960946	CTGCATGGTGAACATCATGG	-	ATGAATGATGCACATCATGG	4	Yes	NA	NA	NA	NA	NA	NA	NA
chr13	113204169	113204189	ATGAATGAAGCAAAGCTTGG	+	ATGAATGATGCACATCATGG	4	No	NA	NA	NA	NA	NA	NA	NA
chr13	113402000	113402020	GTGAATGATGCAAATCTTTG	+	ATGAATGATGCACATCATGG	4	No	NA	NA	NA	NA	NA	NA	NA
chr13	114089506	114089526	ATGCATGATGCTCATTAGGG	+	ATGAATGATGCACATCATGG	4	No	NA	NA	NA	NA	NA	NA	NA
chr13	114844830	114844850	GTGAATGATGCACAGGCTGG	-	ATGAATGATGCACATCATGG	4	No	NA	NA	NA	NA	NA	NA	NA
chr13	115045380	115045400	ATTAGTGTTGCTCATCATGG	-	ATGAATGATGCACATCATGG	4	No	NA	NA	NA	NA	NA	NA	NA
chr13	115200383	115200403	ATGCATTATGGACATTATGG	+	ATGAATGATGCACATCATGG	4	No	NA	NA	NA	NA	NA	NA	NA
chr13	118308506	118308526	ATGATTGATAAACATCTTGG	-	ATGAATGATGCACATCATGG	4	No	NA	NA	NA	NA	NA	NA	NA
chr13	120178202	120178222	ATGAATGATGTAAATCATAT	+	ATGAATGATGCACATCATGG	4	No	NA	NA	NA	NA	NA	NA	NA
chr14	7797960	7797980	CTGAATGATGCACCTGAGGG	-	ATGAATGATGCACATCATGG	4	No	NA	NA	NA	NA	NA	NA	NA
chr14	8551798	8551818	CTTAATGATGCACATCAAGA	-	ATGAATGATGCACATCATGG	4	No	NA	NA	NA	NA	NA	NA	NA
chr14	8706975	8706995	ATAAATGATGTATATCATTG	-	ATGAATGATGCACATCATGG	4	No	NA	NA	NA	NA	NA	NA	NA
chr14	9889255	9889275	ATAAATGCTGCCCATGATGG	+	ATGAATGATGCACATCATGG	4	No	NA	NA	NA	NA	NA	NA	NA
chr14	9913525	9913545	ATAAATGTTGCACAGCAAGG	+	ATGAATGATGCACATCATGG	4	No	NA	NA	NA	NA	NA	NA	NA
chr14	11140744	11140764	ATGAAAAATTCACATAATGG	+	ATGAATGATGCACATCATGG	4	No	NA	NA	NA	NA	NA	NA	NA
chr14	11191267	11191287	ATGAATAATGCACAGCTTCG	+	ATGAATGATGCACATCATGG	4	No	NA	NA	NA	NA	NA	NA	NA
chr14	13406640	13406660	ATGACTGGTACACATGATGG	+	ATGAATGATGCACATCATGG	4	No	NA	NA	NA	NA	NA	NA	NA
chr14	14032058	14032078	ATGGATGATGCAAAGCATTG	+	ATGAATGATGCACATCATGG	4	Yes	NA	NA	NA	NA	NA	NA	NA
chr14	14765399	14765419	ATGTATCAAGCACATCAAGG	-	ATGAATGATGCACATCATGG	4	No	NA	NA	NA	NA	NA	NA	NA
chr14	15914981	15915001	ATAAATTATGCACACCAAGG	-	ATGAATGATGCACATCATGG	4	No	NA	NA	NA	NA	NA	NA	NA
chr14	16065241	16065261	ATGAAAGCTGCACATCAGAG	-	ATGAATGATGCACATCATGG	4	Yes	NA	NA	NA	NA	NA	NA	NA
chr14	17125560	17125580	ATGGAAGAAGCACATCCTGG	-	ATGAATGATGCACATCATGG	4	No	NA	NA	NA	NA	NA	NA	NA
chr14	17464861	17464881	ATGAAGTATGCACATTTTGG	+	ATGAATGATGCACATCATGG	4	No	NA	NA	NA	NA	NA	NA	NA
chr14	17758641	17758661	ATGAAAGATGCTTAGCATGG	+	ATGAATGATGCACATCATGG	4	No	NA	NA	NA	NA	NA	NA	NA
chr14	19028501	19028521	ATGTATGATGTAAATCATAG	-	ATGAATGATGCACATCATGG	4	No	NA	NA	NA	NA	NA	NA	NA
chr14	19136449	19136469	ATGAGTGATGTAAATCATTG	-	ATGAATGATGCACATCATGG	4	No	NA	NA	NA	NA	NA	NA	NA
chr14	20489110	20489130	ATGAATGAAACACATCTAGG	+	ATGAATGATGCACATCATGG	4	No	NA	NA	NA	NA	NA	NA	NA
chr14	21187442	21187462	ATGAATGTTTCAAATTATGG	+	ATGAATGATGCACATCATGG	4	No	NA	NA	NA	NA	NA	NA	NA
chr14	23025492	23025512	ATGAATGATTAAAATCATTG	-	ATGAATGATGCACATCATGG	4	No	NA	NA	NA	NA	NA	NA	NA
chr14	24501618	24501638	AGGAAAGATTTACATCATGG	+	ATGAATGATGCACATCATGG	4	No	NA	NA	NA	NA	NA	NA	NA
chr14	25207698	25207718	CTGGATGAAGCACAGCATGG	+	ATGAATGATGCACATCATGG	4	No	NA	NA	NA	NA	NA	NA	NA
chr14	25241268	25241288	ATTAAAGATCCACATGATGG	+	ATGAATGATGCACATCATGG	4	No	NA	NA	NA	NA	NA	NA	NA
chr14	25419454	25419474	ATGAATGGAGCACATTCTGG	+	ATGAATGATGCACATCATGG	4	No	NA	NA	NA	NA	NA	NA	NA
chr14	27916175	27916195	ATCAGTGATGCATATCATGT	+	ATGAATGATGCACATCATGG	4	No	NA	NA	NA	NA	NA	NA	NA
chr14	28575902	28575922	ATGGATGATATACATCATTG	+	ATGAATGATGCACATCATGG	4	No	NA	NA	NA	NA	NA	NA	NA
chr14	28645022	28645042	ATCAATGATGCAGATTATGT	+	ATGAATGATGCACATCATGG	4	No	NA	NA	NA	NA	NA	NA	NA
chr14	28746317	28746337	GTGAAGGAGGCACATCATTG	-	ATGAATGATGCACATCATGG	4	No	NA	NA	NA	NA	NA	NA	NA
chr14	29840342	29840362	ATGACTGCTGGACATCCTGG	+	ATGAATGATGCACATCATGG	4	No	NA	NA	NA	NA	NA	NA	NA
chr14	30118704	30118724	AGGAAAGTTGCACAGCATGG	+	ATGAATGATGCACATCATGG	4	No	NA	NA	NA	NA	NA	NA	NA
chr14	31946326	31946346	ATGAATGAGTCATATCCTGG	+	ATGAATGATGCACATCATGG	4	No	NA	NA	NA	NA	NA	NA	NA
chr14	32033383	32033403	ATGAATGAGGAAAATCAAGG	+	ATGAATGATGCACATCATGG	4	No	NA	NA	NA	NA	NA	NA	NA
chr14	32141498	32141518	ATGACTCATCCACACCATGG	+	ATGAATGATGCACATCATGG	4	No	NA	NA	NA	NA	NA	NA	NA
chr14	34047894	34047914	ATGAATGAGGCCCTTCAGGG	+	ATGAATGATGCACATCATGG	4	No	NA	NA	NA	NA	NA	NA	NA
[truncated: 22,475 more rows]
