# Supplementary material for: Efficient cancer modeling through CRISPR-Cas9/HDR-based somatic precision gene editing in mice
Source: Sci Adv. 2023 May 12;9(19):eade0059. doi: 10.1126/sciadv.ade0059 (PMC10181191; doi:10.1126/sciadv.ade0059)
Supplement: Supplementary file 2 — Data S1 to S4 [file sciadv.ade0059_data_files_s1_to_s4.zip › ade0059_Data_file_S3.xlsx]

## Sheet: norm_ave_tech_repl_log2
					1	2	3	4	5	6	7	8	9	10	11	12	13	14	15	16	17	18	19	20	21	22	23	24	25	26	27	28	29	30	31	32	33	34	35	36	37	38	39	40	41	42	43	44	45
					YL.WB_1	YL.WB_2	YL.WB_3	YL.WB_4	YL.WB_5	YL.WB_6	YL.WB_7	YL.WB_8	YL.WB_9	YL.WB_10	YL.WB_11	YL.WB_12	YL.WB_13	YL.WB_14	YL.WB_15	YL.WB_16	YL.WB_17	YL.WB_18	YL.WB_19	YL.WB_20	YL.WB_21	YL.WB_22	YL.WB_23	YL.WB_24	YL.WB_25	YL.WB_26	YL.WB_27	YL.WB_28	YL.WB_29	YL.WB_30	YL.WB_31	YL.WB_32	YL.WB_33	YL.WB_34	YL.WB_35	YL.WB_36	YL.WB_37	YL.WB_38	YL.WB_39	YL.WB_40	YL.WB_41	YL.WB_42	YL.WB_43	YL.WB_44	YL.WB_45
	AB_name	Slide_file	Gene_ID	Swiss_ID	YL.WB_1_103	YL.WB_2_104	YL.WB_3_105	YL.WB_4_106	YL.WB_5_107	YL.WB_6_108	YL.WB_7_109	YL.WB_8_110	YL.WB_9_111	YL.WB_10_112	YL.WB_11_113	YL.WB_12_114	YL.WB_13_115	YL.WB_14_116	YL.WB_15_117	YL.WB_16_118	YL.WB_17_119	YL.WB_18_120	YL.WB_19_121	YL.WB_20_122	YL.WB_21_123	YL.WB_22_124	YL.WB_23_125	YL.WB_24_126	YL.WB_25_127	YL.WB_26_128	YL.WB_27_129	YL.WB_28_130	YL.WB_29_131	YL.WB_30_132	YL.WB_31_133	YL.WB_32_134	YL.WB_33_135	YL.WB_34_136	YL.WB_35_137	YL.WB_36_138	YL.WB_37_139	YL.WB_38_140	YL.WB_39_141	YL.WB_40_142	YL.WB_41_143	YL.WB_42_144	YL.WB_43_145	YL.WB_44_146	YL.WB_45_147
AB_ID	AB_name	Slide_file	Gene_ID	Swiss_ID	20821_Lenti-Kras	20823_Lenti-Kras	21075_Lenti-Kras	21078_Lenti-Kras	20283_CRISPR-Kras	20285_CRISPR-Kras	20287_CRISPR-Kras	20289_CRISPR-Kras	20291_CRISPR-Kras	20313_CRISPR-Kras	20334_CRISPR-Kras	20335_CRISPR-Kras	20815_Wnt1_Lenti-Kras	20817_Wnt1_Lenti-Kras	20827_Wnt1_Lenti-Kras	20989_Wnt1_Lenti-Kras	20829_Wnt1_Lenti-Kras	20831_Wnt1_Lenti-Kras	20825_Wnt1_Lenti-Kras	20376_Wnt1_CRISPR-Kras	20378_Wnt1_CRISPR-Kras	20380_Wnt1_CRISPR-Kras	20382_Wnt1_CRISPR-Kras	20384_Wnt1_CRISPR-Kras	20171_Lenti-Pik3ca	20173_Lenti-Pik3ca	21525_Lenti-Pik3ca	21085_Lenti-Pik3ca	20910_Lenti-Pik3ca	21079_Lenti-Pik3ca	21081_Lenti-Pik3ca	22804_CRISPR-Pik3ca	22806_CRISPR-Pik3ca	21783_CRISPR-Pik3ca	22808_CRISPR-Pik3ca	23033_CRISPR-Pik3ca	23272_CRISPR-Pik3ca	20174_Wnt1_Lenti-Pik3ca	20176_Wnt1_Lenti-Pik3ca	20178_Wnt1_Lenti-Pik3ca	20480_Wnt1_Lenti-Pik3ca	20482_Wnt1_Lenti-Pik3ca	20484_Wnt1_Lenti-Pik3ca	20470_Wnt1_Lenti-Pik3ca	20472_Wnt1_Lenti-Pik3ca
77	p-HER2/ErbB2(Y1248)_R_V	GBL 9114063_2019-11-04_550PMT_107R_pHER2ErbB2Y1248_Ab77_A1.gpr	ERBB2	P04626	7.64233	8.07619	0	0	6.72362	0	7.09248	0	0	0	5.32473	7.69427	5.98905	5.53673	6.83707	5.09607	6.0411	7.43658	3.87447	6.1798	0	0	6.56193	6.93522	-0.0933232	1.30348	5.81156	5.95582	7.83201	7.17772	7.71905	7.26543	7.74198	7.71721	0	7.20801	0	6.78489	7.82874	0	0	7.92483	0.176604	0	0
91	Lipocalin-1_R_V	GBL 9114067_2019-11-04_550PMT_111R_Lipocalin1_Ab91_A1.gpr	LCN1	P31025	11.9357	13.7825	12.1715	12.2293	12.4459	11.0816	12.3226	12.2327	12.2281	12.6657	12.4226	12.1298	12.4159	12.8726	12.331	12.6621	12.6606	12.4178	12.831	13.0656	12.7636	12.9283	12.641	12.7838	13.1194	13.1679	13.1241	12.4644	14.372	12.5775	13.5969	12.7629	13.2707	12.4979	12.3286	12.6421	12.8132	12.8274	12.4744	12.8686	13.3086	12.758	12.773	11.6123	12.0819
341	PKM2_R_V	GBL 9114068_2019-11-04_400PMT_112R_PKM2_Ab341_A1.gpr	PKM	P14618	11.0071	11.9367	11.0945	12.1154	11.2362	11.2771	10.8327	12.0128	10.9821	11.4224	11.0989	10.4482	9.92134	11.3239	11.1923	11.6542	11.342	10.6704	11.2616	10.9467	10.6591	10.6473	10.3155	10.7236	11.0426	10.9606	11.7571	10.8316	11.3525	11.2999	11.9179	11.2091	11.0873	10.526	9.5617	10.9709	9.78808	11.9105	12.1695	11.6526	11.661	11.0979	12.0245	9.7766	10.427
295	ERa(SP1)_R_V	GBL 9114069_2019-11-04_550PMT_113R_ERa_Ab295_A1.gpr	ESR1	P03372	7.47119	7.99055	0	0	7.43678	0	6.34207	0	0	0	6.03708	8.29077	7.28386	7.15947	7.84852	6.59097	7.49938	8.37755	5.9493	7.04043	0	5.37465	7.64883	8.07913	0	3.88494	6.96595	6.79053	8.23764	7.70611	7.56933	7.78143	8.11825	8.25909	4.90308	7.86567	5.7118	7.99951	8.25108	4.67076	0	7.73156	5.18038	0	0
432	p-mTOR (Ser2481)_R_V	GBL 9114070_2019-11-04_550PMT_114R_pmTORS2481_Ab432_A1.gpr	MTOR	P42345	9.47176	9.48178	9.54492	0	10.812	0	10.9511	0	7.72816	0	10.4524	10.2132	10.059	10.8619	10.2008	10.6391	10.452	10.3925	10.8211	11.1228	10.4399	10.8672	10.551	10.8764	10.688	10.7613	10.6247	9.90401	9.64521	10.3022	9.19933	10.552	9.6494	10.1418	9.91482	10.2576	10.3233	10.8935	10.3521	10.7587	9.07409	10.4111	10.6019	0	0
7	ALK(D5F3)XP_R_V	GBL 9114477_2019-11-05_550PMT_303R_ALK_Ab7_A1.gpr	ALK	Q9UM73	8.3184	8.56495	8.90393	11.452	8.65925	10.5526	8.83213	11.8315	9.18176	11.0153	9.15483	8.43967	8.2326	8.31953	7.13055	7.65227	8.04793	8.044	7.63142	8.09412	8.22241	7.15155	7.99659	8.30161	8.76632	8.8203	8.65046	8.18553	8.48527	8.50705	8.54201	8.62397	8.42215	8.38327	9.23248	8.2343	8.1694	8.69948	7.47592	8.32371	8.77235	7.9098	8.02189	9.45387	9.94606
8	p-ALK(3B4)(Y1586)_R_V	GBL 9114474_2019-11-05_400PMT_306R_pALKY1586_Ab8_A1.gpr	ALK	Q9UM73	9.62108	9.62628	9.69943	9.98123	10.6854	10.5798	10.6378	10.9037	9.68148	10.3076	10.5845	9.94905	9.46782	10.8859	10.0041	10.556	10.3408	10.4116	10.9525	11.0498	10.9384	11.0397	10.57	11.0421	11.1877	11.2461	11.0038	10.1231	9.8789	10.0233	9.69114	10.9401	9.85428	10.2857	9.83105	10.4358	10.3227	11.155	10.3883	11.2347	10.2735	10.7412	11.2215	8.91442	11.0587
9	p-ALK(Y1604)_R_V	GBL 9114473_2019-11-05_550PMT_307R_pALKY1604_Ab9_A1.gpr	ALK	Q9UM73	8.61898	9.36942	9.28136	8.02885	9.26018	6.20948	8.78512	10.5429	8.98592	9.06079	9.5191	9.03496	8.96869	9.4808	9.18738	9.37557	9.14852	9.29757	9.25992	9.55151	9.56425	9.06348	9.29437	9.67704	9.83606	9.77363	9.73739	9.13939	9.71508	9.44916	10.0198	9.59032	9.5326	9.15571	9.67116	9.59486	9.95687	10.2717	9.65577	10.1182	10.464	10.0512	10.0062	10.3	12.1795
12	p-AMPKa1(S485)_R_V	GBL 9114472_2019-11-05_550PMT_308R_pAMPKa1S485_Ab12_A1.gpr	PRKAA1	Q13131	9.47146	10.9375	11.9493	11.7016	12.7161	12.5976	12.5019	12.7032	11.7649	12.0446	13.1503	11.8755	11.6093	11.5305	11.9841	12.1475	12.0968	11.3357	11.8791	12.632	12.4785	11.9803	12.1095	12.7298	12.3289	11.9729	13.2329	12.8377	11.5365	13.0915	11.459	12.742	11.1782	11.3205	12.6389	11.7925	12.7536	12.9872	11.8434	12.622	12.1902	12.444	12.5195	12.1928	13.554
13	p-AMPKb1(S108)_R_V	GBL 9114471_2019-11-04_550PMT_309R_pAMPKb1S108_Ab13_A1.gpr	PRKAB1	Q9Y478	7.63117	8.16967	11.1542	0	11.1725	4.75213	10.9678	8.73282	8.52649	2.12642	10.9052	10.4312	10.4752	11.0999	10.6916	11.2477	11.4943	10.59	11.6196	11.831	11.8089	11.3857	11.1194	11.5089	11.8853	11.7507	12.3179	11.4786	9.3008	11.8635	8.79805	11.893	9.7422	10.377	10.9569	10.797	9.68353	11.7282	10.9718	11.6089	10.6409	10.9712	11.7762	9.81531	11.8767
22	p-AuroraA(T288)/B(T232)/C(T198)_R_V	GBL 9114469_2019-11-05_550PMT_311R_pAuroraaT288bT232cT198_Ab22_A1.gpr	AURKA,AURKB,AURKC	Q9UQB9,Q96GD4,O14965	8.95788	9.44882	9.88214	0	9.9537	0	9.39284	5.9683	9.26157	0	10.5658	10.0472	9.65511	10.1762	9.83559	10.0882	9.984	9.97984	10.0785	10.3743	10.557	10.2361	10.2458	11.2796	10.5177	10.2433	10.0632	9.88441	9.54119	9.91631	9.5358	10.1602	9.38737	9.66195	10.074	9.73308	9.95443	10.0558	9.46382	9.81392	9.76054	10.4316	10.0305	9.29959	10.2272
23	AuroraA/AIK_R_V	GBL 9114468_2019-11-05_550PMT_312R_AuroraAAIK_Ab23_A1.gpr	AURKA	Q9UQB9	7.15601	8.19562	8.82212	0	8.57197	0	7.46121	0	7.58518	0	8.86981	8.49001	8.52537	9.07676	8.54894	8.57042	8.5759	8.73862	8.73882	9.04501	8.5005	8.43672	8.48746	9.06685	9.21152	9.41462	9.36419	8.47063	8.26144	8.69155	8.2784	9.38261	8.57715	8.62384	8.91542	8.84988	7.85282	9.07701	8.85303	8.8818	8.41498	8.93322	9.02794	7.98953	7.94517
25	p-Axl(D12B2)(Y702)_R_V	GBL 9114467_2019-11-05_550PMT_313R_pAxlY702_Ab25_A1.gpr	AXL	P30530	7.3899	7.95075	8.26418	10.2337	8.12334	9.77873	7.71666	11.3204	9.01178	9.23234	8.65612	7.68696	7.92812	8.14475	7.62722	8.07565	7.96301	7.93894	7.8004	8.27355	8.39549	7.74942	8.44438	8.39845	8.93137	8.91879	8.54047	8.55077	8.40111	8.48817	8.50973	8.77839	8.25818	8.47004	8.83998	8.19906	8.34256	8.78298	8.79142	8.40544	8.44117	8.84671	8.25218	9.00105	10.9303
28	p-Bad(S136)_R_V	GBL 9114466_2019-11-05_550PMT_314R_pBadS136_Ab28_A1.gpr	BAD	Q92934	9.26112	9.6682	10.4045	10.3214	10.3491	10.1494	10.0919	11.2519	10.4011	10.4848	10.6092	10.0383	10.0669	10.4416	9.97019	10.2813	10.272	10.1223	10.3033	10.6277	10.8008	10.3799	10.4603	10.8719	10.9792	10.8963	11.0478	10.9199	9.91854	10.4069	10.5104	10.7088	10.0783	10.1386	10.7776	10.2526	10.1178	10.5427	10.184	10.4459	10.4095	10.3238	10.5565	10.5106	11.9615
29	p-Bad(S155)_R_V	GBL 9114465_2019-11-04_550PMT_315R_pBadS155_Ab29_A1.gpr	BAD	Q92934	7.93582	8.958	10.6419	10.9683	10.5482	12.4017	10.1784	12.708	10.6919	10.4192	10.9678	9.6096	9.91314	10.4684	10.0771	10.5971	10.5776	9.95824	10.4304	10.8005	11.1467	10.354	10.2681	10.8806	11.1443	10.8705	11.1777	10.8792	9.38263	10.9125	10.2254	10.6906	9.49068	10.0586	10.7731	10.3294	10.9326	11.2549	10.5831	11.1496	11.0109	10.5088	11.141	11.1195	12.6397
30	Bak_R_V	GBL 9114464_2019-11-04_550PMT_316R_Bak_Ab30_A1.gpr	BAK1	Q16611	9.08657	11.9792	10.8534	13.0325	10.8746	11.6281	11.2483	12.4596	11.1832	12.4115	10.9517	9.88701	10.0246	11.3015	9.98524	10.7577	11.7021	10.4542	11.6455	11.6042	11.3903	11.2799	10.7717	11.3418	11.9229	11.7203	11.9386	11.0459	11.5889	11.0211	11.7022	11.235	11.5403	10.122	10.3274	10.8821	11.1294	12.0027	11.1489	11.9197	12.1911	11.2781	12.0054	9.72007	12.3312
31	Bax_R_V	GBL 9114463_2019-11-04_550PMT_317R_Bax_Ab31_A1.gpr	BAX	Q07812	11.4876	10.0366	12.7143	12.5754	13.7788	12.1825	13.6838	12.9647	11.2414	12.3384	13.8062	11.5806	12.2303	13.4958	13.4395	13.6571	14.0874	12.9269	14.1542	14.1901	14.2922	13.8462	13.4696	14.1979	15.1427	15.3096	14.1057	13.5164	10.6434	13.1539	9.52247	15.1524	11.1683	12.9373	12.4824	13.0118	12.7601	14.4411	14.2489	14.3587	12.3138	14.8859	14.4023	11.2966	14.6446
34	p-Bcl2(T56)_R_V	GBL 9114462_2019-11-04_550PMT_318R_pBcl2T56_Ab34_A1.gpr	BCL2	P10415	5.77766	6.01038	4.7444	0	7.0458	0	4.01492	0	0	0	7.10553	7.0587	6.72267	6.96173	0	4.89373	6.79027	5.71318	4.61853	6.82791	0	5.23032	6.7143	6.48691	5.99294	7.97665	7.67407	6.72904	7.25587	7.7163	6.88837	8.05317	7.20397	7.11288	7.75542	7.65601	2.58997	8.04609	7.606	7.01971	7.97963	7.91823	6.93471	9.06765	11.5678
35	Bcl-xL_R_V	GBL 9114461_2019-11-04_550PMT_319R_BclxL_Ab35_A1.gpr	BCL2L1	Q07817	11.2938	9.70028	12.3159	12.1856	12.5697	12.2924	12.4023	12.3974	12.3203	11.6235	12.7587	11.9358	11.805	13.6616	12.0289	12.4094	13.0422	12.392	13.7908	13.8444	13.3232	13.7201	13.1115	13.4132	14.1535	14.7631	13.6444	12.144	10.5145	12.2761	9.50679	12.6128	10.9743	13.2439	11.9545	13.4092	12.2759	14.3562	13.4504	14.2806	11.6354	13.7828	13.9557	11.7828	13.7432
36	BRCA1_R_V	GBL 9114460_2019-11-04_460PMT_320R_BRCA1_Ab36_A1.gpr	BRCA1	P38398	9.36967	12.2453	10.8561	11.6706	10.1857	11.8644	10.3943	12.1873	11.2678	11.8153	10.2631	9.40748	10.802	9.97368	10.3559	10.6001	11.1866	9.70329	9.86817	9.99343	10.3522	9.79367	10.1387	10.2784	10.327	9.7607	9.7777	11.8839	12.9534	10.8087	12.3754	10.2923	12.2164	9.98312	11.8597	10.6562	12.0819	10.5497	10.3623	10.2162	12.1316	11.0394	9.86143	10.5542	12.1931
37	BRCA2_R_V	GBL 9114320_2019-11-04_550PMT_321R_BRCA2_Ab37_A1.gpr	BRCA2	P51587	8.19246	7.92252	9.35653	0	9.84581	0	9.49489	0	0	0	12.1829	9.78356	8.10343	8.64893	9.35005	9.20685	8.31307	9.2288	8.78918	9.03617	8.99402	8.7783	8.61651	10.1141	11.0209	9.66465	9.86513	8.41016	8.12376	9.06119	8.56665	10.342	8.02388	9.02117	7.14298	9.18956	5.05883	9.65499	9.68984	9.53549	6.47846	9.69504	10.0654	0	0
38	E-Cadherin(24E10)_R_V	GBL 9114321_2019-11-04_400PMT_322R_CadherinE_Ab38_A1.gpr	CDH1	P12830	6.37045	5.14268	10.4518	8.06128	12.5096	9.37037	10.8606	9.36414	8.00583	8.23121	12.1393	12.6079	8.98967	13.709	10.6984	11.1955	12.8422	12.561	13.5293	13.8879	13.5663	13.7462	13.1484	13.7107	14.0472	14.1758	13.7175	12.4192	8.76194	13.0701	6.06957	12.8431	8.49894	11.5564	10.7688	12.2779	11.4253	13.9265	13.1792	13.8519	7.06377	13.4984	13.6043	10.2296	12.2883
39	N-Cadherin_R_V	GBL 9114322_2019-11-04_550PMT_323R_CadherinN_Ab39_A1.gpr	CDH2	P19022	9.14368	8.66731	8.17765	0	9.07642	0	8.64226	0	5.98134	0	8.86465	9.05625	8.73594	9.58487	8.80819	9.17881	8.96487	9.1291	9.1457	9.58665	8.95325	9.3616	9.25512	9.24142	9.3893	9.55831	9.47777	8.03007	8.51091	9.13175	8.55847	9.18099	8.62751	8.75009	8.4895	8.94632	8.57854	9.5896	9.015	9.62878	9.04979	8.89777	9.35698	3.23485	7.7596
42	p-Beta-Catenin(S33/37/T41)_R_V	GBL 9114323_2019-11-04_550PMT_325R_pCateninbS33S37T41_Ab42_A1.gpr	CTNNB1	P35222	7.47003	8.1717	8.42769	0	8.89766	0	7.81078	0	7.24141	0	9.36421	9.06934	8.81221	9.39069	8.50376	8.65238	9.60922	9.25531	9.28019	10.7371	10.5305	9.84544	10.1174	10.8836	10.5282	10.1299	9.07466	9.30628	8.84027	9.42404	8.73853	9.49853	8.49925	8.93015	9.22244	9.01382	8.73367	9.5998	9.05809	9.61175	8.6115	10.0926	9.5701	8.58073	9.19573
43	Caveolin-1(D46G3)XP_R_V	GBL 9114324_2019-11-04_400PMT_325R_Caveolin1_Ab43_A1.gpr	CAV1	Q03135	5.16393	8.44107	12.3173	15.0307	8.72518	14.845	9.02028	13.2301	11.7326	11.8625	9.99271	8.66516	10.5196	7.38158	8.2418	9.27385	13.009	8.22297	9.06419	9.34594	10.9961	9.03213	8.92057	9.57103	10.0275	9.81142	10.9046	12.4122	10.1821	12.974	10.1124	8.6309	10.0064	8.24385	10.9157	9.33324	11.5274	10.7183	11.2362	11.0203	12.2058	9.0596	9.64956	12.9852	12.1014
44	p-Caveolin-1(EPR2288Y)(Y14)_R_V	GBL 9114325_2019-11-04_550PMT_326R_pCaveolin1Y14_Ab44_A1.gpr	CAV1	Q03135	9.89672	9.34753	9.52625	0	9.88188	0	9.77362	9.6178	9.3563	9.21262	10.0953	9.64364	9.78986	10.6568	10.3926	10.0504	10.0667	10.4781	10.4281	10.6637	10.8111	10.51	10.3247	10.7315	10.9828	11.048	10.6912	9.87627	9.71923	9.86551	9.91575	10.7221	9.73807	10.2448	10.1278	10.1205	9.28552	10.6177	10.5957	10.3957	10.2198	10.73	10.2797	9.56403	11.7713
48	p-Chk1(S345)_R_V	GBL 9114326_2019-11-04_550PMT_327R_pChk1S345_Ab48_A1.gpr	CHEK1	O14757	3.90902	6.4877	0	0	5.87682	0	0	0	0	0	4.70723	6.6255	6.51496	6.90359	6.6861	5.80889	7.2983	7.44105	4.81037	7.31183	3.93212	4.67919	6.88572	7.67465	6.0858	6.86037	6.55687	6.88511	7.26052	7.07028	6.934	7.51023	6.97629	7.11043	3.32646	6.91146	0	6.70547	0	7.48588	0.892294	0	3.88257	0	0
11	p-AMPKa(40H9)(T172)_R_V	GBL 9113887_2019-10-22_500PMT_11R_pAMPKaT172_Ab11_A1.gpr	PRKAA1, PRKAA2	Q13131,P54646	10.1562	12.2618	14.5004	14.162	14.3902	14.4088	15.1737	14.1412	12.552	13.7724	13.7012	13.3588	13.7926	13.0341	13.2513	14.2835	13.5594	13.8081	13.7574	12.4318	14.3695	14.1938	14.5525	13.2987	13.321	13.6249	14.7819	14.7194	13.7065	15.3179	11.1587	14.4764	12.8503	13.8899	13.9884	14.208	13.7957	12.8552	13.2535	14.0312	13.412	12.4774	13.2157	13.5128	14.5238
15	Annexin1_R_V	GBL 9113890_2019-10-22_460PMT_14R_AnnexinI_Ab15_A1.gpr	ANXA1	P04083	15.1195	7.97303	12.568	10.3823	11.6473	10.3293	11.1737	10.5152	10.898	8.84238	11.6867	11.9741	13.521	10.9004	14.2445	12.1642	10.2907	11.5407	9.80574	9.60116	10.0565	9.33298	9.25283	9.89329	9.47954	9.7671	10.333	10.7556	8.31859	9.42449	5.26942	9.79046	8.44191	11.599	9.78349	10.6493	10.5779	12.1226	12.0552	12.2957	8.04672	10.667	10.9237	9.15936	10.759
18	ATM_R_V	GBL 9113891_2019-10-22_500PMT_15R_ATM_Ab18_A1.gpr	ATM	Q13315	6.3276	6.43425	7.78659	11.1434	7.45215	10.8062	7.29263	10.3913	8.13184	10.358	7.89155	6.40413	7.28627	7.0998	6.55219	7.52668	6.84533	6.4435	7.938	7.17781	7.66924	7.89867	7.02929	7.06687	7.44995	7.67894	7.58889	6.73139	6.86636	7.03032	6.5537	7.45134	6.78374	6.51489	6.80849	7.28907	3.98956	5.68192	6.7728	6.37821	6.98939	6.82906	5.90923	7.68397	10.5352
20	ATR_R_V	GBL 9113892_2019-10-23_500PMT_16R_ATR_Ab20_A1.gpr	ATR	Q13535	5.98622	5.42204	6.70253	10.3292	7.149	6.07132	7.22975	8.49121	5.90399	9.36107	7.42876	6.02591	7.15233	8.00959	7.12531	7.64003	7.72964	6.97943	8.35267	8.27245	8.4273	8.47974	7.79905	8.03469	8.67262	8.71497	8.25383	7.02759	6.47536	7.15974	5.46428	8.22925	6.34958	6.6371	6.65976	7.47867	4.45346	7.70832	7.63479	7.17737	6.82661	8.17438	7.29487	5.9917	9.63369
21	p-ATR(S428)_R_V	GBL 9113893_2019-10-23_500PMT_17R_pATRS428_Ab21_A1.gpr	ATR	Q13535	6.0291	6.43687	8.03913	9.62246	7.8503	8.45036	7.3084	9.20468	7.50278	8.86687	8.15771	7.59107	7.48912	8.26052	7.25044	8.06824	8.12399	7.56112	8.42666	8.7232	8.4591	8.46557	8.32096	8.39911	8.50198	8.58153	8.1036	7.70484	7.01789	7.3571	6.52158	8.27432	6.10139	7.65168	7.12609	7.57481	6.76859	7.6256	7.79257	7.66459	6.46556	8.028	7.79821	5.03959	8.86834
26	Bad_R_V	GBL 9113897_2019-10-22_400PMT_21R_Bad_Ab26_A1.gpr	BAD	Q92934	5.93262	6.17025	8.82735	8.86173	9.24347	8.67857	8.57158	8.62335	7.76846	8.3157	9.75634	8.22733	8.30114	8.53543	8.67105	9.20168	8.45046	8.14026	8.63696	8.9218	8.82499	8.54208	8.26762	9.14533	9.19766	8.45169	8.6034	9.22306	6.87876	8.1184	6.08969	8.48341	6.47232	7.65389	8.84305	7.91591	9.01655	8.84846	8.65383	8.45888	6.64846	8.74903	8.80682	7.13802	9.14491
27	p-Bad(S112)_R_V	GBL 9113898_2019-10-22_500PMT_22R_pBadS112_Ab27_A1.gpr	BAD	Q92934	6.6086	7.50544	9.69929	10.9246	10.2131	10.2121	9.63304	10.559	8.66654	10.3741	10.5714	9.11731	9.13827	9.33932	9.33986	9.96763	9.7852	9.07285	9.55281	10.0241	9.89754	9.68568	9.45368	10.1936	9.8372	9.31037	10.1954	10.2193	7.87548	10.0871	7.44497	9.35679	7.59138	8.51393	9.5163	8.91637	9.92032	10.0303	9.52713	9.63921	8.62378	9.73003	9.79209	8.86135	10.3201
33	p-Bcl2(5H2)(S70)_R_V	GBL 9113903_2019-10-22_500PMT_27R_pBcl2S70_Ab33_A1.gpr	BCL2	P10415	9.5392	9.71126	9.96214	12.0315	9.8281	11.7853	9.7749	11.7284	10.3011	11.6138	10.1759	9.93134	9.84216	10.2356	10.0085	10.0888	9.78021	10.2758	10.2905	10.2912	10.4981	10.4292	10.1159	10.4122	10.9351	10.7264	10.3254	10.0512	9.88074	9.6389	10.3783	10.3975	9.73301	10.3703	10.2146	9.88744	9.94979	10.115	9.60761	10.1939	10.3424	9.99114	10.1308	9.76717	11.7795
41	Caspase-3_R_V	GBL 9113911_2019-10-24_400PMT_35R_Caspase3_Ab41_0001_A1.gpr	CASP3	P42574	12.3346	8.149	13.2894	11.5741	14.3381	12.3355	13.166	11.8033	11.4366	10.9586	13.9353	13.3777	13.2021	14.1527	14.1371	15.0466	13.6995	14.158	14.027	13.8873	13.8579	13.947	13.7848	13.9342	14.2657	13.9127	13.6295	13.6385	10.607	12.9456	9.17651	13.7969	10.9043	13.651	12.7589	13.5581	12.1039	13.2989	13.1046	13.5739	10.441	12.1531	13.5848	10.4921	12.1839
50	p-Chk2(S33/35)_R_V	GBL 9113937_2019-10-23_550PMT_41R_pChk2S33S35_Ab50_0001_A1.gpr	CHEK2	O96017	2.3006	4.54186	4.72477	9.70947	6.03507	0	6.34289	0	5.68943	9.40459	6.53908	5.06997	0	3.25788	5.61076	2.15782	5.30569	6.68614	3.73579	6.05365	6.74859	0	1.53118	6.63998	7.51357	8.05767	8.06836	7.26579	6.51741	7.34602	6.37627	7.82492	6.71678	6.78167	7.69456	7.28855	7.40625	7.35266	7.29995	8.0515	7.35424	7.67046	7.73307	7.37691	8.75599
52	Claudin-1_R_V	GBL 9113938_2019-10-23_550PMT_42R_Claudin1_Ab52_0001_A1.gpr	CLDN1	O95832	8.01659	7.00484	9.07214	11.6368	9.21471	4.47037	9.48677	10.1589	9.19362	11.2121	9.48788	8.22313	9.05	9.23192	7.0421	9.06096	9.1179	8.02569	9.78101	9.69168	9.54472	9.84747	9.09293	9.26611	9.83804	10.3289	9.91636	8.46533	7.24371	9.21226	6.2699	9.32214	8.65382	8.3615	8.56567	9.49576	8.15047	9.05771	9.84143	9.60964	7.65796	9.83307	9.52787	8.18367	10.9538
54	c-Met_R_V	GBL 9113939_2019-10-23_550PMT_43R_cMet_Ab54_0001_A1.gpr	MET	P08581	12.5492	10.8085	13.4499	12.9571	14.4826	12.9091	14.1387	12.7417	12.1884	12.5387	14.2058	13.0006	13.5234	14.377	13.7639	14.614	14.418	13.7606	14.8455	14.8696	14.5634	14.6619	14.1806	14.5866	14.9881	15.0231	14.8342	14.1015	12.2226	13.9714	11.2953	14.8832	12.4606	13.985	13.5767	14.2339	13.747	15.1223	14.5276	15.3261	12.2925	14.259	15.1895	12.3167	14.0548
56	p-c-Myc(T58)_R_V	GBL 9113940_2019-10-23_550PMT_44R_pcMycT58_Ab56_0001_A1.gpr	MYC	P01106	8.89654	9.52219	10.416	11.9933	10.7589	10.9498	10.3498	11.416	10.5349	11.6042	11.0873	10.9537	10.326	11.3124	10.6707	10.5692	11.3993	10.5281	11.5249	12.6801	12.2252	12.2325	11.7468	12.334	12.5197	12.5187	11.3385	11.007	9.97623	11.1528	9.96873	11.4631	10.1052	10.3929	10.8153	10.8829	10.8545	11.1941	10.4904	11.3422	10.5638	12.1646	11.3728	10.6076	12.1628
61	EGFR(D38B1)XP_R_V	GBL 9113942_2019-10-23_550PMT_46R_EGFR_Ab61_0001_A1.gpr	EGFR	P00533	7.47037	7.63886	8.3622	10.4989	8.14173	0	8.15589	7.88804	8.85518	10.1874	8.56084	7.61618	8.27124	7.86198	7.21723	8.00983	7.51864	7.06456	8.17913	7.88795	7.46448	7.96476	7.68169	7.25582	7.34111	7.1388	8.01272	7.76114	6.73455	6.74934	6.85554	6.97991	6.5888	7.11521	7.25646	6.641	7.70559	7.52982	8.0345	7.45682	6.3862	7.55646	6.3519	7.69541	0
63	p-EGFR(S1046/1047)_R_V	GBL 9113944_2019-10-23_550PMT_48R_pEGFRS1046S1047_Ab63_0001_A1.gpr	EGFR	P00533	7.38423	7.35958	8.76304	10.9227	8.40174	5.93121	8.23736	8.49808	8.75692	10.643	8.84861	7.65476	8.40925	7.93868	7.42908	8.18636	8.15132	7.57859	8.66277	8.27587	8.59612	8.65716	7.89096	8.14506	8.38296	8.29226	7.85577	8.1445	7.14899	7.9477	7.79599	7.90866	7.33871	7.57667	8.03027	7.73466	7.56571	7.6661	7.13474	7.82324	7.51074	7.04153	7.35268	8.27004	0
64	p-EGFR(Y1045)_R_V	GBL 9113945_2019-10-23_550PMT_49R_pEGFRY1045_Ab64_0001_A1.gpr	EGFR	P00533	5.38145	7.05379	7.56409	9.79024	7.3365	0	6.76554	0	8.40168	9.46349	7.6096	6.95099	7.4759	5.93657	6.7724	7.65821	6.3577	6.0605	7.47209	6.49137	6.57896	7.41281	5.90376	6.69538	4.25103	0	5.364	6.43384	5.45525	4.65091	6.32826	5.13638	4.71448	5.43443	3.10828	4.53273	5.61961	0	0	1.96662	0	3.06934	2.56521	0	0
65	p-EGFR(Y1148)_R_V	GBL 9113947_2019-10-23_550PMT_51R_pEGFRY1148_Ab65_0001_A1.gpr	EGFR	P00533	7.68364	7.41371	8.66871	10.1492	8.41374	0	8.17035	0	8.92357	10.0462	8.69675	7.93823	8.32533	8.34774	7.6347	8.13731	7.93577	7.7222	8.42864	8.25322	8.54119	8.61309	8.12774	8.04429	8.25989	8.42307	8.69331	7.87036	7.12986	7.75626	7.17358	8.09643	7.43093	7.58857	7.84026	7.7779	7.78499	8.12476	8.09254	8.49031	7.10392	8.68798	8.10962	8.35968	7.70084
66	p-EGFR(Y1173)_R_V	GBL 9113948_2019-10-23_550PMT_52R_pEGFRY1173_Ab66_0001_A1.gpr	EGFR	P00533	11.1602	10.7876	11.347	12.2673	11.2917	11.5863	11.3297	11.5568	11.3928	12.1543	11.425	11.3958	11.9144	12.0547	11.7147	11.8564	11.6124	11.8658	11.89	11.9396	11.898	11.9123	11.6967	11.9047	11.869	11.6801	11.4757	11.1215	10.8027	10.9098	11.0248	11.4895	10.7866	11.4161	11.3931	11.0918	10.9121	10.9181	11.3871	11.0589	10.7977	11.5288	10.945	10.7731	12.3531
67	p-EGFR(Y1173)(53A5)_R_V	GBL 9113949_2019-10-23_550PMT_53R_pEGFRY1173_Ab67_0001_A1.gpr	EGFR	P00533	10.8044	11.1056	11.1348	11.8553	11.0835	11.523	10.8339	11.6765	11.4222	11.9555	11.2914	11.1617	11.578	11.6527	11.2812	11.5459	11.2642	11.5658	11.5611	11.6577	11.6443	11.6065	11.4074	11.6197	11.8865	11.9347	11.75	11.027	11.4277	11.1182	11.7346	11.6646	11.4613	11.4196	11.5656	11.3437	11.5259	11.3974	11.3324	11.6717	11.666	11.717	11.7341	10.8995	12.359
68	p-EGFR(Y1068)(D7A5)XP_R_V	GBL 9113950_2019-10-23_550PMT_54R_pEGFRY1068_Ab68_0001_A1.gpr	EGFR	P00533	8.40205	7.92339	8.95564	11.2794	8.91756	0	8.85934	8.1957	8.9485	10.8129	9.57138	8.84158	8.74483	8.70032	8.79147	8.7247	8.68924	8.96934	8.71239	8.98055	9.35814	8.66493	8.7721	8.98891	8.87186	8.96041	8.86531	8.34823	8.06054	8.70478	7.97515	8.87545	8.09007	8.77316	9.16153	8.6309	8.69655	8.4436	8.47863	8.84435	8.06388	8.77555	8.53063	8.83641	8.67856
69	Ezh2(D2C9)XP_R_V	GBL 9113951_2019-10-23_550PMT_55R_Ezh2_Ab69_0001_A1.gpr	EZH2	Q15910	8.97083	8.45422	11.0423	11.7073	12.2918	10.7641	11.3589	11.1952	10.0334	11.4164	13.0444	10.5026	10.944	13.353	11.6246	11.7873	13.1545	12.0788	14.1111	14.6647	14.332	14.3521	13.7244	14.2611	15.0495	14.8431	12.5082	11.7098	9.50795	11.5523	8.1608	14.2255	10.1982	12.0354	10.9218	12.5623	11.1821	13.4625	13.0184	13.4539	10.7348	14.7243	14.7495	10.7901	13.9352
70	FGFR1(D8E4)XP_R_V	GBL 9113952_2019-10-23_550PMT_56R_FGFR1_Ab70_0001_A1.gpr	FGFR1	P11362	7.78533	8.88967	11.3162	12.9884	12.0147	12.2641	12.5876	12.1333	11.3861	12.1641	11.1193	10.1295	11.444	11.2915	10.388	11.454	11.8118	10.5013	11.5502	11.9334	11.9698	11.5503	11.6241	11.969	12.0753	12.8411	12.5447	12.5457	10.4292	12.1573	8.83731	14.8364	10.0829	11.1938	12.1323	11.2237	12.0936	12.0589	11.5789	12.1982	9.82623	11.7456	11.0084	11.2236	12.5597
72	FoxO1(C29H4)_R_V	GBL 9113953_2019-10-23_460PMT_57R_FoxO1_Ab72_0001_A1.gpr	FOXO1	Q12778	7.74426	9.14957	11.7074	12.6447	12.8151	12.5291	11.9483	12.3649	11.1896	11.9039	12.7912	11.4927	11.8211	14.5071	11.6452	13.0475	13.6582	12.9048	14.5287	15.0152	14.525	14.7555	14.4322	14.7331	14.9079	15.1716	14.4297	13.6109	10.8831	14.1427	9.43684	11.9962	11.1044	12.2824	12.3674	13.0221	13.4204	14.8036	13.8989	14.7989	13.1946	15.1014	13.9339	12.8419	14.7435
78	p-HER2/ErbB2(Y877)_R_V	GBL 9113955_2019-10-23_500PMT_59R_pHER2ErbB2Y877_Ab78_0001_A1.gpr	ERBB2	P04626	9.69395	9.30452	6.61765	10.7051	10.0593	9.79371	9.96216	10.5267	7.27748	10.7785	9.92171	9.62256	8.78454	10.844	10.1859	10.42	9.88095	10.2498	10.6757	10.9291	10.3386	10.9288	10.6232	10.7457	10.9189	11.0428	10.7161	8.50661	9.67769	8.89481	9.58691	10.7679	9.42431	10.0534	8.90738	10.3156	9.23798	9.8767	9.21891	10.2457	9.65178	9.86371	10.428	0	10.3609
79	HER3/ErbB3_R_V	GBL 9113956_2019-10-23_550PMT_60R_HER3ErbB3_Ab79_0001_A1.gpr	ERBB3	P21860	10.139	10.6543	11.2176	11.7612	10.9739	11.8235	10.784	11.9842	11.2945	11.8073	11.0281	11.2897	11.4204	11.7298	11.1624	11.7183	11.776	11.584	11.9051	12.13	11.9484	11.9234	11.5916	11.9856	12.1838	11.9644	12.0456	11.3604	11.09	11.4225	11.6158	11.9059	10.8227	11.374	11.4946	10.9822	10.9707	10.9145	10.1005	11.2824	10.653	9.99544	11.0684	9.75154	9.59516
80	p-HER3/ErbB3(Y1197)_R_V	GBL 9113917_2019-10-24_550PMT_61R_pHER3ErbB3Y1197_Ab80_A1.gpr	ERBB3	P21860	8.11047	8.53304	9.27839	12.1657	8.58038	12.375	8.52129	11.6336	9.88289	11.5525	9.36307	8.98369	8.52623	9.13041	8.55058	8.87012	8.52833	8.5267	9.25337	9.69685	9.61633	9.28351	9.06637	9.67492	9.46515	9.36708	8.97516	8.3626	8.45433	8.81717	9.14295	8.72591	8.22101	8.26907	8.69351	8.21525	8.16873	8.80981	8.491	8.942	9.21042	9.20578	8.8849	9.23619	10.7237
83	HDAC3_R_V	GBL 9113919_2019-10-24_550PMT_63R_HDAC3_Ab83_A1.gpr	HDAC3	O15379	7.28683	7.95667	9.06417	12.3469	8.38279	12.0389	8.09917	11.8268	9.71482	11.7456	8.97009	8.33985	8.4399	8.69449	8.00574	8.45754	8.37711	8.09129	9.06911	8.91245	9.30259	9.14075	8.55431	8.71396	9.32516	9.34404	9.00102	8.26857	7.92943	8.35788	7.91189	8.89509	8.17182	8.26823	8.80411	8.66503	8.36023	8.80638	8.76292	9.05481	9.14838	8.84815	8.81228	9.59786	11.6807
84	HDAC4_R_V	GBL 9113920_2019-10-24_550PMT_64R_HDAC4_Ab84_A1.gpr	HDAC4	P56524	8.51631	8.66745	10.2184	11.7951	10.0213	12.3235	9.88693	11.5931	10.2884	11.2263	10.2798	9.61407	9.85072	10.2322	9.68242	10.4788	10.1312	9.77553	10.6733	10.6612	10.7135	10.6111	10.1077	10.4931	10.8612	10.684	10.9511	10.3421	9.0218	10.0724	9.0683	10.4653	9.29131	9.94379	10.2361	10.0315	10.2353	10.6286	9.97513	10.857	9.71976	9.98073	10.5131	9.44896	11.0437
87	ILK1_R_V	GBL 9113921_2019-10-24_550PMT_65R_ILK1_Ab87_A1.gpr	ILK	Q13418	9.94781	15.377	12.4062	13.4896	12.9966	13.9292	13.5384	13.3431	12.875	14.2545	12.6545	10.7224	11.9041	12.2456	12.1399	12.8332	12.4205	11.955	12.7218	13.0053	12.9453	12.9265	12.4972	12.999	14.008	13.9043	13.5677	12.8164	15.3707	12.7012	15.5442	13.5969	14.7368	12.2304	12.7707	12.5394	13.5161	13.466	12.6978	13.4803	15.2243	13.9097	13.165	12.399	14.2715
88	p-Jak1(Y1022/1023)_R_V	GBL 9113923_2019-10-25_550PMT_67R_pJak1Y1022Y1023_Ab88_A1.gpr	JAK1	P23458	7.12227	7.67729	8.98727	11.8402	8.01055	12.1258	7.74492	11.5885	9.56742	11.3335	8.64593	8.08516	8.24853	8.25586	7.91457	8.32621	7.72391	7.97301	8.55577	8.07197	8.86016	8.63905	7.99773	8.23177	8.88851	8.92842	8.87741	8.12845	8.06124	8.36725	8.15573	8.63572	8.36162	8.06953	8.6955	8.67024	8.1929	8.26543	8.45679	8.49183	8.33515	8.4789	8.34089	8.48025	8.88576
89	Kit-c_R_V	GBL 9113924_2019-10-24_550PMT_68R_Kitc_Ab89_A1.gpr	KIT	P10721	9.09657	9.27159	9.07438	12.4217	8.57244	12.0253	9.16933	11.8093	9.90226	12.0043	8.96614	9.33843	9.92385	9.77388	9.1259	9.71649	9.42145	9.63044	9.71476	9.69445	9.89563	9.7672	9.41027	9.63685	9.98279	9.79773	9.66717	9.16657	9.59377	9.3518	9.9814	9.4355	9.58676	9.69535	9.90783	9.59228	9.93119	9.42154	9.45225	9.49798	10.1468	9.5376	9.24274	9.36473	11.7888
92	LRP6_R_V	GBL 9113925_2019-10-24_550PMT_69R_LRP6_Ab92_A1.gpr	LRP6	O75581	11.5394	14.4108	10.3857	12.6177	9.58778	12.9173	9.7734	13.201	13.0102	14.3484	10.0353	10.3461	11.7061	10.6792	10.0284	10.3773	9.8141	10.782	10.3876	10.3809	10.5204	10.4142	10.0027	10.371	11.7321	10.6591	10.3998	9.34809	14.3498	9.60308	15.4661	10.6061	13.8747	11.4095	10.3173	11.108	11.886	10.2632	10.1519	10.4011	14.4497	12.0184	10.3257	9.97541	12.9263
93	MEK1_R_V	GBL 9113927_2019-10-24_550PMT_71R_MEK1_Ab93_A1.gpr	MAP2K1	Q02750	9.11449	9.1105	9.72244	12.1995	9.49455	12.3743	9.35162	12.1045	10.3454	11.6422	9.91486	9.47602	9.37926	9.78958	9.79554	9.64114	9.40249	9.82243	9.70821	9.79006	10.0379	9.80977	9.56833	9.85309	10.4453	10.1653	10.2277	9.49164	9.262	9.43425	9.65008	9.87091	9.22472	9.79101	9.94694	9.63994	9.94831	10.1638	10.0602	10.363	10.1826	10.1918	10.2359	9.62139	11.6839
94	p-MEK1/2(S217/221)_R_V	GBL 9113928_2019-10-24_500PMT_72R_pMEK12S217S221_Ab94_A1.gpr	MAP2K1, MAP2K2	Q02750, P36507	11.7606	11.2345	13.7617	13.5752	14.6131	13.9884	14.2082	13.8017	12.532	13.4309	15.1711	13.6068	13.5554	13.5791	14.48	15.021	14.1528	13.9292	14.0434	14.7255	14.5219	13.9825	13.9327	14.8814	14.5589	14.4011	14.385	14.3095	12.5423	13.8934	11.7077	14.1695	12.5309	13.3404	14.1	13.605	14.2411	14.6025	13.7392	14.3139	13.2914	13.9673	14.0404	12.7279	14.5675
95	p-Met(Y1234/1235)_R_V	GBL 9113929_2019-10-24_550PMT_73R_pMetY1234Y1235_Ab95_A1.gpr	MET	P08581	4.35645	5.5906	7.41667	11.1876	0	9.81826	5.7177	7.97284	7.88928	9.42779	3.27275	5.49669	0	0	0	0	0	0	0	0	0	0	0	0	0	0	0	2.77178	0	6.13713	3.307	0	4.98037	0	0	0	0	0	0.347005	0	0	0	0	5.6879	0
96	MMP-9_R_V	GBL 9113930_2019-10-24_550PMT_74R_MMP9_Ab96_A1.gpr	MMP9	P14780	10.0674	10.506	10.7551	12.7488	10.3078	13.0828	10.2587	12.6312	11.2277	12.2868	10.6099	10.5087	10.898	11.1195	10.6617	11.0143	11.042	10.9289	11.1601	11.3004	11.288	11.1632	10.9595	11.2052	11.636	11.5846	11.3135	10.7931	11.1636	11.0414	11.192	11.445	11.0291	11.0999	11.2699	10.9253	10.6412	10.6118	10.3366	10.8362	10.9859	10.3871	10.9245	10.575	12.2895
97	mTOR_R_V	GBL 9113931_2019-10-24_550PMT_75R_mTOR_Ab97_A1.gpr	MTOR	P42345	10.6924	10.3887	11.1609	13.3422	11.7533	13.3623	11.6342	13.1628	11.3725	12.8782	11.7724	11.0932	11.2519	12.2012	11.032	11.8202	11.9322	11.6647	12.2828	12.6964	12.5002	12.301	11.8388	12.3713	12.9708	12.9459	12.7306	11.7002	10.6944	11.9399	10.8077	12.4467	10.8229	11.8678	11.5579	11.8188	11.8446	12.4273	11.9465	12.5075	11.3441	12.2434	12.3049	10.443	13.1896
98	p-mTOR(D9C2)XP(S2448)_R_V	GBL 9113932_2019-10-24_550PMT_76R_pmTORS2448_Ab98_A1.gpr	MTOR	P42345	10.422	10.8549	12.8755	14.0983	13.7855	14.462	13.4083	13.9586	12.6815	13.7832	14.5051	12.5906	12.1582	13.199	12.5225	13.3955	13.1345	12.3968	13.3278	13.8105	13.5541	13.2568	12.8499	13.8603	13.7045	13.4938	13.6081	13.1798	11.6916	14.0285	11.9544	13.4959	12.193	12.3696	13.5711	12.9637	14.7642	14.1899	13.4843	13.9798	12.7742	13.8436	13.8678	13.1488	14.5792
101	Notch1(C44H11)_R_V	GBL 9113933_2019-10-24_550PMT_77R_Notch1_Ab101_A1.gpr	NOTCH1	P46531	7.82065	7.5783	8.53651	11.9791	8.64001	11.4438	8.71906	11.3462	8.98951	11.3294	9.24065	8.62952	8.13664	9.13705	8.17811	9.26939	8.58153	8.40238	9.26419	9.73391	9.55741	9.33136	9.10338	9.2913	10.4907	10.7393	10.3558	8.59047	7.73296	9.25159	7.6741	9.19402	7.82122	8.43417	8.89495	8.90985	9.17183	10.229	10.3337	9.7588	9.09128	10.8543	9.48042	9.37492	12.0599
105	p-p27(T187)_R_V	GBL 9113934_2019-10-24_550PMT_78R_pp27T187_Ab105_A1.gpr	CDKN1B	P46527	9.94259	8.70652	10.4387	12.2666	10.9304	12.0068	12.4373	11.7589	9.81458	11.7424	9.78869	10.1816	9.87451	9.81491	10.2331	10.6953	9.5015	10.0238	10.1546	10.2683	10.2753	9.93429	9.56094	10.4893	10.6114	10.9465	10.4421	10.8615	9.1345	10.1268	9.31222	10.3272	9.12382	10.99	10.6382	10.5992	10.1441	11.6404	11.0309	11.3928	10.3017	10.9707	9.91808	9.86148	12.3086
106	p-p27/KIP1(T198)_R_V	GBL 9113935_2019-10-24_550PMT_79R_pp27KIP1T198_Ab106_A1.gpr	CDKN1B	P46527	9.52	9.22687	11.3621	12.5016	11.9278	12.7155	11.3972	12.5424	10.8573	12.0532	12.2188	10.61	11.0629	12.8914	11.5896	12.4303	12.5141	11.7378	12.8908	13.0198	13.1477	12.9957	12.4784	13.1005	13.6209	14.0271	12.8335	12.0586	10.2485	12.1099	9.48193	12.7756	10.5204	11.4994	11.1998	11.916	11.5482	12.9314	11.8668	12.86	11.2491	12.6191	13.0578	10.7931	12.9669
107	p27/KIP1(C-term)_R_V	GBL 9113936_2019-10-24_550PMT_80R_p27KIP1_Ab107_A1.gpr	CDKN1B	P46527	9.61555	8.93523	10.3755	12.6171	10.1808	12.897	10.2754	12.6767	10.6111	12.2389	10.2773	9.66459	10.0555	11.2401	10.5061	10.7893	10.9077	10.2177	11.167	11.4452	11.3665	11.1813	10.7585	11.1411	11.4929	11.9121	11.4378	10.5652	9.06103	10.5787	9.59244	10.3163	8.85617	10.0424	9.99345	10.3328	10.262	11.4228	11.2327	11.3621	11.0957	11.2593	11.0614	10.5697	12.7715
109	p38/MAPK_R_V	GBL 9114037_2019-10-25_460PMT_81R_p38MAPK_Ab109_A1.gpr	MAPK14,MAPK11,MAPK12	P53778,Q15759,Q16539	13.7033	13.719	14.7469	14.2364	15.0861	14.557	15.073	14.2994	14.0469	14.1782	15.0892	13.9317	15.0021	14.4789	15.1114	15.3973	14.8909	14.5028	15.0725	15.0112	14.8249	14.9658	14.5924	14.9452	14.7175	14.3973	14.6986	14.7357	14.0609	14.4007	13.2917	14.8329	14.1905	14.3007	14.5638	14.3832	14.7238	14.9458	14.1516	14.9799	14.0344	14.0033	14.7889	12.8467	14.4464
111	p-p38(D3F9) XP(T180/Y182)_R_V	GBL 9114038_2019-10-24_550PMT_82R_pp38MAPKT180Y182_Ab111_A1.gpr	MAPK14,MAPK11,MAPK12,MAPK13	O15264,P53778,Q15759,Q16539	9.76533	13.4208	12.4611	13.2011	11.1223	13.1039	12.3949	13.1389	12.7326	13.9687	13.1461	11.3707	11.4728	10.206	11.6302	13.7217	11.6526	10.4502	10.8335	10.2238	11.8901	10.9536	12.8096	12.0137	11.3016	9.94643	12.6684	12.9719	14.6611	13.1143	10.9639	10.3706	13.8133	10.2274	13.2395	12.1467	13.2899	12.6952	11.3956	12.068	13.8169	12.8459	10.673	13.2173	14.3859
112	p44/42MAPK(Erk1/2)_R_V	GBL 9114039_2019-10-24_500PMT_83R_p4442MAPKErk12_Ab112_A1.gpr	MAPK1,MAPK3	P27361,P28482,P27361,P28482	12.5586	11.2475	14.1801	14.6138	15.065	14.6794	15.195	14.3976	13.2669	13.9747	14.6184	13.6123	14.0971	14.733	14.3414	15.1044	14.5859	13.8722	14.698	14.9131	14.7249	14.6406	14.2942	14.8337	14.9392	14.9306	15.2944	14.5941	12.7043	14.5055	11.0713	15.2035	13.2877	14.2949	14.5049	14.4835	14.7923	15.2574	14.7117	15.1688	13.0295	14.2712	14.7729	13.3412	14.8202
113	p-p44/42MAPK(Erk1/2)(T202/Y204)(197G2)_R_V	GBL 9114040_2019-10-25_550PMT_84R_pp4442MAPKErk12T202Y204_Ab113_A1.gpr	MAPK1,MAPK3	P27361,P28482,P27361,P28482	8.72968	8.65708	10.8642	12.8761	11.2168	13.1115	10.4974	12.9693	11.0504	13.0753	13.199	10.0244	9.78388	9.23651	9.88028	10.6587	9.25586	9.73186	9.22646	10.5817	10.2582	9.43564	9.63703	11.4279	9.98256	9.53117	9.05956	10.4824	10.6293	9.60633	9.14281	9.3837	9.83951	8.71749	13.3036	9.52509	14.1331	11.0223	9.96576	9.94377	11.3856	11.2	9.25402	11.3062	12.8856
115	p-p53(S15)_R_V	GBL 9114042_2019-10-25_550PMT_86R_pp53S15_Ab115_A1.gpr	TP53	P04637	8.08652	7.37904	8.57934	11.9412	8.16597	10.1554	8.87119	9.77346	8.55676	10.9701	9.34483	7.7614	6.145	0	0	5.89659	5.6786	0	5.40769	3.7626	0	4.63798	0	4.43947	0	0	2.52894	6.40259	4.80017	7.13151	5.22855	6.54008	5.53256	1.69805	5.77797	4.05613	5.51742	4.28798	8.66344	0	6.96478	8.46476	0	9.30921	8.93258
116	p70S6K_R_V	GBL 9114043_2019-10-25_550PMT_87R_p70S6K_Ab116_A1.gpr	RPS6KB1	P23443	7.7299	8.25047	9.87788	12.4373	8.99212	12.523	9.50541	11.8873	10.1182	11.9343	10.188	9.50107	9.02818	9.67105	8.32777	9.65616	9.2703	8.30846	10.5208	10.594	10.3112	10.2128	9.86671	10.2096	10.8923	11.0973	10.1452	9.04811	8.11701	9.61457	8.7161	8.7827	7.27531	9.41457	9.18842	9.09804	9.79192	10.7589	9.84706	10.3954	10.0498	10.6087	9.58433	10.25	11.7295
117	p-p70S6K(S371)_R_V	GBL 9114044_2019-10-24_550PMT_88R_pp70S6KS371_Ab117_A1.gpr	RPS6KB1	P23443	6.95298	7.02574	8.72304	11.4672	8.48252	10.8463	8.39953	10.4302	8.6176	10.7826	8.91061	7.65702	7.77571	8.41712	7.83325	8.25719	7.94705	7.53866	8.7351	8.62355	8.74976	8.74221	7.88572	8.51849	9.43194	8.89357	8.22798	7.73208	5.913	7.58014	6.19745	8.2879	6.17099	7.61883	7.13409	7.67517	6.65203	8.13798	7.75037	8.4841	6.58821	7.04512	8.00899	8.01325	9.61678
118	p-p70S6K(T389)_R_V	GBL 9114045_2019-10-24_550PMT_89R_pp70S6KT389_Ab118_A1.gpr	RPS6KB1	P23443	8.30706	8.22788	9.22195	11.6739	8.94898	11.4539	8.73124	11.1518	9.56228	11.0669	9.52311	8.5384	8.87135	8.86629	8.80007	9.18094	8.61338	8.48571	8.949	8.88622	9.0139	9.11158	8.64839	9.01144	8.96847	8.98198	9.06121	8.54123	7.92169	8.14868	8.12992	8.70804	8.14882	8.57623	9.21021	8.62662	9.80454	8.90267	8.80462	8.81525	8.36019	8.67741	8.49704	9.07276	9.2819
121	p-PDGFRa(23B2)(Y754)_R_V	GBL 9114107_2019-10-25_550PMT_151R_pPDGFRalphaY754_Ab121_A1_001.gpr	PDGFRA	P16234	8.78785	8.49398	8.94089	11.0897	8.61127	11.5241	8.73581	10.7083	9.44339	10.8602	8.89903	8.32403	8.41475	9.57752	9.54183	8.7595	9.02348	9.58916	9.1712	9.5635	9.97415	9.2521	9.22372	9.75143	10.1355	10.2217	9.86315	9.16809	9.49623	9.14723	9.70597	9.84624	9.32638	9.38656	9.7753	9.43673	9.29486	9.59036	9.55331	9.66202	10.0826	9.74276	9.58718	9.79293	11.84
122	PDGFRb(28E1)_R_V	GBL 9114108_2019-10-25_500PMT_152R_PDGFRbeta_Ab122_A1_001.gpr	PDGFRB	P09619	5.74514	9.302	13.0763	13.3501	14.6395	14.0637	15.2443	13.9264	12.0158	12.9898	13.006	10.7491	13.0112	11.0476	12.5265	13.4322	14.2567	11.0895	12.7	13.3849	13.6919	12.1658	12.7571	13.2734	12.857	11.2641	9.58492	13.904	11.6237	12.4518	8.93405	13.4754	12.7119	11.9065	14.2702	11.8492	15.0881	13.4877	12.3616	13.5393	11.075	12.9733	11.8062	12.9685	13.8106
124	p-PDGFRb(Y751)_R_V	GBL 9114109_2019-10-26_550PMT_153R_pPDGFRbetaY751_Ab124_A1_001.gpr	PDGFRB	P09619	9.76229	8.62224	9.36149	11.2892	9.2945	11.4385	9.73927	11.1045	9.61908	10.9549	9.46466	8.58718	8.77754	9.19725	9.52693	8.86917	8.79996	8.96642	8.92998	8.91959	9.47808	8.49646	8.47013	9.11087	9.86128	9.82882	9.46959	9.5037	8.62384	9.01488	8.60542	9.61722	8.59687	9.10565	9.67011	9.24918	8.87671	9.31367	8.67655	9.31502	9.22475	8.58225	9.34835	8.91775	11.6408
125	p-PDK1(S241)_R_V	GBL 9114110_2019-10-26_550PMT_154R_pPDK1pS241_Ab125_A1_001.gpr	PDK1	O15530	9.33522	10.1218	12.3738	12.4876	12.9765	13.1821	12.579	12.4716	11.5073	11.9713	13.0435	11.7871	11.631	12.5386	12.1087	13.0394	12.3512	11.8399	12.9485	13.0156	12.8544	12.7943	12.3428	12.808	13.5067	13.5029	13.4848	12.3668	10.8486	12.2573	10.2175	13.0689	11.2177	12.1045	12.1709	12.3249	12.1744	13.5333	13.0215	13.4344	11.8433	12.7377	13.1573	11.5646	13.8204
128	PIAS1_R_V	GBL 9114111_2019-10-25_550PMT_155R_PIAS1_Ab128_A1_001.gpr	PIAS1	O75925	8.29365	9.26387	11.4623	12.2787	12.147	13.225	11.9356	12.5856	11.1075	11.9903	12.1579	11.4836	11.6283	14.2031	11.3169	11.2785	13.7558	12.7847	14.6072	15.119	14.5783	14.8907	14.3219	14.5885	15.3288	15.3621	14.1174	12.7231	10.4211	13.1189	9.27659	13.6793	10.0223	12.6084	11.7308	13.2981	12.335	14.0633	12.9414	14.0959	11.7369	14.1223	14.1586	11.7146	14.2529
129	PTEN(D4.3)XP_R_V	GBL 9114113_2019-10-25_500PMT_157R_PTEN_Ab129_A1_001.gpr	PTEN	P60484	10.0897	9.23667	12.3563	13.2451	13.3607	13.1807	13.8381	12.4774	11.1038	12.2484	13.0446	11.7675	12.0641	12.2714	12.3598	13.2816	12.8884	12.2101	13.0082	13.4553	13.3202	13.1465	12.7472	13.2628	13.8539	13.8734	14.9522	13.2764	10.588	13.178	8.79581	13.7215	10.2296	12.5845	11.9718	12.992	13.4361	14.1926	13.4662	14.3606	11.4014	13.9114	13.8457	12.6086	14.1965
130	p-PTEN(S380)_R_V	GBL 9114114_2019-10-26_500PMT_158R_pPTENS380_Ab130_A1_001.gpr	PTEN	P60484	10.2138	9.75392	13.2634	13.7814	13.8449	13.8007	14.2943	13.1541	11.845	12.6878	13.6603	12.766	13.1178	13.1785	13.3744	14.3192	13.8156	13.0023	13.9481	14.3405	14.2807	14.0819	13.7544	14.204	14.5457	14.4491	14.8225	13.887	11.1948	13.7083	9.28939	13.9985	10.6875	13.3653	12.6776	13.5861	14.2592	14.6308	13.7383	14.5634	12.0308	14.1443	14.1568	13.3648	14.0657
132	p-RafB(S445)_R_V	GBL 9114115_2019-10-26_550PMT_159R_pRafBS445_Ab132_A1_001.gpr	BRAF	P15056	8.83149	9.01773	11.897	12.1944	12.0956	12.9593	12.006	12.4363	11.1149	11.7335	12.4013	11.1584	11.1663	11.6165	11.5243	12.3084	11.7298	11.117	11.8782	12.3139	12.2293	11.9949	11.6944	12.1024	12.374	12.546	12.8161	11.8055	9.73963	11.8312	9.08623	12.4557	10.2842	11.2009	11.7105	11.5636	11.6542	12.4581	11.7509	12.3707	10.6909	11.6609	12.3072	11.1609	12.3888
133	RANKL_R_V	GBL 9114116_2019-10-26_550PMT_160R_RANKL_Ab133_A1_001.gpr	TNFSF11	O14788	12.1777	12.091	11.7401	12.515	11.6855	13.2975	11.7705	13.074	12.0755	12.6633	11.7151	12.5912	12.5475	12.5813	12.09	12.389	12.3616	13.0304	12.366	12.5679	12.611	12.366	12.2156	12.7308	13.298	13.4644	13.5496	12.6097	13.0116	13.1333	13.3053	13.1005	13.017	13.4626	13.3934	13.1672	13.5983	13.2369	12.8254	13.2189	13.4049	12.8785	13.2205	12.0279	13.9936
134	p-Ret(Y905)_R_V	GBL 9114157_2019-10-26_550PMT_161R_pRetY905_Ab134_A1_001.gpr	RET	P07949	7.59958	8.18834	8.54257	11.5246	8.52578	11.3183	8.58705	11.0759	9.23713	11.1041	8.89019	7.40399	5.69805	7.83717	8.02406	7.24663	7.65846	8.0034	7.128	8.32728	8.74981	7.6159	7.90204	8.67581	8.93724	8.84022	8.6364	8.59587	8.41085	8.47891	8.71229	8.67056	8.16291	8.2045	8.98925	8.35404	8.60318	7.96644	6.70814	8.45643	7.72789	7.70357	8.18622	8.07025	8.99661
136	SerpinA1_R_V	GBL 9114158_2019-10-25_550PMT_162R_SerpinA1_Ab136_A1_001.gpr	SERPINA1	P01009	8.48806	8.01643	8.44952	10.7132	8.51519	11.2506	8.59665	10.3809	8.96673	10.4364	8.75072	8.44636	8.40867	9.02562	8.74145	8.42886	8.60228	9.00817	8.48248	8.83675	9.27952	8.55551	8.53157	9.19108	9.82005	9.80579	9.47398	9.13734	8.71589	9.02313	9.00893	9.66613	8.7438	9.43244	9.56956	9.31165	8.92449	9.40688	9.12105	9.5186	9.45466	9.07768	9.19818	9.30337	11.163
137	Slug(C19G7)_R_V	GBL 9114159_2019-10-25_550PMT_163R_Slug_Ab137_A1_001.gpr	SNAI2	O43623	8.8834	8.45638	10.3743	12.744	10.6877	12.7219	10.8309	12.3454	10.2278	12.1257	11.5899	10.6451	9.25762	10.9986	9.40795	9.73563	11.0408	10.1734	11.0417	13.281	12.6306	13.1202	12.891	12.9415	13.3889	13.9407	11.9347	10.3115	8.8987	10.8033	9.14897	11.062	8.68205	9.88987	9.95668	10.0187	9.47477	11.4131	10.9023	11.5258	10.1013	12.86	11.117	11.3535	13.0361
140	p-Smad2(S465/467)_R_V	GBL 9114160_2019-10-25_550PMT_164R_pSmad2s2_Ab140_A1_001.gpr	SMAD2	Q15796	11.5615	11.2959	10.832	13.1556	12.4008	13.1518	12.4713	13.2026	11.0672	12.9489	12.4056	11.6029	11.3486	13.3658	12.1289	12.6236	12.457	12.2899	12.9695	13.3928	12.811	13.1855	12.9396	13.2201	13.224	13.4122	12.8936	12.1388	11.6192	12.5066	11.3775	13.0276	11.6546	12.116	11.8903	12.6803	12.2439	13.0989	12.7083	12.8778	12.1827	13.119	12.9381	10.9908	13.6113
144	SOCS1(A156)_R_V	GBL 9114161_2019-10-25_550PMT_165R_SOCS1_Ab144_A1_001.gpr	SOCS1	O15524	8.61968	8.63195	10.0538	12.0868	9.8533	12.5561	9.72451	11.9176	10.3732	11.6311	10.1352	8.83183	9.20314	10.2562	9.45649	9.96492	10.0105	9.48179	10.5855	10.7488	10.7753	10.6358	10.2366	10.5719	11.1737	11.4133	11.1604	10.1497	9.26552	10.1652	9.47997	10.9356	9.68188	9.8653	10.3728	10.2944	10.4941	10.886	10.5154	10.9908	10.3638	10.6897	11.0043	10.409	12.6518
145	SOCS3_R_V	GBL 9114162_2019-10-25_550PMT_166R_SOCS3_Ab145_A1_001.gpr	SOCS3	O14543	7.50459	7.50878	8.70245	10.9709	8.3599	11.2994	8.291	10.2788	9.12933	10.4475	8.80418	7.4473	7.38862	8.63847	8.25561	7.96017	8.18095	7.70114	8.77011	8.97094	8.77473	8.76485	8.496	8.60533	9.39697	9.41788	8.72359	8.04253	7.57568	7.97775	7.68352	9.16648	7.42805	7.80917	8.48661	8.17794	7.86245	8.8424	8.14099	9.02905	8.35028	8.21254	9.27453	8.69097	11.334
146	Sox2(D6D9) XP_R_V	GBL 9114163_2019-10-25_550PMT_167R_Sox2_Ab146_A1_001.gpr	SOX2	P48431	8.36612	8.02431	9.24751	12.2021	8.76748	12.2513	8.94912	11.643	9.82306	11.5658	9.241	7.78318	8.11535	9.13647	8.78903	8.62325	8.87614	8.5288	8.86612	9.12659	9.36533	9.13099	8.87355	8.96597	9.26782	9.16724	9.04391	8.91577	8.11662	8.95533	8.40619	9.19143	8.35066	8.38958	9.15352	8.82121	8.51526	8.96713	8.69883	9.00954	9.18395	8.54919	8.7305	9.81204	11.7301
147	p-Src(Y527)_R_V	GBL 9114164_2019-10-25_550PMT_168R_pSrcY527_Ab147_A1_001.gpr	SRC	P12931	8.71189	9.73516	12.3575	13.2972	12.3167	14.1242	12.2919	13.742	12.3798	12.7998	13.4475	11.5964	11.8017	10.6773	11.9782	12.6485	12.5467	11.0581	11.3001	12.6669	12.8378	12.1049	12.5228	13.8715	12.5683	11.7071	11.4652	13.2487	10.7325	12.6072	10.635	11.7502	11.2932	10.926	13.2213	11.3326	13.9571	12.9922	11.6303	12.1096	12.2058	12.5961	12.5516	12.9221	13.3356
149	Stat1_R_V	GBL 9114165_2019-10-25_460PMT_169R_Stat1_Ab149_A1_001.gpr	STAT1	P42224	9.49509	8.96158	11.4319	11.4639	11.2223	11.9165	10.8321	11.3652	9.86241	10.9109	11.0843	9.41523	12.9174	14.2889	14.429	15.448	12.863	14.5762	13.656	10.7986	12.5825	10.5992	10.7884	10.8679	12.2814	11.6802	15.2498	11.5354	10.9131	11.32	8.59565	10.8679	11.298	10.6958	12.4549	11.9201	11.055	15.0169	14.2324	14.1221	11.5486	9.80973	15.4802	9.82758	12.5891
151	p-Stat2(Y690)_R_V	GBL 9114167_2019-10-25_550PMT_171R_pStat2Y690_Ab151_A1_001.gpr	STAT2	P52630	8.01133	8.19717	9.1548	11.1627	8.45031	11.3101	8.45203	10.5728	9.55987	10.7889	8.72867	7.80177	8.01512	8.57136	8.61873	7.96773	7.88165	8.18084	8.42487	8.29365	8.79682	8.49578	8.19934	8.46324	9.12084	8.93483	8.5393	8.39612	8.15575	8.07905	8.36417	8.70419	7.97219	8.16718	8.72882	8.41859	7.93074	7.89671	6.41338	8.42089	7.89905	5.18624	8.61023	8.55695	9.62454
153	p-Stat3(S727)_R_V	GBL 9114168_2019-10-26_550PMT_172R_pStat3S727_Ab153_A1_001.gpr	STAT3	P40763	8.59295	8.90014	10.5194	10.9694	10.7838	12.0907	10.0209	11.383	10.4634	10.7236	11.0377	9.67068	9.95145	10.9608	10.6088	10.5941	10.6565	10.5433	10.9917	11.5123	11.1105	11.0858	10.616	11.5991	11.6155	11.5635	11.1135	10.7819	9.51017	10.6411	9.00574	10.8996	9.55232	10.1653	10.9955	10.7004	10.8823	11.5787	10.8477	11.505	9.9575	10.7775	11.5442	10.5357	11.9803
155	p-Stat4(Y693)_R_V	GBL 9114169_2019-10-25_550PMT_173R_pStat4Y693_Ab155_A1_001.gpr	STAT4	Q14765	7.86273	8.16205	9.04225	11.7566	8.45631	12.2573	8.59434	11.6421	9.83379	11.1532	9.04775	7.64628	8.17983	8.83785	8.74112	8.37734	8.45919	8.4259	8.2592	8.72173	9.23107	8.61049	8.67799	8.96117	9.14396	8.93975	8.64019	8.78612	8.38847	8.35915	8.36523	8.94227	8.2106	7.91625	9.14186	8.35496	8.54309	8.08852	7.04621	8.60429	8.22112	6.89963	8.32496	9.24627	9.92939
157	p-Stat5(Y694)_R_V	GBL 9114170_2019-10-25_550PMT_174R_pStat5Y694_Ab157_A1_001.gpr	STAT5A	P42229	9.11263	9.63901	10.6509	12.4783	10.2039	13.0962	9.89812	12.4008	11.175	11.9927	10.9709	9.95513	10.1232	11.7328	10.1926	10.5968	10.4365	10.333	10.6138	12.0569	11.2646	11.0316	11.0213	11.1796	11.5486	11.6753	10.6243	10.497	9.8762	10.6539	10.2714	10.2126	9.6893	10.1997	10.7935	10.592	12.1156	11.317	10.5901	11.0915	10.7184	11.2306	10.7944	11.6791	12.6575
158	Stat6_R_V	GBL 9114171_2019-10-25_550PMT_175R_Stat6_Ab158_A1_001.gpr	STAT6	P42226	9.55121	9.2203	12.2044	12.4613	12.5808	13.0833	12.5075	12.7467	11.3777	12.088	12.9851	11.5367	11.4387	12.0851	12.0212	13.0783	11.7544	11.4796	12.3121	12.5264	12.3144	12.1381	11.8819	12.2325	12.7926	12.9544	12.9223	12.1952	10.3986	11.9573	9.2267	12.5516	11.027	11.6999	12.2297	12.0179	12.3359	13.4093	12.6037	13.3209	11.5777	12.3137	13.394	11.4887	13.8721
159	p-Stat6(Y641)_R_V	GBL 9114172_2019-10-25_550PMT_176R_pStat6Y641_Ab159_A1_001.gpr	STAT6	P42226	8.53956	9.05532	10.0345	11.9214	9.23906	13.0655	9.14832	12.3821	10.7371	11.4763	10.0212	8.87041	8.69724	9.49105	8.99032	9.2883	9.22023	9.1543	9.0737	9.66636	10.0813	9.36091	9.40348	9.93547	10.1217	9.7846	9.76428	9.71467	9.2472	9.88544	9.47214	9.27426	9.27314	8.85433	10.2825	9.33782	10.1524	9.82176	9.42471	9.71046	9.7713	9.23751	10.0065	10.8476	12.0791
164	p-Tuberin/TSC2(T1462)_R_V	GBL 9114173_2019-10-25_550PMT_177R_pTuberinTSC2R1462_Ab164_A1_001.gpr	TSC2	P49815	8.09234	8.21432	9.38773	12.1392	8.54422	12.3579	8.55965	11.9509	9.92015	11.4754	9.05319	8.25207	8.02918	8.55356	8.63431	7.89465	8.93887	8.20132	8.39108	8.40292	9.22979	8.27819	8.49451	8.51132	8.74004	8.47867	8.68687	9.29254	8.01557	9.62429	8.72835	8.53185	8.22044	8.24824	9.2722	8.89418	8.95006	7.59044	8.3778	8.80282	9.19311	7.6499	8.30975	9.84848	11.9199
166	Vimentin(D21H3)XP_R_V	GBL 9114174_2019-10-25_550PMT_178R_Vimentin_Ab166_A1_001.gpr	VIM	P08670	8.2244	8.126	10.1783	13.0029	9.82551	13.0169	11.8852	11.8551	9.99234	11.4928	10.3914	8.13823	9.15954	8.90013	9.29004	8.2211	10.7724	8.80102	9.81031	9.25646	10.4036	9.30897	9.59483	10.0461	9.66782	8.6006	12.0731	12.0836	8.42917	11.8692	7.96592	10.3467	8.26623	9.14314	11.3986	10.4066	12.3441	10.9653	10.776	10.4731	10.1975	10.9546	9.87748	11.9054	14.0379
167	Wnt5a/b(C27E8)_R_V	GBL 9114175_2019-10-25_550PMT_179R_Wnt5ab_Ab167_A1_001.gpr	WNT5A, WNT5B	P41221, Q9H1J9	9.08886	8.75347	10.3244	11.3436	10.9817	11.8365	11.4821	11.3921	10.0492	11.0281	9.83449	10.6912	9.67923	11.3649	9.75523	9.78088	10.956	10.5115	10.6435	12.7512	11.8678	12.4096	12.2124	11.9153	12.2878	12.2734	11.7036	11.1104	9.34573	12.1152	9.17243	10.4397	9.78591	11.6756	10.9635	11.8981	10.8149	12.3315	11.4126	12.3086	9.39749	11.315	11.5509	10.5055	11.7953
170	ZO-1_R_V	GBL 9114176_2019-10-28_550PMT_180R_ZO1_Ab170_A1.gpr	TJP1	Q07157	0	0	0	9.02291	0	0	0	0	0	7.09771	0	0	0	0	0	0	0	0	0	0	0	0	0	0	0	0	0	0	0	0	0	0	0	0	0	0	0	0	0	0	3.01767	0	0	6.94365	10.3139
171	cleaved Caspase-7_R_V	GBL 9114177_2019-10-28_550PMT_181R_Cleaved Caspase7_Ab171_A1.gpr	CASP7	P55210	13.1075	8.15025	10.5203	10.9488	10.0296	10.5057	11.0855	10.7413	10.0388	10.5252	9.78168	10.6033	11.908	13.1662	12.0569	12.3009	11.5865	14.0804	12.1461	10.3865	10.9713	9.95924	9.74424	10.5865	10.5953	10.7939	11.0293	10.1638	8.54602	11.6283	8.3269	10.4551	9.23455	10.8454	10.1298	10.1497	10.0102	11.1272	12.8933	10.6453	8.95533	9.64485	14.8014	8.45155	10.0748
173	VEGFR2(55B11)_R_V	GBL 9114178_2019-10-28_400PMT_182R_VEGFR2_Ab173_A1.gpr	KDR	P35968	13.5784	11.3463	14.1517	12.5442	14.6825	12.8433	14.5984	12.6118	13.1167	12.5245	14.404	13.7745	13.7183	14.5179	14.635	14.4537	13.7484	14.2355	14.1641	14.1209	14.1007	14.1965	13.9769	14.2067	14.1814	14.185	14.3837	13.9591	12.8926	13.6345	11.1218	14.358	12.791	14.1767	13.5241	14.2079	13.7502	14.3995	14.0117	14.4715	11.8199	13.5745	14.1087	12.5017	13.273
179	p-SAPK/JNK(T183/Y185)_R_V	GBL 9114179_2019-10-28_550PMT_183R_pSAPKJNKT183Y185_Ab179_A1.gpr	MAPK8	P45983	8.70168	8.91996	9.47252	10.8939	9.53488	10.016	9.29844	10.8984	9.33659	10.5563	10.0106	9.1311	8.89821	9.28471	9.1682	9.37575	9.08087	9.17752	9.35554	9.4479	9.46361	9.50753	9.23802	9.84263	9.78653	9.65552	9.52003	9.28762	9.27847	9.24885	8.91666	9.40976	8.82944	9.1852	9.90334	9.33052	9.70835	9.49568	8.39656	9.47688	9.17034	9.95689	9.51016	8.38048	9.57665
185	PHF8(pAb)_R_V	GBL 9114180_2019-10-28_460PMT_184R_PHF8_Ab185_A1.gpr	PHF8	Q9UPP1	12.8914	13.9969	14.0848	13.8195	14.5022	13.9175	14.1425	13.6522	13.4458	13.4924	14.2618	13.7032	13.7918	14.5503	14.0196	13.9984	14.4505	14.0532	14.8647	14.9086	14.9155	14.7718	14.6234	14.7327	15.1023	15.077	14.8772	14.0763	14.1801	14.7557	13.4653	15.3568	13.7215	13.973	13.5701	14.1596	14.2213	14.5326	13.7745	14.6416	13.8412	14.256	14.4262	13.6945	14.0275
201	c-Fos(9F6 )_R_V	GBL 9114182_2019-10-28_550PMT_186R_cFos_Ab201_A1.gpr	FOS	P01100	11.8316	9.76044	12.3695	11.5595	12.8905	12.1304	12.3823	11.9961	11.5035	11.4494	12.7126	11.5665	12.4414	13.1068	12.7229	12.508	11.8348	12.6786	12.6439	12.3667	12.3675	12.4289	12.1929	12.2516	12.5766	12.5511	12.6677	12.0091	10.7544	11.5887	9.789	12.3459	10.946	12.5425	11.9042	12.2856	12.018	12.5002	12.032	12.7586	10.5109	11.6029	12.5433	11.5185	12.2438
202	CHAF1A(D77D5)XP_R_V	GBL 9114183_2019-10-28_550PMT_187R_CHAF1A_Ab202_A1.gpr	CHAF1A	Q13111	6.52191	6.85789	7.26343	8.42099	7.12098	7.13207	6.19177	8.89362	7.10253	7.97734	7.30661	7.26897	7.46584	7.51152	6.97289	7.49246	7.09496	7.27364	7.6881	7.60997	7.55287	7.63051	7.08643	7.74471	8.1519	8.31862	7.88821	7.0782	6.78669	7.27026	7.08897	7.78689	7.17444	7.36384	7.48456	7.18076	7.57945	8.03599	6.74682	8.06831	7.95269	7.10459	7.86897	7.19102	9.82026
203	c-Jun(60A8)_R_V	GBL 9114184_2019-10-28_550PMT_188R_cJun_Ab203_A1.gpr	JUN	P05412	8.58844	9.58037	12.2735	11.8739	13.4086	12.5653	12.5441	12.2833	11.9889	12.023	13.9894	12.8658	11.8252	13.8006	10.9935	11.7439	13.0455	12.9207	13.9231	14.2425	14.0922	13.6015	13.64	14.1458	14.2488	14.7999	12.8881	13.1979	11.2111	11.9961	9.92537	11.8296	9.42621	13.2121	11.0266	13.4874	12.2645	13.9669	12.2595	14.6554	10.3112	14.0736	13.8216	11.669	12.7025
205	CtBP2_R_V	GBL 9114185_2019-10-28_500PMT_189R_CtBP2_Ab205_A1.gpr	CTBP2	P56545	8.55514	6.55374	10.3796	9.94128	11.1328	11.3461	10.3281	10.5621	9.48222	9.30015	11.0918	10.2895	10.1936	13.2916	10.6084	11.1748	12.8324	11.7031	13.466	14.1882	13.7609	14.05	13.4573	13.7672	14.8067	15.0941	12.445	11.5369	9.08394	11.6934	7.64137	13.8313	9.66459	12.1309	11.1912	12.4068	11.3337	12.7299	11.6162	12.8968	9.05196	13.6809	13.1582	10.8674	12.659
207	DRIP130_R_V	GBL 9114187_2019-10-28_550PMT_191R_DRIP130_Ab207_A1.gpr	MED23	Q9ULK4	11.0089	10.7823	11.1409	11.698	11.2644	12.1052	10.8605	11.8243	11.0053	11.6033	11.4214	10.8924	11.622	11.8609	11.0091	11.9756	11.8233	11.6536	12.08	12.2959	12.1992	11.9854	11.5715	11.9983	12.8208	12.9588	12.3809	11.7374	11.3125	11.8992	11.6016	12.2379	11.4376	11.6501	11.8266	11.9958	12.0339	12.5925	12.07	12.5882	12.0193	12.3833	12.6958	11.1547	13.1303
209	FoxK2_R_V	GBL 9114188_2019-10-30_550PMT_192R_FoxK2_Ab209_A1.gpr	FOXK2	Q01167	0	6.69137	0	0	0	0	0	0	0	0	0	2.94724	0	0	0	0	4.36108	4.09512	0	7.55872	2.1966	0	0	6.79182	8.79385	8.9645	7.8583	1.35114	8.14854	6.69267	7.57187	7.73457	7.50961	7.30664	0	7.2017	7.62442	8.08214	6.41854	8.18533	7.77096	8.75895	8.41506	0	8.21943
211	KLF4_R_V	GBL 9114189_2019-10-28_550PMT_193R_KLF4_Ab211_A1.gpr	KLF4	O43474	8.2645	7.66136	9.31277	12.3851	8.597	12.3294	8.58298	12.0926	9.92921	11.7809	9.45252	7.43971	8.12753	8.66877	8.49726	8.60127	8.22444	8.07346	8.73276	8.7175	9.46298	9.07667	8.45943	8.77976	9.46786	9.57815	9.45572	8.53186	8.03254	8.8243	8.61011	9.08495	8.71124	8.0722	9.23108	8.77198	8.56457	9.08088	8.33538	9.26601	9.70015	8.71616	9.06698	10.0902	12.1082
212	MED12-Abcam_R_V	GBL 9114190_2019-10-28_460PMT_194R_MED12_Ab212_A1.gpr	MED12	Q93074	12.9295	12.5062	12.4379	13.1179	13.3653	13.3865	13.3362	13.3472	11.9793	12.5597	13.3914	13.0217	13.1172	14.2353	12.9541	13.5191	14.6371	13.6681	14.5977	14.631	14.7495	14.6206	14.2226	14.5201	14.7701	15.0224	14.5527	13.8901	12.9963	14.6289	13.0271	14.219	13.142	14.0967	13.3074	14.5188	14.1945	14.7232	14.1242	14.6409	13.758	14.6641	14.1973	11.9122	14.2818
216	p-c-Fos(S32)_R_V	GBL 9114191_2019-10-28_550PMT_195R_pcFosS32_Ab216_A1.gpr	FOS	P01100	7.86995	9.62018	10.125	11.8882	10.6835	11.8732	9.5269	11.5346	10.0708	11.3976	10.9338	9.28871	9.07301	10.344	9.13644	10.3149	9.68883	9.58343	10.7709	10.0692	10.3135	9.66875	9.75729	9.56531	9.95191	9.95333	10.7837	10.1584	10.5295	12.5292	10.3512	9.41597	10.1686	8.86707	9.39603	9.48423	9.18996	9.43647	9.36465	9.79865	9.87166	9.16848	9.90858	9.58286	11.6366
217	PPP1R10(EPR11706)_R_V	GBL 9114192_2019-10-28_460PMT_196R_PPP1R10_Ab217_A1.gpr	PPP1R10	Q96QC0	9.93601	8.55957	12.263	11.6959	13.357	12.2791	13.0527	11.8258	10.9954	11.5086	13.4624	12.0773	12.0469	14.1534	12.628	13.2513	13.8192	12.9612	14.5236	14.8094	14.5593	14.7672	14.3279	14.6322	14.997	15.2391	14.5351	13.2354	10.5562	13.4087	8.65629	14.5577	11.1939	13.3544	12.4497	13.8785	12.8372	14.245	13.4007	14.4341	11.3698	14.2433	14.4911	11.3928	13.8139
218	Stat3(D3Z2G)_R_V	GBL 9114193_2019-10-28_400PMT_197R_Stat3_Ab218_A1.gpr	STAT3	P40763	9.61245	10.3364	12.6552	11.9503	13.8231	12.5239	13.4467	12.4549	11.4896	11.898	13.4088	11.818	12.7587	14.1579	13.6848	13.8925	13.6764	13.7028	14.0834	14.1509	13.9695	14.1274	13.7026	14.0954	14.2415	14.307	14.0169	13.633	11.8381	13.3273	9.52182	14.0076	12.3537	13.3564	13.2894	13.4676	13.298	14.141	13.4254	14.1801	11.4501	13.0785	14.0521	10.9085	13.0515
220	p-TRAP220-MED1(T1457)_R_V	GBL 9114194_2019-10-28_500PMT_198R_pTRAP220MED1T1457_Ab220_A1.gpr	MED1	Q15648	8.8095	9.90422	11.6448	11.6187	13.0936	12.7671	12.1735	12.4825	11.3866	11.7952	13.0649	11.8981	11.7423	12.6002	11.6384	12.1553	13.0903	12.3489	13.0596	14.5377	14.1231	13.9363	13.2684	14.2099	14.3657	14.4909	12.6552	12.9276	10.7069	12.9674	10.4528	13.0701	11.2456	11.7048	12.4388	12.7144	12.7624	13.6918	12.6029	13.3769	12.481	14.1668	14.3973	11.7192	13.9844
221	HIF-2A(D9E3)_R_V	GBL 9114195_2019-10-28_550PMT_199R_HIF2A_Ab221_A1_001.gpr	EPAS1	Q99814	8.47868	7.80734	9.48153	10.8626	8.74974	12.1809	8.37405	11.5952	10.0628	10.3902	9.27793	10.3549	9.76132	9.70726	9.07327	9.07314	9.61043	10.8812	9.18052	9.39201	10.2029	9.31773	9.61941	9.98553	9.86992	9.86389	9.69794	9.73751	8.67431	9.57631	9.09171	9.78935	8.96707	10.6221	11.9466	9.91254	10.9179	9.01011	10.4495	9.12229	9.43482	10.1469	8.59361	10.0487	13.0225
223	p-c-Jun(S63)_R_V	GBL 9114196_2019-10-28_550PMT_200R_pcJunS63_Ab223_A1.gpr	JUN	P05412	6.10404	6.38399	8.28433	10.8711	8.4026	11.2123	7.49481	10.6456	8.85597	10.3652	9.29617	7.35729	7.19057	7.80328	7.64648	7.8115	7.53959	7.23708	7.82211	8.46931	9.039	8.14866	8.10969	9.509	9.01207	8.88995	7.48993	8.13493	6.9233	6.97015	7.48689	8.04597	6.43842	7.47855	8.44456	7.54604	7.91559	6.36796	4.36957	7.84626	6.59492	9.2789	8.22144	7.43807	10.1872
225	Sin3b_R_V	GBL 9117519_2019-10-29_550PMT_201R_Sin3b_Ab225_A1.gpr	SIN3B	O75182	8.88986	11.9749	10.4403	11.8977	10.1878	12.1954	9.81741	12.167	11.3908	12.2151	10.2982	9.58862	10.0646	10.5144	9.94707	10.3373	10.4534	10.0096	10.4381	10.8257	10.8304	10.7266	10.412	10.735	11.4969	11.2476	11.1857	10.5948	11.6464	10.9145	12.33	10.889	11.6314	10.0503	10.6961	10.6571	11.0239	10.6683	10.0034	10.7686	12.1918	11.0913	10.6141	10.209	12.2549
237	p-Rb(S807/811)_R_V	GBL 9117520_2019-10-29_550PMT_202R_pRbS807S811_Ab237_A1.gpr	RB1	P06400	6.21601	8.04162	9.37867	12.0453	9.73375	12.5947	8.94708	11.913	9.46529	11.2953	11.1292	9.06964	9.14255	9.10624	9.246	9.06539	10.0074	9.19859	9.60934	11.6531	11.306	10.5507	10.2909	12.0881	11.4438	10.3723	9.62492	10.8423	8.38689	10.4592	8.38591	9.31651	8.69869	8.68516	10.3042	9.49333	10.8082	10.5561	9.32861	9.95249	9.6055	10.9542	11.2236	10.3702	12.3199
238	p-Rb(S780)(C84F6)_R_V	GBL 9117521_2019-10-29_550PMT_203R_pRbS780_Ab238_A1.gpr	RB1	P06400	11.0318	11.1869	12.1006	13.2774	12.4172	13.7805	12.1702	13.4366	12.0342	13.061	12.5319	11.6404	11.8885	12.8563	12.2102	12.4711	12.6924	12.3154	12.8816	13.5157	13.3048	13.2489	12.8304	13.4413	13.8469	13.8029	13.1191	12.8178	11.8397	12.7766	11.8031	13.0754	11.88	12.2318	12.6617	12.7416	13.0364	13.3256	12.6387	13.3443	12.6222	13.4348	13.466	12.1798	14.2945
261	p-FAK(Y576/577)_R_V	GBL 9117522_2019-10-29_550PMT_204R_pFAKY576Y577_Ab261_A1.gpr	PTK2	Q05397	7.81902	8.00505	9.46041	12.3309	8.92403	12.6173	8.46775	12.1377	10.0781	11.6461	9.91656	8.32819	8.22887	8.80714	8.56473	8.6357	8.3835	8.37487	8.59851	9.12532	9.62353	8.96042	8.79247	9.31689	9.63177	9.61709	9.37814	8.93412	8.14733	9.1934	8.58885	9.1833	8.5546	8.5831	9.66543	8.91854	9.39343	9.13971	8.46533	9.33809	9.53639	8.91057	9.08648	10.0042	12.0866
265	Ki67_R_V	GBL 9117523_2019-10-29_550PMT_205R_Ki67_Ab265_A1.gpr	MKI67	P46013	9.6423	8.8929	10.4753	13.3079	10.3207	13.664	10.0385	13.2129	11.1509	12.7162	11.2082	9.97516	10.6209	12.6206	10.4212	10.4514	12.1453	11.1398	13.4589	13.4855	13.2743	13.3728	12.88	13.0317	14.0199	13.7548	11.6918	10.7177	9.26185	10.8741	9.555	11.7799	9.77015	11.0684	10.8381	11.3595	10.8156	11.8094	11.2468	11.8194	10.8536	12.8892	12.4246	11.0515	13.7561
266	Integrina4(D2E1)XP_R_V	GBL 9117524_2019-10-29_550PMT_206R_Integrina4_Ab266_A1.gpr	ITGA4	P13612	12.8678	10.3717	13.0905	13.8384	12.7508	14.1554	12.9283	13.9082	12.6364	13.4185	12.9257	12.9199	14.2895	12.728	13.8725	14.6421	12.6076	13.7869	12.7989	12.5437	12.9901	12.4123	12.4462	12.9825	12.6095	12.0707	12.2765	12.493	11.1176	11.9138	10.7872	12.4565	12.0372	13.0819	13.7328	12.6608	13.2453	13.2195	13.1702	12.7716	12.5671	12.2365	13.4914	12.018	14.7341
267	Integrina5_R_V	GBL 9117525_2019-10-29_550PMT_207R_Integrina5_Ab267_A1.gpr	ITGA5	P08648	11.1572	10.1798	13.3922	13.4453	13.624	14.1582	14.6977	13.7125	12.7079	13.2291	13.4604	11.6837	13.0049	12.099	12.855	13.4152	13.3011	12.2294	12.8861	12.559	12.9401	12.4392	12.5342	13.1567	12.9187	12.0651	13.3608	13.5009	11.5462	12.6143	10.4133	12.9418	11.6904	12.5882	13.4841	12.4416	13.2451	13.2202	12.6919	13.254	11.6759	12.2216	12.344	12.0893	14.0451
268	IntegrinaV_R_V	GBL 9117526_2019-10-29_550PMT_208R_IntegrinaV_Ab268_A1.gpr	ITGAV	P06756	8.5279	8.61	8.83528	11.7292	8.54082	12.0968	8.63104	11.8102	9.51866	11.0658	8.69865	9.04424	9.37458	9.10804	7.84581	8.9256	8.64603	9.00878	8.70078	9.10591	9.1135	8.96354	8.60084	8.95896	9.21997	9.14973	8.85595	8.54627	8.71095	8.58477	8.39103	9.09438	8.44811	9.25146	9.25811	8.55539	8.86167	8.8396	8.61383	8.97554	9.44084	8.66447	8.7034	9.15593	12.0234
269	Integrinb1(D2E5)_R_V	GBL 9117527_2019-10-29_550PMT_209R_Integrinb1_Ab269_A1.gpr	ITGB1	P05556	7.18274	5.55791	7.68801	7.7415	3.59591	8.68429	7.51496	0	7.97978	7.53358	0	5.48095	3.71152	0	0	0	0	0	0	0	0	3.80695	0	0	0	0	0	0	1.42102	0	0	0	3.13707	0	4.21031	0	0	2.00903	6.03424	0	5.66981	6.32583	0	8.32162	11.2012
270	Integrinb3(D7X3P)XP_R_V	GBL 9117529_2019-10-29_500PMT_211R_Integrinb3_Ab270_A1.gpr	ITGB3	P05106	13.1482	9.02666	13.0258	13.3563	14.1316	13.955	13.7537	13.9385	12.9199	12.3623	12.4648	11.4434	12.6201	12.1453	12.9399	12.3813	12.8646	11.0098	12.2437	12.6851	12.7934	12.375	12.55	12.9064	12.9206	13.3293	13.5325	13.2262	10.7052	14.2157	12.3845	15.5396	11.4146	12.6643	13.8195	13.1623	14.154	13.5429	12.925	13.2147	13.1084	12.0251	11.9724	12.0001	13.9396
271	Integrinb4_R_V	GBL 9117530_2019-10-29_550PMT_212R_Integrinb4_Ab271_A1.gpr	ITGB4	P16144	8.77569	8.65261	10.0774	10.794	9.93208	11.8728	9.11933	11.0786	9.90406	10.3526	10.7576	9.66166	9.17733	9.74841	9.47606	9.85855	9.06091	9.23035	9.50646	9.56313	9.93684	9.59673	8.92698	9.57246	10.55	10.473	10.1662	9.67097	8.9864	9.48343	9.27347	9.78624	9.22779	9.41093	9.89357	9.90115	9.65097	10.3904	10.0459	10.3189	9.97666	9.85785	10.2386	9.86069	11.8062
286	PI3Kp85_R_V	GBL 9117531_2019-10-29_550PMT_213R_PI3Kp85_Ab286_A1.gpr	PIK3R1,	P27986,	8.1896	8.55591	9.73868	8.74379	9.16093	11.4935	8.61415	9.48701	9.68723	6.87649	9.06726	8.29801	9.1224	9.46899	9.1901	9.74237	8.90042	8.80657	9.69678	9.38397	9.65415	9.58525	8.59539	9.28499	10.3534	10.5476	10.9152	9.53395	8.57538	9.69345	8.45599	9.93675	8.87596	8.72983	9.56886	9.62155	9.19309	10.1484	9.46155	10.2056	9.78105	9.55647	10.2557	9.56408	11.7421
287	AMPKa(23A3)_R_V	GBL 9117532_2019-10-29_550PMT_214R_AMPKa_Ab287_A1.gpr	PRKAA1, PRKAA2	Q13131, P54646	8.62528	11.27	11.0065	11.28	11.2458	12.3811	11.1078	12.0018	11.2868	11.9639	11.3179	10.0944	10.3014	11.4356	10.5635	11.3563	10.8977	10.4024	11.6589	11.8118	11.6554	11.702	11.2177	11.6202	12.5533	12.2127	12.4443	11.0574	11.3229	11.2069	11.8987	11.9118	11.451	10.4895	11.1052	11.122	11.272	11.7632	11.2123	11.9101	12.0142	11.618	12.006	10.3464	12.8966
288	PI3Kp110a(C73F8)_R_V	GBL 9117535_2019-10-29_550PMT_217R_PI3Kp110a_Ab288_A1.gpr	PIK3CA	P42336	9.38837	10.7328	12.4675	13.0235	12.8553	13.8107	12.7207	12.9761	11.8818	12.3717	12.5914	11.8724	12.1854	13.5759	12.3295	13.5753	13.5329	12.4872	13.7323	14.2488	13.9943	13.9886	13.4966	13.8656	14.7381	14.8271	15.2736	14.0197	11.8976	13.8316	10.904	13.519	11.4233	12.274	12.4211	12.4029	12.7434	14.4089	13.6748	14.5326	11.871	13.3714	14.1016	12.2483	14.1245
301	p21_R_V	GBL 9117536_2019-10-29_550PMT_218R_p21_Ab301_A1.gpr	CDKN1A	P38936	3.7174	7.02658	9.05543	9.73624	7.10643	10.188	7.91594	9.67262	9.81539	9.25139	6.79265	7.75331	8.70573	0	6.81917	8.2493	7.53896	5.36913	8.47232	4.60502	8.60182	8.50384	4.7687	7.59667	8.01848	8.16008	8.70269	9.02026	8.71919	9.13084	7.43386	8.2742	9.35247	6.56661	9.4265	8.90361	9.55916	7.35957	7.76079	6.86306	9.15559	8.06712	5.64293	8.2983	11.6499
304	Atg12(D88H11)_R_V	GBL 9117537_2019-10-29_550PMT_219R_Atg12_Ab304_A1.gpr	ATG12	O94817	8.71825	8.65022	10.7103	11.4313	10.5572	12.1907	10.4297	11.6747	10.4209	10.9196	10.5847	9.49123	9.91454	10.737	10.218	10.918	10.3667	9.9989	10.8928	11.2555	10.9911	10.9633	10.5758	10.9175	11.4612	11.3919	11.6617	10.5189	9.15058	10.5197	8.74147	11.4428	9.64325	10.1964	10.6684	10.5434	10.5036	11.3427	10.648	11.3201	10.3554	10.7611	11.2338	10.3118	12.8513
305	Beclin-1(D40C5)_R_V	GBL 9117538_2019-10-29_550PMT_220R_Beclin1_Ab305_A1.gpr	BECN1	Q14457	7.96915	8.01423	10.3351	10.007	10.3013	11.061	10.3611	10.1744	9.69951	9.69732	10.5116	9.195	9.87009	10.4595	10.2724	10.7637	10.258	9.94622	10.6682	10.7738	10.9187	10.5424	10.254	10.6896	11.3582	11.1604	11.7183	10.682	9.06304	10.7687	8.49016	11.2802	9.6129	10.0778	10.7406	10.503	10.7937	11.5469	11.0811	11.4282	10.5703	10.8084	11.3707	10.173	12.5989
306	Caspase-3(Asp175)_R_V	GBL 9117539_2019-10-29_550PMT_221R_pCaspase3D175_Ab306_A1.gpr	CASP3	P42574	11.7417	7.44309	9.61071	10.9014	9.23616	11.1632	9.51964	10.9728	9.90899	10.3987	8.56686	10.1255	10.6423	10.9982	9.89765	11.0684	9.01042	12.4918	9.73454	8.06907	9.17833	8.70997	7.73196	8.92868	8.80795	8.74837	8.8365	8.83353	7.53925	8.40723	8.10092	9.00204	8.1403	9.90081	9.7083	8.98582	8.74789	8.99966	11.8756	8.77727	8.93431	7.53118	11.1854	9.21282	11.0987
307	Beta-Catenin(CT)_R_V	GBL 9117540_2019-10-29_550PMT_222R_bCatenin_Ab307_A1.gpr	CTNNB1	P35222	6.58483	7.32378	11.6561	11.122	12.8712	11.9939	12.7973	11.1039	10.1743	11.0814	12.7188	12.6852	10.781	13.5624	11.3007	12.3264	12.9565	12.7153	13.6328	13.8557	13.8206	13.9636	13.333	13.7887	14.2879	14.2989	13.9393	12.693	10.2262	13.0383	7.51384	13.2097	9.86432	12.9652	11.9354	13.1288	12.6867	13.6753	13.3179	13.8162	9.79305	13.5716	13.3472	11.9194	13.5103
312	Atg3_R_V	GBL 9117541_2019-10-29_550PMT_223R_Atg3_Ab312_A1.gpr	ATG3	Q9NT62	10.2462	8.75967	10.9063	12.059	10.5194	12.6971	10.3625	12.0461	10.8168	11.4297	10.9418	10.0057	10.6314	10.6489	10.8117	10.5706	10.4516	10.1446	10.9543	10.7307	10.7939	10.7603	10.2893	10.559	11.17	10.8954	10.7882	10.5459	8.65234	9.80222	8.53676	10.8711	8.52426	10.3435	10.4146	10.1394	9.59475	10.5154	9.91963	10.5192	10.0722	9.70124	10.2633	10.7098	12.6485
314	Atg7_R_V	GBL 9117542_2019-10-29_550PMT_224R_Atg7_Ab314_A1.gpr	ATG7	O95352	9.51572	8.04117	10.7543	10.9785	10.6389	12.0453	10.6257	10.9554	10.4956	10.2345	10.8184	9.37547	10.3357	10.0191	10.5444	10.8106	10.2249	9.77408	10.7498	10.3683	10.5594	10.4151	9.92979	10.3477	10.6323	10.5097	10.4454	10.4333	8.67212	9.6119	7.36127	10.5649	8.96505	9.97166	10.6086	10.2963	9.99333	10.8324	10.1499	10.6555	9.4204	9.81961	10.6205	10.5511	12.2956
315	LC3A(D50G8)XP_R_V	GBL 9117543_2019-10-29_550PMT_225R_LC3A_Ab315_A1.gpr	MAP1LC3A	Q9H492	9.22611	10.7556	11.5208	12.0594	11.8446	12.3648	11.8452	12.0835	11.3366	11.6553	11.381	9.5888	10.7912	10.779	10.7213	11.1638	11.0863	10.265	11.0852	11.4622	11.6337	11.3386	11.0288	11.4513	11.877	11.2098	10.9541	11.6031	11.2211	10.6919	10.548	11.3811	10.9161	10.9848	11.1978	11.1133	13.0022	11.9835	11.7946	12.0583	11.1969	11.1884	11.0869	11.5493	12.2127
316	LC3B(D11)XP_R_V	GBL 9117544_2019-10-29_550PMT_226R_LC3B_Ab316_A1.gpr	MAP1LC3B	Q9GZQ8	7.84807	7.23391	9.31982	9.80043	9.06881	10.7655	9.15182	9.9841	9.15571	9.48117	9.12097	8.08609	8.16224	8.98204	8.12814	8.80937	8.42473	8.09813	9.63996	9.50531	9.40261	9.75455	8.89132	9.16677	9.84538	10.0485	9.19708	8.5626	6.84843	8.32316	6.50989	9.51095	7.45959	8.14572	8.64388	8.4592	8.13442	9.36661	8.57457	9.23095	8.40363	9.39303	9.34489	9.53636	10.8349
318	p-EGFR(Y845)_R_V	GBL 9117545_2019-10-29_550PMT_227R_pEGFRY845_Ab318_A1.gpr	EGFR	P00533	9.03191	9.52311	9.98426	10.3279	9.77656	10.7967	9.58889	10.1698	10.384	10.5398	10.1177	9.54783	9.35054	9.62955	9.62012	9.89326	9.13821	9.38266	9.927	9.7489	10.0361	10.1253	9.49829	9.82343	10.214	10.1052	9.94668	9.44564	9.5255	9.42986	9.84787	10.0054	9.51574	9.70379	10.1971	9.83527	9.79574	10.0792	9.90505	9.92214	10.3521	10.1087	9.70358	10.6291	11.985
319	p-EGFR(Y992)_R_V	GBL 9117546_2019-10-29_550PMT_228R_pEGFRY992_Ab319_A1.gpr	EGFR	P00533	5.3348	5.51192	8.15013	0	6.50904	6.32934	6.09172	0	7.93908	0	6.73457	6.63785	6.15894	4.55857	7.5739	6.56649	2.67617	6.45279	7.09921	1.90268	6.92339	7.10425	4.49909	6.60521	6.41216	5.25766	5.55684	6.58832	4.37822	6.55103	3.01986	6.71439	5.62998	5.50865	6.14328	5.57547	0	2.87743	0	0	5.07551	3.71545	0	8.44903	8.36557
322	p-ErbB2/HER2(Y1248)_R_V	GBL 9117547_2019-10-29_550PMT_229R_pHER2ErbB2Y1248GMU_Ab322_A1.gpr	ERBB2	P04626	9.39517	9.95387	10.7463	11.1538	10.3818	12.147	9.9379	11.8353	11.0117	10.8825	10.7095	10.5336	10.3202	10.6289	10.3442	10.4548	10.3732	10.4486	10.6439	10.6907	10.7693	10.6991	10.3467	10.6522	10.8617	10.8649	10.703	10.6072	10.075	10.526	10.3144	11.1943	10.1772	10.345	10.7448	10.5714	10.7506	10.6163	10.0352	10.695	10.6576	10.4083	10.4074	11.1205	11.8953
325	p-SHC(2431)(Y317)_R_V	GBL 9117549_2019-10-29_550PMT_231R_pSHCY317MDA_Ab325_A1.gpr	SHC1	P29353	6.88201	7.4944	9.35689	7.27224	8.38292	9.82733	7.71343	8.51176	9.3125	7.17264	8.81786	8.15462	7.42732	6.75638	7.34951	7.74334	6.41023	7.08108	7.79657	6.42602	7.5944	7.9934	6.58536	7.47569	6.59762	7.21973	6.82198	7.46739	6.32422	7.43622	5.46384	7.58969	6.32096	6.33949	7.87613	6.66938	6.76414	6.456	4.78999	6.12063	7.81638	5.73245	5.14657	9.41751	8.75715
326	SRD5A1_R_V	GBL 9117550_2019-10-29_400PMT_232R_SRD5A1_Ab326_A1.gpr	SRD5A1	P18405	7.29207	14.9612	8.95285	8.9566	7.8747	8.67714	7.31873	12.4987	13.6764	14.3214	7.63917	7.67493	9.02763	7.70401	7.44546	7.67169	7.49516	7.68434	7.62365	7.50242	7.63763	7.69033	7.32219	7.56857	12.5442	7.78026	7.80296	7.26897	14.5331	7.71291	14.6505	10.2286	14.5533	10.0946	9.07461	11.5118	13.1362	7.41723	7.04938	7.47439	14.2966	13.335	7.29533	7.6133	12.2164
328	FAS_R_V	GBL 9117551_2019-10-30_550PMT_233R_FAS_Ab328_A1.gpr	FAS	P25445	7.5935	8.3796	12.275	15.1913	9.39186	15.3313	8.87975	15.1327	12.6417	13.9918	10.9136	8.72683	10.3225	9.98033	8.82044	9.87585	9.97229	8.90313	10.297	9.99098	11.5989	10.0924	9.50113	9.80656	10.9412	10.6697	9.73731	11.2057	9.37501	11.1247	11.2068	10.2174	10.1264	9.23928	11.6016	10.4193	10.7383	9.70976	9.62291	10.5268	12.2293	9.50194	9.94301	13.1255	15.1673
329	HexokinaseII(C64G5)_R_V	GBL 9117552_2019-10-30_550PMT_234R_HexokinaseII_Ab329_A1.gpr	HK2	P52789	9.70064	9.27184	10.8077	12.4722	10.9342	13.144	10.3251	12.1524	10.7724	11.653	11.5112	10.1303	9.89691	11.3018	9.92986	10.5014	10.7016	10.0543	11.4356	11.6754	11.5967	11.9292	11.1407	11.358	12.4712	12.5044	12.3724	10.7318	9.7016	11.0727	10.2325	11.7163	10.2239	10.2098	10.751	11.0494	10.4009	11.5653	11.5667	11.2823	11.0932	11.3429	11.5322	11.4379	13.3446
331	PFKFB3 (C-terminal)_R_V	GBL 9117553_2019-10-30_550PMT_235R_PFKFB3_Ab331_A1.gpr	PFKFB1,PFKFB2,PFKFB3,PFKFB4	P16118,O60825,Q16875,Q16877	9.22611	10.7556	11.5208	12.0594	11.8446	12.3648	11.8452	12.0835	11.3366	11.6553	11.381	9.5888	10.7912	10.779	10.7213	11.1638	11.0863	10.265	11.0852	11.4622	11.6337	11.3386	11.0288	11.4513	11.877	11.2098	10.9541	11.6031	11.2211	10.6919	10.548	11.3811	10.9161	10.9848	11.1978	11.1133	13.0022	11.9835	11.7946	12.0583	11.1969	11.1884	11.0961	11.5519	12.2127
332	RRM2 (EPR11820)_R_V	GBL 9117554_2019-10-30_550PMT_236R_RRM2_Ab332_A1.gpr	RRM2	P31350	10.1111	12.4553	10.9866	12.3575	10.5688	13.0406	10.5065	12.3995	11.9299	12.6582	10.7747	10.6008	10.4636	10.7504	10.5382	10.6525	10.2795	10.5636	10.8394	10.7869	10.9412	10.9205	10.5856	10.7602	11.2805	11.0526	11.0485	10.4991	12.4338	10.496	13.1606	10.9894	11.9536	10.691	10.8762	10.7577	10.7163	10.6028	10.3376	10.674	12.6149	10.9669	10.3683	11.0966	13.0084
334	p-Stat1(Y701)(D4A7)_R_V	GBL 9117555_2019-10-30_550PMT_237R_pStat1Y701_Ab334_A1.gpr	STAT1	P42224	7.83457	7.74082	9.57338	11.2485	8.764	12.0122	8.75447	11.2625	9.91576	10.6231	9.20946	8.21641	8.81817	9.46233	9.72154	9.55201	8.32912	9.23962	9.43725	8.48615	9.47873	9.03541	8.41667	8.88646	9.22129	8.89897	9.11444	8.65885	7.283	8.22361	7.82896	8.61513	8.05998	7.64452	9.12217	8.15512	8.27331	9.49003	8.47516	9.0295	9.41146	8.24419	9.94234	10.14	11.6475
337	GLDC_R_V	GBL 9117556_2019-10-30_550PMT_238R_GLDC_Ab337_A1.gpr	GLDC	P23378	8.69171	9.91138	9.8672	9.01721	9.24511	9.77701	8.94179	9.6048	10.6452	10.6918	9.29708	9.20563	9.44025	9.05868	9.06603	9.34241	8.7637	9.18189	9.40403	9.1157	9.44582	9.70527	8.93941	9.4032	10.3997	9.49986	9.30517	9.10666	9.82139	8.63207	9.84018	9.48923	9.89416	9.43403	9.44154	9.51389	9.61017	8.73106	8.02113	8.72374	9.98216	9.13972	8.45657	9.78444	11.2081
338	GLS1_R_V	GBL 9117557_2019-10-30_550PMT_239R_GLS1_Ab338_A1.gpr	GLS	O94925	11.8331	12.2594	14.7333	14.1863	15.4514	14.1918	15.2993	14.3119	13.3227	13.7087	15.1582	14.1694	13.5275	13.5951	13.1912	14.0109	14.1738	12.7186	14.5623	15.2443	14.4913	14.732	14.412	14.8522	15.2265	15.3306	13.0779	14.6394	13.1027	14.2526	12.8075	14.8246	13.2963	14.4355	14.1098	14.343	14.7003	14.3425	13.5381	14.7969	13.3665	14.3802	13.3887	13.045	14.8717
339	LDHA_R_V	GBL 9117558_2019-10-31_550PMT_240R_LDHA_Ab339_A1.gpr	LDHA	P00338	11.6194	15.1827	11.2595	12.7736	11.5211	12.9074	11.3486	13.0468	12.9354	13.9012	11.425	11.5772	11.2995	12.8294	11.5066	12.4895	10.9899	12.0214	12.1474	11.9364	11.543	11.7146	11.2822	11.8017	13.4791	13.13	13.0618	10.7898	14.9111	10.3639	15.2464	12.4263	14.3089	12.4798	10.6789	12.53	11.819	12.9995	13.2159	12.8732	14.6027	12.9493	13.2638	10.6811	13.1364
340	PHGDH_R_V	GBL 9117559_2019-10-30_550PMT_241R_PHGDH_Ab340_A1.gpr	PHGDH	O43175	10.482	10.2107	11.9382	13.0786	11.4255	13.9371	11.0585	12.8813	11.7356	12.2338	12.2984	11.0385	11.5367	12.3486	12.204	12.5061	12.0129	11.8997	13.1827	12.6256	12.5976	12.7518	12.1882	12.4232	12.6963	12.4551	12.7466	11.7402	10.8551	11.7463	10.8316	13.4287	11.2518	11.6675	11.7861	11.47	11.5874	12.2999	12.1408	11.9223	11.5218	11.9276	12.9165	12.2766	12.9758
342	PKM1/2_R_V	GBL 9117560_2019-10-30_460PMT_242R_PKM12_Ab342_A1.gpr	PKM	P14618	14.0782	15.1429	13.5727	14.5511	13.8156	13.7213	13.3972	14.4436	13.2809	14.1866	13.5145	13.1447	12.6424	14.5191	14.2444	14.8486	13.6345	13.5356	14.1714	13.4486	12.9464	13.1235	12.6011	13.2915	13.735	13.5245	15.0383	12.8289	14.5871	13.9063	15.0333	13.956	14.5999	13.1841	11.1796	14.0964	12.6112	14.2746	14.412	14.4685	14.8533	13.5732	14.8303	9.85588	13.2244
345	FBXO11_R_V	GBL 9117561_2019-10-31_550PMT_243R_FBXO11_Ab345_A1.gpr	FBXO11	Q86XK2	12.6823	12.4095	12.5721	13.4253	12.376	13.828	12.1619	13.6289	12.5501	13.0789	12.5936	12.9142	12.6305	13.2383	12.8118	12.7809	12.7605	12.943	13.1187	13.1454	13.09	13.242	12.7763	13.1487	13.4548	13.4757	12.829	12.1929	12.0652	12.2126	12.4889	12.9002	11.8303	12.7501	12.3378	12.4015	11.9266	12.2284	12.0168	12.4737	12.1539	11.8945	12.5734	11.0262	12.9077
349	p-FAK (Tyr397)_R_V	GBL 9117562_2019-10-30_550PMT_244R_pFAKY397_Ab349_A1.gpr	PTK2	Q05397	7.32013	6.92307	8.41966	11.2576	7.2941	10.4925	7.96358	10.5936	8.16806	10.485	8.36086	7.65856	8.04053	7.64983	7.03888	7.86971	7.6074	7.29424	8.07498	8.01081	7.94274	8.25954	7.64592	7.8688	8.83497	9.0299	8.6838	8.19561	7.63865	8.57577	8.07456	8.71161	8.19074	7.9399	8.61942	8.23818	9.08536	9.30365	8.94178	9.16107	9.08649	9.23327	9.32331	9.65412	10.9985
351	Aldehyde Dehydrogenase 2 (ALDH2)_R_V	GBL 9117564_2019-10-31_400PMT_246R_ALDH2_Ab351_A1.gpr	ALDH2	P0509	12.1385	10.9401	13.3479	14.2282	13.2494	14.3279	12.5032	14.1652	12.9249	13.3031	13.0606	11.8082	13.2083	13.6196	13.0144	13.1562	13.6336	12.4199	13.588	13.7613	13.7894	13.676	13.2961	13.6508	13.841	13.9428	14.3467	13.4508	11.8525	13.6305	11.3646	13.6635	12.3697	12.406	13.5436	12.7573	13.6707	13.0843	12.5074	13.1994	12.3792	12.9599	12.8113	13.1637	13.6476
352	IDH1 (D2H1)_R_V	GBL 9117565_2019-10-30_460PMT_247R_IDH2_Ab352_A1.gpr	IDH1	O75874	12.3279	11.2714	13.0067	14.2991	13.5478	14.4944	13.6012	14.4512	12.897	13.6026	13.3169	12.2382	13.4521	13.7587	12.533	13.6603	13.409	12.9049	13.6884	13.6333	13.4854	13.2039	12.8518	13.3676	13.338	13.7252	13.7936	13.4132	12.3206	13.2611	11.4711	12.954	12.5987	12.7172	13.7947	12.9473	14.0599	14.6557	14.3327	14.6874	12.9221	13.1178	14.1243	13.4416	14.4265
353	SCD1 (M38)_R_V	GBL 9117566_2019-10-30_500PMT_248R_SCD1_Ab353_A1.gpr	SCD1	O00767	7.84266	9.26479	13.6889	15.778	10.1598	16.18	9.12968	14.8581	14.0007	14.5708	12.5779	9.52564	11.4309	11.7855	9.51678	10.6971	11.3832	10.2427	12.1398	10.4202	12.7642	10.3585	9.75706	10.4448	12.0888	11.0387	10.3595	12.5849	10.8743	11.8389	12.2421	11.002	11.6217	10.3402	12.2314	12.5886	11.3469	10.033	10.3603	11.9268	11.5039	8.49873	12.5454	14.1985	14.6997
355	p-ATM (Ser1981) (10H11.E12)_R_V	GBL 9117567_2019-10-30_550PMT_249R_pATMS1981_Ab355_A1.gpr	ATM	Q13315	10.1151	9.17808	9.96685	11.7624	9.40971	12.2322	9.26519	11.9811	10.5391	11.2685	9.67642	12.0646	10.3112	10.2528	9.77884	9.81194	9.84174	11.4977	9.61417	9.8791	10.3456	9.83572	9.66785	10.2792	10.678	10.7465	10.4714	9.81043	9.88263	10.1302	10.1393	10.4013	10.2078	11.6625	10.8381	10.6127	10.6744	9.86511	9.9415	10.1102	10.1497	9.29096	10.2449	10.1868	11.6235
356	Axl (C89E7)_R_V	GBL 9117569_2019-10-30_550PMT_251R_Axl_Ab356_A1.gpr	AxI	P30530	8.63732	8.79016	9.77385	12.5966	9.35237	12.6833	9.32073	12.5477	10.4415	11.8945	9.86706	8.77136	9.07004	9.4189	9.18938	9.27406	9.09085	9.74094	9.20625	9.3962	9.9303	9.5734	9.26707	9.62478	10.1043	10.1331	10.1729	9.80167	9.01125	10.8877	9.27304	9.89748	9.40032	9.53028	10.0839	9.55373	12.2166	9.5466	9.04245	9.92151	9.71671	8.98524	9.78327	10.0749	11.6445
357	Bcl-2 (Human Specific)_R_V	GBL 9117570_2019-10-30_550PMT_252R_BCL2_Ab357_A1.gpr	BCL	P10415	8.36419	9.14098	9.8746	10.5735	9.65139	12.3322	9.49725	11.9235	10.1145	9.99933	9.90436	8.84	9.06459	9.69058	8.96304	9.59877	10.5709	9.30978	9.80689	9.8809	10.138	9.79405	9.38584	9.96398	10.7831	10.6724	10.6434	9.98473	9.50049	10.0527	9.76179	10.4974	9.7072	9.87589	10.172	10.0713	9.961	10.4014	9.86825	10.8575	10.2459	9.82382	10.6333	10.3277	12.0768
359	c-Myc (D3N8F)_R_V	GBL 9117571_2019-10-30_550PMT_253R_cMyc1123_Ab359_A1.gpr	MYC	P01106	8.29568	8.10626	10.6513	12.7549	10.7678	13.1338	10.2721	12.5076	10.5692	12.0359	11.3232	9.84049	9.56555	12.0211	10.1168	10.5502	11.9804	10.8193	12.409	13.008	12.8449	12.8161	12.1303	12.7764	13.9811	13.9431	11.4392	10.9606	9.11879	11.1829	9.14478	12.7381	10.0406	10.8837	10.5181	11.2838	10.6256	11.8344	11.4077	12.2365	10.4438	12.6968	12.6033	11.2369	13.4161
362	GATA-3 (D13C9) XP_R_V	GBL 9117572_2019-10-30_550PMT_254R_GATA3_Ab362_A1.gpr	GATA3	P23771	6.90834	6.7512	9.6081	11.9111	9.16638	12.8649	8.87897	11.9828	10.0303	11.0046	9.31836	7.37542	8.29008	11.5683	8.52649	8.55738	10.7325	9.57374	11.2709	12.1204	12.0833	12.1152	11.6558	11.4946	12.8223	12.7986	11.683	9.708	7.95141	11.2445	7.92295	10.0951	8.94045	9.83742	9.82369	10.793	9.34446	10.6035	9.83436	10.7545	8.95135	10.2439	10.9515	10.3522	12.321
363	p-GSK-3a/b (Ser21/9)_R_V	GBL 9117573_2019-10-30_550PMT_255R_GSK3ab_Ab363_A1.gpr	GSK3A,GSK3B	P49840 , P49841	9.07746	10.9347	10.7497	12.4187	10.1109	12.9712	10.0494	12.455	11.0937	12.2379	11.0674	10.2636	10.0934	9.70328	9.78337	10.8266	10.0208	9.11911	9.93553	10.0582	10.2648	10.1829	10.2881	10.7442	10.2257	10.1008	10.8326	10.8818	10.5313	10.7644	11.05	9.97648	10.2331	9.25028	10.9753	10.1798	11.6433	11.271	10.5187	10.6839	11.8376	11.1767	10.9381	11.5535	13.4249
364	HER2/ErbB2 (D8F12) XP_R_V	GBL 9117574_2019-10-30_550PMT_256R_HER2cErbB2P185_Ab364_A1.gpr	ERBB2	P04626	8.30729	7.83072	9.69235	11.8997	10.0576	11.4827	9.94834	11.4962	9.39882	11.1364	10.2536	9.80397	8.6946	10.2553	8.9725	9.12933	10.1772	9.8519	10.483	10.8172	10.9353	10.1765	10.0045	10.3929	10.8785	10.9484	10.5542	10.167	7.85014	9.17366	7.45326	11.0674	8.71413	10.0331	9.57174	10.347	9.79637	11.1114	10.3069	11.3406	5.02728	10.0541	11.0845	7.56568	6.21295
365	HIF-1a (D2U3T)_R_V	GBL 9117575_2019-10-30_550PMT_257R_HIF1a_Ab365_A1.gpr	HIF1A	Q16665	9.03664	8.51764	10.4167	12.2684	10.4549	12.6711	10.5215	12.1221	10.3329	11.6014	10.5403	10.6334	9.70245	11.8243	9.98487	10.5455	10.6319	10.492	12.1808	11.6724	11.364	12.0713	11.0785	11.4003	11.7631	12.1431	11.5279	10.0103	9.13247	9.76775	9.17628	11.5322	9.35962	10.8385	10.1835	10.9561	9.64372	11.3778	11.2188	11.5734	10.0347	11.0543	12.0498	10.4342	12.7015
366	RB1 (NB100-91947)_R_V	GBL 9117576_2019-10-30_550PMT_258R_RB_Ab366_A1.gpr	RB1	P06400	9.10128	9.03066	9.67516	12.3193	9.63891	12.201	9.63852	12.0761	9.91145	11.7209	10.4458	9.33386	9.60215	9.9965	9.90773	9.61612	9.88352	9.79064	9.64679	10.496	10.5861	10.0932	10.0661	10.9888	10.8091	10.5215	10.1079	10.3421	9.34124	10.0731	9.62259	10.2396	9.4444	10.0321	10.4827	9.93572	10.34	10.2247	9.76906	10.1654	10.0558	10.3608	10.6231	10.4434	11.8396
368	NCOA2 (NBP2-19495)_R_V	GBL 9117577_2019-10-30_550PMT_259R_SRC2TIF2_Ab368_A1.gpr	NCOA2	Q15596	10.8316	11.4226	12.0465	13.331	11.8698	13.6248	11.6692	13.3206	12.2135	12.8171	11.906	11.7507	11.8134	12.2819	11.6745	12.0455	12.4162	12.1098	12.2006	12.5517	12.4827	12.3145	12.4832	12.5179	12.8786	12.753	13.9714	12.4336	12.0535	12.3009	12.7412	12.3807	12.1387	12.3615	12.2484	12.3426	12.3501	12.8646	12.4019	12.7894	12.6549	12.3327	12.3686	12.0127	13.3065
370	IKKb (D30C6)_R_V	GBL 9117578_2019-10-30_550PMT_260R_IKKb_Ab370_A1.gpr	IKBKB	O14920	9.69792	9.52594	11.7827	13.2616	11.801	13.3238	11.659	12.9852	11.0768	12.1471	11.8119	11.3717	11.2854	11.7413	11.4261	12.2599	12.3541	11.3863	12.1194	12.4902	12.3664	12.2196	11.8648	12.0988	12.518	12.4461	12.3148	12.6352	10.1116	12.4408	9.79067	11.8992	10.6548	12.0019	11.8364	12.127	11.932	12.9459	12.407	12.9277	12.2686	12.0332	12.7293	11.2436	13.553
371	p-IKK a/b (Ser176/180) (16A6)_R_V	GBL 9117579_2019-10-31_550PMT_261R_pIKKabS176S180_Ab371_A1.gpr	CHUK	O15111	8.55085	9.20812	10.2926	11.4678	9.75239	11.682	9.42958	11.6116	10.2405	10.8838	10.3138	9.4975	9.52743	9.51354	9.52773	9.63592	9.23091	9.48086	9.28936	9.39701	9.73112	9.4794	9.49999	9.81678	10.0593	10.0768	10.1719	10.1239	9.48567	10.0075	9.4787	9.97995	9.57004	9.66996	10.217	9.66657	9.71864	9.9074	9.68608	9.82027	9.72984	9.62115	9.78748	10.23	10.9827
372	NF-kB p65 (D14E12) XP_R_V	GBL 9117580_2019-10-31_500PMT_262R_NFkBp65_Ab372_A1.gpr	RELA	Q04206	10.2982	9.79714	12.3616	12.704	12.835	12.9648	12.3152	12.7974	11.1142	12.2357	13.1059	12.2668	12.344	13.4683	11.669	12.5828	13.2617	12.414	13.6169	14.1136	13.8047	13.7323	13.5497	13.7773	14.3053	14.448	14.2201	13.6842	10.9005	12.8533	10.1611	13.0653	10.8627	12.6239	12.6611	13.1947	13.0245	14.4801	13.3939	14.5865	12.7109	14.1828	13.839	12.0301	14.5567
373	p-NF-kB p65 (Ser536) (93H1)_R_V	GBL 9117581_2019-10-31_550PMT_263R_pNFkBp65S536_Ab373_A1.gpr	RELA	Q04206	9.46544	9.86657	11.4491	12.7273	10.2305	12.8571	9.98988	12.5221	10.7329	12.0468	11.1761	10.4475	10.6972	10.2543	10.4735	10.639	10.4101	10.5539	10.2475	10.2052	11.0964	10.1944	11.0054	10.909	10.9294	10.8322	11.3603	12.9995	10.0356	11.6238	10.1366	10.3499	9.93538	10.3502	11.4967	10.5642	11.3448	11.1811	11.0062	11.2774	11.1443	10.9374	10.7212	11.6703	13.4823
375	p-IkBa (Ser32) (14D4)_R_V	GBL 9117582_2019-10-30_550PMT_264R_pIkBaSer32_Ab375_A1.gpr	NFKBIA	P25963	9.82156	10.2348	10.643	11.9707	10.7361	12.1176	10.3739	12.143	10.6491	11.5927	10.891	10.7341	10.6197	11.1832	10.6566	11.0481	11.0533	11.0899	11.2098	11.5269	11.478	11.3774	11.105	11.5068	11.9159	11.8219	11.4575	11.0567	10.7005	11.0499	10.7046	11.4942	10.6558	11.0866	10.9675	11.087	10.7247	10.6627	10.2791	10.9792	10.5097	10.5971	11.1221	9.96447	11.9344
378	DNA-PKcs_R_V	GBL 9117583_2019-10-30_550PMT_265R_DNA-PKcs_Ab378_A1.gpr	PRKDC	P78527	8.07576	8.32452	9.65056	13.2281	8.64835	13.1953	8.9692	12.8678	10.4638	12.4251	9.51331	7.12153	8.12819	8.37331	7.77926	7.76106	7.36505	7.81602	7.65342	7.6613	8.97959	8.18691	8.04344	8.64681	9.3283	9.2356	10.1939	8.93574	8.16481	8.781	8.57328	8.7785	8.49257	8.39947	9.52426	8.14937	8.56398	8.6315	8.44396	8.63935	9.52768	8.08456	8.7332	10.4158	12.3382
379	MEK6 [EP557Y]_R_V	GBL 9117584_2019-10-30_460PMT_266R_MEK6_Ab379_A1.gpr	MAP2K6	P52564	8.86669	13.6415	10.7029	12.2038	10.8307	12.2859	10.9906	12.3183	11.4777	13.0427	10.7731	9.6089	10.1316	11.6426	9.93107	11.0032	11.934	10.4405	12.1684	13.2868	12.918	13.3261	12.6506	12.9818	12.3459	12.2051	13.6602	11.7302	12.9028	12.5763	13.6654	12.3099	12.1849	10.4466	11.3123	11.3146	12.3759	12.545	12.0273	12.6453	13.9323	13.8104	12.3122	11.2642	13.7544
426	PRAS40 (D23C7) XP_R_V	GBL 9117585_2019-10-31_400PMT_267R_PRAS40_Ab426_A1.gpr	AKT1S1	Q96B36	9.47485	11.4042	12.5844	12.8226	13.3288	13.0914	13.1544	12.7379	11.6085	12.4614	13.5247	11.8299	12.2319	13.3673	12.1512	13.2509	13.2082	12.3493	13.8895	13.7849	13.6979	13.7914	13.323	13.6926	13.9668	13.895	14.0101	13.1305	12.0192	13.186	11.4202	13.9319	11.6752	12.7836	12.6115	13.3524	13.4724	13.9503	13.4858	13.9426	12.1055	13.4228	13.7683	12.4605	13.1719
427	p-PRAS40 (Thr246) (C77D7)_R_V	GBL 9117586_2019-10-30_550PMT_268R_pPRAS40T246_Ab427_A1.gpr	AKT1S1	Q96B36	9.39605	10.5068	10.6104	12.4268	10.9629	12.7842	10.6249	12.7568	11.5047	12.7539	13.8749	11.4359	10.2198	10.1377	10.2238	10.7803	10.0375	10.229	10.0877	10.4876	10.9667	10.4993	10.9015	12.1476	11.046	10.6584	12.2334	13.3512	10.4084	12.8533	12.4669	10.7159	10.7397	10.0895	12.3933	10.8776	15.5733	12.356	11.1708	11.397	12.2559	11.3614	12.0549	12.1834	12.7818
428	p-PRAS40 (Ser183)_R_V	GBL 9117587_2019-11-01_500PMT_269R_pPRAS40S183_Ab428_A1.gpr	AKT1S1	Q96B36	8.87967	8.81835	8.84363	7.16768	9.10266	8.3183	9.02545	9.31111	8.69512	8.92468	9.19646	9.16088	8.78912	9.3666	9.0422	9.32817	9.09041	9.31804	9.16834	9.48242	9.30619	9.34065	8.96266	9.5178	9.65777	9.67729	9.65078	9.0468	9.02029	9.15507	8.95694	9.3204	8.9411	8.99062	9.04216	9.24609	9.52876	9.21675	8.70894	9.14653	8.84601	8.9132	9.18414	8.07576	8.50976
429	GbetaL (86B8)_R_V	GBL 9117589_2019-11-01_500PMT_271R_GBLmLST8_Ab429_A1.gpr	MLST8	Q9BVC4	7.09822	7.78623	9.78606	9.01639	9.74582	9.74599	9.41737	9.79404	8.79792	8.42257	9.53293	9.00153	8.65166	9.58204	9.07866	9.59909	10.1084	9.12207	9.92403	9.90557	10.0094	9.8981	9.22943	9.73979	10.5211	10.6553	10.516	10.2503	8.23278	10.6005	7.91568	10.049	8.67302	9.1647	9.26709	10.045	9.63233	10.7174	11.0368	10.4551	9.37698	10.6722	10.2324	9.1708	10.9238
430	ULK1 (D8H5)_R_V	GBL 9117590_2019-11-01_500PMT_272R_ULK1 _Ab430_A1.gpr	ULK1	O75385	6.93382	7.17662	7.84214	0	8.02145	0	7.95944	7.16625	7.59139	7.31904	8.37209	7.80987	7.1635	7.58473	7.49804	7.94163	7.00537	7.60605	7.65445	8.04272	7.92913	7.88545	7.53532	8.0629	8.14631	8.27351	8.53663	7.39805	7.11206	7.88173	6.6969	7.82164	7.25811	7.3992	7.80959	7.85584	7.79411	8.71855	8.66982	8.37581	7.81053	8.7946	8.13091	8.09103	8.79341
431	p-ULK1 (Ser757) (D7O6U)_R_V	GBL 9117591_2019-11-01_500PMT_273R_pULK1S757_Ab431_A1.gpr	ULK1	O75385	8.50061	9.34933	9.94196	7.32596	10.6174	9.70052	10.269	10.1694	9.71794	9.61392	11.3964	10.2536	9.91982	10.0574	10.1073	10.0857	10.2154	10.1462	9.99638	11.0907	10.7309	10.4739	10.1982	11.4641	10.7449	10.0785	9.55273	10.0872	9.54383	10.8307	9.80057	10.0373	9.33235	9.90906	10.6259	9.93068	11.374	10.8189	10.4257	10.3171	10.2304	11.2607	10.578	10.2606	11.0695
433	4E-BP1 (53H11)_R_V	GBL 9117594_2019-11-01_500PMT_276R_4E-BP1_Ab433_A1.gpr	EIF4EBP1	Q13541	12.9423	11.4139	13.8765	14.8291	13.792	14.7693	13.5851	14.0779	12.8853	13.2822	13.4252	12.5574	12.9744	13.2789	13.2473	14.5192	14.105	12.7332	13.9143	12.8144	13.2591	12.9243	12.3872	12.8416	13.6227	13.604	12.6516	13.1848	11.5676	12.6519	11.2455	13.7998	11.6243	12.7789	12.3254	12.9629	11.8509	13.2322	13.636	13.4809	12.6353	11.8812	13.8429	13.1276	12.6732
434	p-4E-BP1 (Thr37/46) (236B4)_R_V	GBL 9117595_2019-11-01_500PMT_277R_p4E-BP1T37T46_Ab434_A1.gpr	EIF4EBP1	Q13541	6.15469	9.7001	10.8039	11.8388	10.8606	12.9655	9.92674	12.4793	11.0375	11.0406	12.3874	10.1663	9.46019	7.89016	9.24582	10.0161	9.78077	8.9656	8.72027	10.3247	10.3631	9.06065	8.5757	11.3916	10.2413	8.67204	9.00487	10.1492	9.1466	10.1651	10.7083	9.59766	10.0015	8.26068	10.1785	8.65514	11.5939	9.46962	9.10063	8.8267	10.6928	10.2466	10.0215	11.7867	10.6706
435	Raptor (24C12)_R_V	GBL 9117596_2019-11-01_500PMT_278R_Raptor_Ab435_A1.gpr	RPTOR	Q8N122	9.32332	10.1717	11.0708	11.2737	11.3002	11.8392	10.8306	11.6167	10.6422	10.855	11.3433	10.6382	10.623	11.5718	10.8475	11.4894	11.6588	10.9654	11.8297	12.0971	11.9392	11.8486	11.3721	11.7689	12.3016	12.3263	11.9475	11.4479	10.5572	11.6348	10.4909	12.0033	10.605	11.1276	11.189	11.3327	11.0877	11.5192	11.1403	11.6424	10.5136	11.0611	11.7455	10.1912	11.5909
436	p-Raptor (Ser792)_R_V	GBL 9117597_2019-11-01_500PMT_279R_pRaptorS792_Ab436_A1.gpr	RPTOR	Q8N122	7.11877	8.86202	10.1549	9.17723	10.1854	9.97283	9.87965	9.96346	8.86367	9.13065	10.0354	9.50304	9.24214	9.80754	9.74119	10.4412	10.361	9.43509	10.5096	10.9301	10.9716	10.7035	10.4243	10.8665	10.9451	10.9416	10.7722	10.9461	9.3514	10.8823	9.29701	10.4921	8.96199	9.46055	9.53295	9.98003	9.5107	10.7652	10.5274	10.7562	10.0167	10.8407	10.7947	9.51154	11.1834
437	DEPTOR/DEPDC6 (D9F5)_R_V	GBL 9117598_2019-11-01_500PMT_280R_DEPTORDEPDC6_Ab437_A1.gpr	DEPTOR	Q8TB45	6.67968	7.28218	7.97543	6.03708	7.90611	8.33902	7.52959	7.95975	7.67896	5.94738	7.53942	7.74359	7.42658	7.83606	7.63182	7.72558	7.70567	8.02166	7.89153	8.0467	8.10505	7.94558	7.28489	7.96594	8.45083	8.46177	8.39273	8.09922	7.65114	8.08208	7.70674	8.19826	7.72513	8.40746	8.04327	8.15512	7.96899	8.2821	8.0638	8.42676	7.90661	7.91709	8.19279	7.66923	7.68014
438	SQSTM1/p62 (D5E2)_R_V	GBL 9117599_2019-11-01_500PMT_281R_p62SQSTM_Ab438_A1.gpr	SQSTM1	Q13501	5.8476	6.48904	6.91926	0	7.21594	0	7.20703	0	5.81728	0	6.9601	6.41211	5.76466	6.55433	6.84748	6.11493	6.55548	6.36133	6.6065	7.0125	7.01244	6.89866	6.25578	7.01673	7.70039	7.71641	8.06632	7.03471	7.03964	7.95506	5.9202	7.22207	6.96155	6.70071	6.71679	7.26352	7.42157	7.98902	7.44193	7.84833	6.86408	7.80093	6.80857	7.09187	0
45	CD24(FL-80)_R_V	GBL 9117600_2019-11-01_500PMT_282R_CD24_Ab45_A1.gpr	CD24	P25063	10.8158	11.1341	11.081	11.9942	10.8704	12.3592	10.6227	12.0657	11.3692	11.6312	10.865	10.7884	11.4432	11.4546	10.921	11.4025	11.5987	11.2059	11.8359	11.5514	11.6066	11.4841	11.074	11.4619	12.3163	12.1363	13.2894	12.1579	11.327	12.0947	11.4624	11.3706	11.2995	11.5398	11.9568	11.8856	11.8735	11.8361	11.4132	11.8907	11.5303	11.1127	12.0965	10.7391	12.1065
73	FSP1/S100A4_R_V	GBL 9117601_2019-11-01_500PMT_283R_FSP1S100A4_Ab73_A1.gpr	S100A4	P26447	8.19099	7.29875	10.1944	3.86998	9.55085	7.97182	8.88812	8.00918	8.7592	7.22595	9.48461	9.5743	9.34592	7.38333	8.97378	10.8851	9.34908	9.45898	8.28497	8.02297	8.92344	8.05391	8.04746	8.96206	7.92174	7.39623	8.76613	10.3979	8.71155	8.69146	7.37629	8.38939	8.80147	9.16773	10.3529	9.05545	10.0185	9.10641	9.8874	9.19955	8.71089	8.24886	9.34104	7.17582	9.73732
85	HDAC6_R_V	GBL 9117602_2019-11-01_500PMT_284R_HDAC6_Ab85_A1.gpr	HDAC6	Q9UBN7	11.9479	10.1279	11.5593	12.4927	11.2295	12.6915	11.1994	12.9021	11.5833	11.8961	11.4242	12.9989	12.3387	11.8054	10.8332	10.8814	11.8175	12.7567	11.1403	11.1072	11.5224	11.0266	11.1878	11.6963	11.3165	11.5733	11.4879	11.258	9.95362	11.5821	9.82173	11.7462	10.3481	12.3391	12.7926	12.0904	12.5687	11.6077	11.7345	11.2152	11.2268	11.2078	11.5366	11.7934	12.9128
169	YAP(H125)_R_V	GBL 9117604_2019-11-01_500PMT_286R_YAP_Ab169_A1.gpr	YAP1	P46937	7.09975	8.89652	7.77664	5.88905	7.66097	5.67225	7.38766	7.39276	8.12525	8.15778	7.6477	7.46222	7.27538	7.50823	7.38716	7.15072	7.30913	7.59571	7.6025	7.63265	7.90717	7.65	7.13364	7.83882	8.26801	8.28441	8.26323	7.89805	8.94407	8.04422	9.03562	7.9495	8.69499	7.65584	7.55853	7.98168	7.82116	7.6797	7.98271	7.87465	8.66852	8.33552	7.504	7.54223	7.09544
174	Stat5a(L-20)_R_V	GBL 9117605_2019-11-01_460PMT_287R_Stat5a_Ab174_A1.gpr	STAT5A	P42229	7.43683	8.55119	10.7641	12.2899	11.2807	12.6784	10.4926	11.8162	10.0802	10.7371	11.3667	9.28635	10.6996	14.6394	9.79042	10.3155	14.1874	12.7372	14.7027	14.598	14.5425	14.7894	14.307	13.9021	15.2008	15.0061	12.9593	12.1184	9.8308	12.6073	9.16075	12.764	9.28344	12.9015	11.6106	13.7955	13.0827	13.5838	13.6534	13.5992	11.6814	12.8432	14.2825	12.9837	14.0734
178	SOX9_R_V	GBL 9117606_2019-11-01_460PMT_288R_SOX9_Ab178_A1.gpr	SOX9	P48436	6.3499	6.58882	9.45873	8.21568	10.7115	10.9197	10.0209	9.82746	8.43414	8.00675	10.7117	11.5676	8.24813	13.9454	8.3965	10.36	13.515	11.8993	14.1437	14.7186	14.4455	14.8358	14.2956	14.4847	14.9632	15.0977	13.8135	11.365	8.17129	12.9929	6.45672	13.7746	7.18536	11.6232	8.86663	12.7892	9.5136	13.5293	12.8564	13.9986	7.20701	14.5975	13.0985	10.9322	12.5869
180	Zeb1_R_V	GBL 9117607_2019-11-01_460PMT_289R_ZEB1_Ab180_A1.gpr	ZEB1	P37275	8.86396	10.82	9.32971	9.88766	9.21899	10.2755	9.36852	10.3583	9.74965	10.3189	9.17685	9.26494	9.59913	9.50176	9.0532	9.57017	9.94266	9.69775	9.53065	9.76061	9.78653	9.44158	9.29392	9.8025	9.98095	9.38695	9.16033	9.72245	9.98613	9.09973	11.6566	9.18397	9.7376	9.69965	9.45103	9.09801	10.0105	9.53114	9.56901	9.3793	11.4797	10.0329	9.14149	9.11261	10.5395
198	ASH2_R_V	GBL 9117609_2019-11-01_500PMT_291R_ASH2_Ab198_A1.gpr	ASH2L	Q9UBL3	8.87753	8.67416	11.1134	10.6672	11.5715	11.5602	11.0808	10.9751	10.3176	9.86232	11.374	10.4041	10.5408	12.1339	10.8108	11.7382	12.4328	11.2347	12.6514	13.0943	12.9152	13.0299	12.3377	12.635	13.2597	13.5916	12.3331	12.0155	9.64943	11.9254	8.74833	12.6569	10.3055	11.3811	11.1231	11.7755	10.9682	12.3103	11.8032	12.4173	10.2052	12.5643	12.6717	10.5561	12.2086
200	CBP(A-22)_R_V	GBL 9117610_2019-11-01_500PMT_292R_CBP_Ab200_A1.gpr	CREBBP	Q92793	7.86024	8.49378	9.79086	9.42862	10.0156	10.6634	9.69618	10.2788	9.39728	8.85981	9.93833	9.94585	9.63737	11.0588	8.97999	10.2673	11.1175	9.95965	11.5348	12.0131	11.6202	11.7116	11.3375	11.4956	12.4756	12.6784	11.7619	11.2272	9.13765	11.5206	8.69541	10.3305	9.28766	10.8543	10.3777	11.0803	10.4072	11.3234	10.7752	11.3975	9.49617	11.7752	10.6426	9.87343	11.4188
204	CRSP1-TRAP220_R_V	GBL 9117611_2019-11-01_500PMT_293R_CRSP1TRAP220_Ab204_A1.gpr	MED1	Q15648	10.9092	13.7971	11.6019	11.9674	11.9645	12.1753	11.7881	12.0788	11.7121	12.4337	12.0869	11.6743	11.5342	12.59	11.7622	12.3588	12.7387	11.9752	13.1431	13.435	13.1374	13.0779	12.687	13.022	13.8736	13.8762	13.3731	12.6183	13.5853	12.7544	13.6671	12.5448	12.9862	12.7695	11.7413	12.6599	12.5768	13.0607	12.6672	13.0495	13.4075	13.6131	12.6837	11.255	12.9872
206	Cyclin C_R_V	GBL 9117612_2019-11-01_500PMT_294R_CyclinC_Ab206_A1.gpr	CCNC	P24863	8.67929	9.96582	11.4709	12.3281	12.0088	12.1369	11.8433	11.6348	11.0496	11.1878	11.9327	11.477	11.3903	11.313	10.9447	11.7962	11.4867	10.9479	11.5177	11.611	11.5469	11.2394	11.2232	11.5972	11.7509	11.7537	12.616	12.911	10.6649	11.5774	9.73495	10.58	10.4184	11.948	11.9177	11.8145	12.5346	13.5081	13.3633	13.6252	10.504	12.0504	11.6968	11.679	12.4583
215	p300(C-20)_R_V	GBL 9117613_2019-11-01_500PMT_295R_p300_Ab215_A1.gpr	EP300	Q09472	9.21644	8.77177	10.8038	11.1065	11.0611	11.9511	10.6373	11.4373	10.0944	10.4933	11.1192	10.7033	10.8887	12.0514	10.856	11.6224	11.873	11.1871	12.4852	12.9156	12.5279	12.6716	12.2658	12.5222	13.3427	13.3353	12.9016	12.0399	9.75082	11.9974	9.42489	11.838	10.1701	11.7083	11.2037	11.9093	11.0284	12.343	11.548	12.4378	10.1746	11.9896	11.987	10.2458	12.1361
323	HER2/c-ErbB2_R_V	GBL 9117615_2019-11-01_500PMT_297R_ErbB2_Ab323_A1.gpr	ERBB2	P04626	6.16003	6.85813	7.20162	0	7.1666	8.86005	6.98182	8.46066	7.19288	6.89162	7.60062	8.00542	7.02772	8.47586	7.37675	6.92303	7.89924	7.93367	8.32474	8.68182	8.78937	7.96988	7.98781	8.48172	8.90669	8.95687	8.64812	7.87829	7.58018	7.38399	7.50914	8.24391	7.46001	8.41405	7.8099	8.38473	7.82286	8.87623	8.57221	8.78836	7.70423	8.70827	8.08623	7.385	9.5064
1	14-3-3zeta,gamma,eta_R_V	GBL 9117617_2019-11-01_500PMT_299R_1433ZetaGammaEta_Ab1_A1.gpr	YWHAZ	P63104	8.71881	8.85792	8.52115	8.36963	8.34679	8.91908	8.34191	9.25577	8.96344	8.8177	8.44323	9.53869	9.04133	8.27232	8.37858	8.43778	8.44971	9.32697	8.0544	8.02393	8.41569	8.06968	7.86111	8.479	8.751	8.45645	8.77123	8.58726	8.74221	8.53397	9.29217	8.65133	8.86041	9.58345	9.6243	8.86441	9.45494	8.58291	8.76825	8.67783	9.2041	8.59539	8.46207	8.49906	9.27548
2	Akt_R_V	GBL 9117618_2019-11-01_500PMT_300R_Akt_Ab2_A1.gpr	AKT1,AKT2,AKT3	Q9Y243,P31751,P31749	8.51473	8.65572	11.1076	11.672	11.7127	11.3375	12.2122	10.9966	9.64502	11.1171	12.2574	10.8375	10.9452	11.5577	10.8345	10.5933	12.1782	10.904	12.4836	12.9096	12.7221	12.6182	12.2588	12.6387	13.0608	12.9076	11.45	11.5751	9.48675	11.8077	8.4413	11.9368	7.6773	11.3965	9.98465	11.2789	11.6077	12.2163	11.1295	12.2823	10.154	12.4762	11.6364	11.515	12.7343
3	p-Akt(S473)_R_V	GBL 9114479_2019-11-01_500PMT_301R_pAktS473_Ab3_A1.gpr	AKT1, AKT2, AKT3	P31749	0	3.42784	0.176671	0	4.95644	2.41401	0	0	3.48949	0	7.08181	6.08412	0	0	0	0	0	0	0	0	0	0	0	5.05402	0	0	6.41365	8.55382	2.85652	7.2777	0	1.36717	0	0	5.52009	0	9.18567	7.29563	5.93764	6.28806	6.37862	6.57716	7.14251	5.76117	0
4	p-Akt(T308)_R_V	GBL 9114478_2019-11-01_500PMT_302R_pAktT308_Ab4_A1.gpr	AKT1, AKT2, AKT3	P31749	4.86373	5.77247	6.06073	0	5.96822	0	4.31399	5.15589	6.34564	5.22271	7.37372	7.0839	3.22793	0	0	5.89825	0	0	0	0	0	0	0	4.31015	0	0	8.69205	9.47499	6.10252	8.94141	2.92346	4.09163	4.7615	0	7.94605	6.11242	10.0669	8.05358	6.96475	7.31273	7.22965	7.03546	6.99051	7.32465	7.28953
114	p53_R_V	GBL 9114053_2019-10-31_500PMT_79R_p53_Ab114_A1.gpr	TP53	P04637	9.38287	9.4527	9.47655	8.86507	9.63945	9.78922	9.41792	10.2367	9.83425	10.0343	9.97447	10.0821	9.80685	9.92295	9.79706	9.94412	9.667	10.2098	10.0402	10.0432	10.061	10.1653	9.9332	10.2225	9.99421	10.0937	9.99764	9.40497	9.41564	9.52782	9.49952	10.1097	9.5433	9.86551	9.93187	9.81885	9.5288	9.67586	9.23518	9.73617	9.33	9.77197	9.78341	7.40049	3.75108
361	c-Src Antibody (B-12)_R_V	GBL 9114052_2019-10-31_500PMT_96R_c-Src_Ab361_A1.gpr	FYN,SRC,YES1	P06241,P12931,P07947	11.4286	10.3749	13.8488	13.7857	14.6053	14.04	14.7751	13.9453	12.8537	13.2771	14.5469	12.9732	13.7554	14.2438	14.9028	14.8248	14.5956	14.113	14.6936	14.8059	14.6762	14.5853	14.125	14.6784	14.8281	14.3997	14.3217	14.2547	11.92	13.456	10.4971	14.3393	12.7513	13.7421	13.795	13.8802	13.5851	13.985	12.8485	14.3311	12.3104	12.6914	14.216	11.9388	13.6304
[truncated: 30 more columns]

## Sheet: top Wnt1_CRISPR- vs Lenti-Kras
					1	2	3	4	5	6	7	8	9	10	11	12	13	14	15	16	17	18	19	20	21	22	23	24	25	26	27	28	29	30	31	32	33	34	35	36	37	38	39	40	41	42	43	44	45
					YL.WB_1	YL.WB_2	YL.WB_3	YL.WB_4	YL.WB_5	YL.WB_6	YL.WB_7	YL.WB_8	YL.WB_9	YL.WB_10	YL.WB_11	YL.WB_12	YL.WB_13	YL.WB_14	YL.WB_15	YL.WB_16	YL.WB_17	YL.WB_18	YL.WB_19	YL.WB_20	YL.WB_21	YL.WB_22	YL.WB_23	YL.WB_24	YL.WB_25	YL.WB_26	YL.WB_27	YL.WB_28	YL.WB_29	YL.WB_30	YL.WB_31	YL.WB_32	YL.WB_33	YL.WB_34	YL.WB_35	YL.WB_36	YL.WB_37	YL.WB_38	YL.WB_39	YL.WB_40	YL.WB_41	YL.WB_42	YL.WB_43	YL.WB_44	YL.WB_45
	AB_name	Slide_file	Gene_ID	Swiss_ID	YL.WB_1_103	YL.WB_2_104	YL.WB_3_105	YL.WB_4_106	YL.WB_5_107	YL.WB_6_108	YL.WB_7_109	YL.WB_8_110	YL.WB_9_111	YL.WB_10_112	YL.WB_11_113	YL.WB_12_114	YL.WB_13_115	YL.WB_14_116	YL.WB_15_117	YL.WB_16_118	YL.WB_17_119	YL.WB_18_120	YL.WB_19_121	YL.WB_20_122	YL.WB_21_123	YL.WB_22_124	YL.WB_23_125	YL.WB_24_126	YL.WB_25_127	YL.WB_26_128	YL.WB_27_129	YL.WB_28_130	YL.WB_29_131	YL.WB_30_132	YL.WB_31_133	YL.WB_32_134	YL.WB_33_135	YL.WB_34_136	YL.WB_35_137	YL.WB_36_138	YL.WB_37_139	YL.WB_38_140	YL.WB_39_141	YL.WB_40_142	YL.WB_41_143	YL.WB_42_144	YL.WB_43_145	YL.WB_44_146	YL.WB_45_147
AB_ID	AB_name	Slide_file	Gene_ID	Swiss_ID	20821_Lenti-Kras	20823_Lenti-Kras	21075_Lenti-Kras	21078_Lenti-Kras	20283_CRISPR-Kras	20285_CRISPR-Kras	20287_CRISPR-Kras	20289_CRISPR-Kras	20291_CRISPR-Kras	20313_CRISPR-Kras	20334_CRISPR-Kras	20335_CRISPR-Kras	20815_Wnt1_Lenti-Kras	20817_Wnt1_Lenti-Kras	20827_Wnt1_Lenti-Kras	20989_Wnt1_Lenti-Kras	20829_Wnt1_Lenti-Kras	20831_Wnt1_Lenti-Kras	20825_Wnt1_Lenti-Kras	20376_Wnt1_CRISPR-Kras	20378_Wnt1_CRISPR-Kras	20380_Wnt1_CRISPR-Kras	20382_Wnt1_CRISPR-Kras	20384_Wnt1_CRISPR-Kras	20171_Lenti-Pik3ca	20173_Lenti-Pik3ca	21525_Lenti-Pik3ca	21085_Lenti-Pik3ca	20910_Lenti-Pik3ca	21079_Lenti-Pik3ca	21081_Lenti-Pik3ca	22804_CRISPR-Pik3ca	22806_CRISPR-Pik3ca	21783_CRISPR-Pik3ca	22808_CRISPR-Pik3ca	23033_CRISPR-Pik3ca	23272_CRISPR-Pik3ca	20174_Wnt1_Lenti-Pik3ca	20176_Wnt1_Lenti-Pik3ca	20178_Wnt1_Lenti-Pik3ca	20480_Wnt1_Lenti-Pik3ca	20482_Wnt1_Lenti-Pik3ca	20484_Wnt1_Lenti-Pik3ca	20470_Wnt1_Lenti-Pik3ca	20472_Wnt1_Lenti-Pik3ca
137	Slug(C19G7)_R_V	GBL 9114159_2019-10-25_550PMT_163R_Slug_Ab137_A1_001.gpr	SNAI2	O43623	8.8834	8.45638	10.3743	12.744	10.6877	12.7219	10.8309	12.3454	10.2278	12.1257	11.5899	10.6451	9.25762	10.9986	9.40795	9.73563	11.0408	10.1734	11.0417	13.281	12.6306	13.1202	12.891	12.9415	13.3889	13.9407	11.9347	10.3115	8.8987	10.8033	9.14897	11.062	8.68205	9.88987	9.95668	10.0187	9.47477	11.4131	10.9023	11.5258	10.1013	12.86	11.117	11.3535	13.0361
362	GATA-3 (D13C9) XP_R_V	GBL 9117572_2019-10-30_550PMT_254R_GATA3_Ab362_A1.gpr	GATA3	P23771	6.90834	6.7512	9.6081	11.9111	9.16638	12.8649	8.87897	11.9828	10.0303	11.0046	9.31836	7.37542	8.29008	11.5683	8.52649	8.55738	10.7325	9.57374	11.2709	12.1204	12.0833	12.1152	11.6558	11.4946	12.8223	12.7986	11.683	9.708	7.95141	11.2445	7.92295	10.0951	8.94045	9.83742	9.82369	10.793	9.34446	10.6035	9.83436	10.7545	8.95135	10.2439	10.9515	10.3522	12.321
379	MEK6 [EP557Y]_R_V	GBL 9117584_2019-10-30_460PMT_266R_MEK6_Ab379_A1.gpr	MAP2K6	P52564	8.86669	13.6415	10.7029	12.2038	10.8307	12.2859	10.9906	12.3183	11.4777	13.0427	10.7731	9.6089	10.1316	11.6426	9.93107	11.0032	11.934	10.4405	12.1684	13.2868	12.918	13.3261	12.6506	12.9818	12.3459	12.2051	13.6602	11.7302	12.9028	12.5763	13.6654	12.3099	12.1849	10.4466	11.3123	11.3146	12.3759	12.545	12.0273	12.6453	13.9323	13.8104	12.3122	11.2642	13.7544
205	CtBP2_R_V	GBL 9114185_2019-10-28_500PMT_189R_CtBP2_Ab205_A1.gpr	CTBP2	P56545	8.55514	6.55374	10.3796	9.94128	11.1328	11.3461	10.3281	10.5621	9.48222	9.30015	11.0918	10.2895	10.1936	13.2916	10.6084	11.1748	12.8324	11.7031	13.466	14.1882	13.7609	14.05	13.4573	13.7672	14.8067	15.0941	12.445	11.5369	9.08394	11.6934	7.64137	13.8313	9.66459	12.1309	11.1912	12.4068	11.3337	12.7299	11.6162	12.8968	9.05196	13.6809	13.1582	10.8674	12.659
167	Wnt5a/b(C27E8)_R_V	GBL 9114175_2019-10-25_550PMT_179R_Wnt5ab_Ab167_A1_001.gpr	WNT5A, WNT5B	P41221, Q9H1J9	9.08886	8.75347	10.3244	11.3436	10.9817	11.8365	11.4821	11.3921	10.0492	11.0281	9.83449	10.6912	9.67923	11.3649	9.75523	9.78088	10.956	10.5115	10.6435	12.7512	11.8678	12.4096	12.2124	11.9153	12.2878	12.2734	11.7036	11.1104	9.34573	12.1152	9.17243	10.4397	9.78591	11.6756	10.9635	11.8981	10.8149	12.3315	11.4126	12.3086	9.39749	11.315	11.5509	10.5055	11.7953
237	p-Rb(S807/811)_R_V	GBL 9117520_2019-10-29_550PMT_202R_pRbS807S811_Ab237_A1.gpr	RB1	P06400	6.21601	8.04162	9.37867	12.0453	9.73375	12.5947	8.94708	11.913	9.46529	11.2953	11.1292	9.06964	9.14255	9.10624	9.246	9.06539	10.0074	9.19859	9.60934	11.6531	11.306	10.5507	10.2909	12.0881	11.4438	10.3723	9.62492	10.8423	8.38689	10.4592	8.38591	9.31651	8.69869	8.68516	10.3042	9.49333	10.8082	10.5561	9.32861	9.95249	9.6055	10.9542	11.2236	10.3702	12.3199
69	Ezh2(D2C9)XP_R_V	GBL 9113951_2019-10-23_550PMT_55R_Ezh2_Ab69_0001_A1.gpr	EZH2	Q15910	8.97083	8.45422	11.0423	11.7073	12.2918	10.7641	11.3589	11.1952	10.0334	11.4164	13.0444	10.5026	10.944	13.353	11.6246	11.7873	13.1545	12.0788	14.1111	14.6647	14.332	14.3521	13.7244	14.2611	15.0495	14.8431	12.5082	11.7098	9.50795	11.5523	8.1608	14.2255	10.1982	12.0354	10.9218	12.5623	11.1821	13.4625	13.0184	13.4539	10.7348	14.7243	14.7495	10.7901	13.9352
359	c-Myc (D3N8F)_R_V	GBL 9117571_2019-10-30_550PMT_253R_cMyc1123_Ab359_A1.gpr	MYC	P01106	8.29568	8.10626	10.6513	12.7549	10.7678	13.1338	10.2721	12.5076	10.5692	12.0359	11.3232	9.84049	9.56555	12.0211	10.1168	10.5502	11.9804	10.8193	12.409	13.008	12.8449	12.8161	12.1303	12.7764	13.9811	13.9431	11.4392	10.9606	9.11879	11.1829	9.14478	12.7381	10.0406	10.8837	10.5181	11.2838	10.6256	11.8344	11.4077	12.2365	10.4438	12.6968	12.6033	11.2369	13.4161
220	p-TRAP220-MED1(T1457)_R_V	GBL 9114194_2019-10-28_500PMT_198R_pTRAP220MED1T1457_Ab220_A1.gpr	MED1	Q15648	8.8095	9.90422	11.6448	11.6187	13.0936	12.7671	12.1735	12.4825	11.3866	11.7952	13.0649	11.8981	11.7423	12.6002	11.6384	12.1553	13.0903	12.3489	13.0596	14.5377	14.1231	13.9363	13.2684	14.2099	14.3657	14.4909	12.6552	12.9276	10.7069	12.9674	10.4528	13.0701	11.2456	11.7048	12.4388	12.7144	12.7624	13.6918	12.6029	13.3769	12.481	14.1668	14.3973	11.7192	13.9844
42	p-Beta-Catenin(S33/37/T41)_R_V	GBL 9114323_2019-11-04_550PMT_325R_pCateninbS33S37T41_Ab42_A1.gpr	CTNNB1	P35222	7.47003	8.1717	8.42769	0	8.89766	0	7.81078	0	7.24141	0	9.36421	9.06934	8.81221	9.39069	8.50376	8.65238	9.60922	9.25531	9.28019	10.7371	10.5305	9.84544	10.1174	10.8836	10.5282	10.1299	9.07466	9.30628	8.84027	9.42404	8.73853	9.49853	8.49925	8.93015	9.22244	9.01382	8.73367	9.5998	9.05809	9.61175	8.6115	10.0926	9.5701	8.58073	9.19573
56	p-c-Myc(T58)_R_V	GBL 9113940_2019-10-23_550PMT_44R_pcMycT58_Ab56_0001_A1.gpr	MYC	P01106	8.89654	9.52219	10.416	11.9933	10.7589	10.9498	10.3498	11.416	10.5349	11.6042	11.0873	10.9537	10.326	11.3124	10.6707	10.5692	11.3993	10.5281	11.5249	12.6801	12.2252	12.2325	11.7468	12.334	12.5197	12.5187	11.3385	11.007	9.97623	11.1528	9.96873	11.4631	10.1052	10.3929	10.8153	10.8829	10.8545	11.1941	10.4904	11.3422	10.5638	12.1646	11.3728	10.6076	12.1628
2	Akt_R_V	GBL 9117618_2019-11-01_500PMT_300R_Akt_Ab2_A1.gpr	AKT1,AKT2,AKT3	Q9Y243,P31751,P31749	8.51473	8.65572	11.1076	11.672	11.7127	11.3375	12.2122	10.9966	9.64502	11.1171	12.2574	10.8375	10.9452	11.5577	10.8345	10.5933	12.1782	10.904	12.4836	12.9096	12.7221	12.6182	12.2588	12.6387	13.0608	12.9076	11.45	11.5751	9.48675	11.8077	8.4413	11.9368	7.6773	11.3965	9.98465	11.2789	11.6077	12.2163	11.1295	12.2823	10.154	12.4762	11.6364	11.515	12.7343
223	p-c-Jun(S63)_R_V	GBL 9114196_2019-10-28_550PMT_200R_pcJunS63_Ab223_A1.gpr	JUN	P05412	6.10404	6.38399	8.28433	10.8711	8.4026	11.2123	7.49481	10.6456	8.85597	10.3652	9.29617	7.35729	7.19057	7.80328	7.64648	7.8115	7.53959	7.23708	7.82211	8.46931	9.039	8.14866	8.10969	9.509	9.01207	8.88995	7.48993	8.13493	6.9233	6.97015	7.48689	8.04597	6.43842	7.47855	8.44456	7.54604	7.91559	6.36796	4.36957	7.84626	6.59492	9.2789	8.22144	7.43807	10.1872
338	GLS1_R_V	GBL 9117557_2019-10-30_550PMT_239R_GLS1_Ab338_A1.gpr	GLS	O94925	11.8331	12.2594	14.7333	14.1863	15.4514	14.1918	15.2993	14.3119	13.3227	13.7087	15.1582	14.1694	13.5275	13.5951	13.1912	14.0109	14.1738	12.7186	14.5623	15.2443	14.4913	14.732	14.412	14.8522	15.2265	15.3306	13.0779	14.6394	13.1027	14.2526	12.8075	14.8246	13.2963	14.4355	14.1098	14.343	14.7003	14.3425	13.5381	14.7969	13.3665	14.3802	13.3887	13.045	14.8717
215	p300(C-20)_R_V	GBL 9117613_2019-11-01_500PMT_295R_p300_Ab215_A1.gpr	EP300	Q09472	9.21644	8.77177	10.8038	11.1065	11.0611	11.9511	10.6373	11.4373	10.0944	10.4933	11.1192	10.7033	10.8887	12.0514	10.856	11.6224	11.873	11.1871	12.4852	12.9156	12.5279	12.6716	12.2658	12.5222	13.3427	13.3353	12.9016	12.0399	9.75082	11.9974	9.42489	11.838	10.1701	11.7083	11.2037	11.9093	11.0284	12.343	11.548	12.4378	10.1746	11.9896	11.987	10.2458	12.1361
329	HexokinaseII(C64G5)_R_V	GBL 9117552_2019-10-30_550PMT_234R_HexokinaseII_Ab329_A1.gpr	HK2	P52789	9.70064	9.27184	10.8077	12.4722	10.9342	13.144	10.3251	12.1524	10.7724	11.653	11.5112	10.1303	9.89691	11.3018	9.92986	10.5014	10.7016	10.0543	11.4356	11.6754	11.5967	11.9292	11.1407	11.358	12.4712	12.5044	12.3724	10.7318	9.7016	11.0727	10.2325	11.7163	10.2239	10.2098	10.751	11.0494	10.4009	11.5653	11.5667	11.2823	11.0932	11.3429	11.5322	11.4379	13.3446
436	p-Raptor (Ser792)_R_V	GBL 9117597_2019-11-01_500PMT_279R_pRaptorS792_Ab436_A1.gpr	RPTOR	Q8N122	7.11877	8.86202	10.1549	9.17723	10.1854	9.97283	9.87965	9.96346	8.86367	9.13065	10.0354	9.50304	9.24214	9.80754	9.74119	10.4412	10.361	9.43509	10.5096	10.9301	10.9716	10.7035	10.4243	10.8665	10.9451	10.9416	10.7722	10.9461	9.3514	10.8823	9.29701	10.4921	8.96199	9.46055	9.53295	9.98003	9.5107	10.7652	10.5274	10.7562	10.0167	10.8407	10.7947	9.51154	11.1834
238	p-Rb(S780)(C84F6)_R_V	GBL 9117521_2019-10-29_550PMT_203R_pRbS780_Ab238_A1.gpr	RB1	P06400	11.0318	11.1869	12.1006	13.2774	12.4172	13.7805	12.1702	13.4366	12.0342	13.061	12.5319	11.6404	11.8885	12.8563	12.2102	12.4711	12.6924	12.3154	12.8816	13.5157	13.3048	13.2489	12.8304	13.4413	13.8469	13.8029	13.1191	12.8178	11.8397	12.7766	11.8031	13.0754	11.88	12.2318	12.6617	12.7416	13.0364	13.3256	12.6387	13.3443	12.6222	13.4348	13.466	12.1798	14.2945
431	p-ULK1 (Ser757) (D7O6U)_R_V	GBL 9117591_2019-11-01_500PMT_273R_pULK1S757_Ab431_A1.gpr	ULK1	O75385	8.50061	9.34933	9.94196	7.32596	10.6174	9.70052	10.269	10.1694	9.71794	9.61392	11.3964	10.2536	9.91982	10.0574	10.1073	10.0857	10.2154	10.1462	9.99638	11.0907	10.7309	10.4739	10.1982	11.4641	10.7449	10.0785	9.55273	10.0872	9.54383	10.8307	9.80057	10.0373	9.33235	9.90906	10.6259	9.93068	11.374	10.8189	10.4257	10.3171	10.2304	11.2607	10.578	10.2606	11.0695
80	p-HER3/ErbB3(Y1197)_R_V	GBL 9113917_2019-10-24_550PMT_61R_pHER3ErbB3Y1197_Ab80_A1.gpr	ERBB3	P21860	8.11047	8.53304	9.27839	12.1657	8.58038	12.375	8.52129	11.6336	9.88289	11.5525	9.36307	8.98369	8.52623	9.13041	8.55058	8.87012	8.52833	8.5267	9.25337	9.69685	9.61633	9.28351	9.06637	9.67492	9.46515	9.36708	8.97516	8.3626	8.45433	8.81717	9.14295	8.72591	8.22101	8.26907	8.69351	8.21525	8.16873	8.80981	8.491	8.942	9.21042	9.20578	8.8849	9.23619	10.7237
366	RB1 (NB100-91947)_R_V	GBL 9117576_2019-10-30_550PMT_258R_RB_Ab366_A1.gpr	RB1	P06400	9.10128	9.03066	9.67516	12.3193	9.63891	12.201	9.63852	12.0761	9.91145	11.7209	10.4458	9.33386	9.60215	9.9965	9.90773	9.61612	9.88352	9.79064	9.64679	10.496	10.5861	10.0932	10.0661	10.9888	10.8091	10.5215	10.1079	10.3421	9.34124	10.0731	9.62259	10.2396	9.4444	10.0321	10.4827	9.93572	10.34	10.2247	9.76906	10.1654	10.0558	10.3608	10.6231	10.4434	11.8396
261	p-FAK(Y576/577)_R_V	GBL 9117522_2019-10-29_550PMT_204R_pFAKY576Y577_Ab261_A1.gpr	PTK2	Q05397	7.81902	8.00505	9.46041	12.3309	8.92403	12.6173	8.46775	12.1377	10.0781	11.6461	9.91656	8.32819	8.22887	8.80714	8.56473	8.6357	8.3835	8.37487	8.59851	9.12532	9.62353	8.96042	8.79247	9.31689	9.63177	9.61709	9.37814	8.93412	8.14733	9.1934	8.58885	9.1833	8.5546	8.5831	9.66543	8.91854	9.39343	9.13971	8.46533	9.33809	9.53639	8.91057	9.08648	10.0042	12.0866
12	p-AMPKa1(S485)_R_V	GBL 9114472_2019-11-05_550PMT_308R_pAMPKa1S485_Ab12_A1.gpr	PRKAA1	Q13131	9.47146	10.9375	11.9493	11.7016	12.7161	12.5976	12.5019	12.7032	11.7649	12.0446	13.1503	11.8755	11.6093	11.5305	11.9841	12.1475	12.0968	11.3357	11.8791	12.632	12.4785	11.9803	12.1095	12.7298	12.3289	11.9729	13.2329	12.8377	11.5365	13.0915	11.459	12.742	11.1782	11.3205	12.6389	11.7925	12.7536	12.9872	11.8434	12.622	12.1902	12.444	12.5195	12.1928	13.554
159	p-Stat6(Y641)_R_V	GBL 9114172_2019-10-25_550PMT_176R_pStat6Y641_Ab159_A1_001.gpr	STAT6	P42226	8.53956	9.05532	10.0345	11.9214	9.23906	13.0655	9.14832	12.3821	10.7371	11.4763	10.0212	8.87041	8.69724	9.49105	8.99032	9.2883	9.22023	9.1543	9.0737	9.66636	10.0813	9.36091	9.40348	9.93547	10.1217	9.7846	9.76428	9.71467	9.2472	9.88544	9.47214	9.27426	9.27314	8.85433	10.2825	9.33782	10.1524	9.82176	9.42471	9.71046	9.7713	9.23751	10.0065	10.8476	12.0791
315	LC3A(D50G8)XP_R_V	GBL 9117543_2019-10-29_550PMT_225R_LC3A_Ab315_A1.gpr	MAP1LC3A	Q9H492	9.22611	10.7556	11.5208	12.0594	11.8446	12.3648	11.8452	12.0835	11.3366	11.6553	11.381	9.5888	10.7912	10.779	10.7213	11.1638	11.0863	10.265	11.0852	11.4622	11.6337	11.3386	11.0288	11.4513	11.877	11.2098	10.9541	11.6031	11.2211	10.6919	10.548	11.3811	10.9161	10.9848	11.1978	11.1133	13.0022	11.9835	11.7946	12.0583	11.1969	11.1884	11.0869	11.5493	12.2127
331	PFKFB3 (C-terminal)_R_V	GBL 9117553_2019-10-30_550PMT_235R_PFKFB3_Ab331_A1.gpr	PFKFB1,PFKFB2,PFKFB3,PFKFB4	P16118,O60825,Q16875,Q16877	9.22611	10.7556	11.5208	12.0594	11.8446	12.3648	11.8452	12.0835	11.3366	11.6553	11.381	9.5888	10.7912	10.779	10.7213	11.1638	11.0863	10.265	11.0852	11.4622	11.6337	11.3386	11.0288	11.4513	11.877	11.2098	10.9541	11.6031	11.2211	10.6919	10.548	11.3811	10.9161	10.9848	11.1978	11.1133	13.0022	11.9835	11.7946	12.0583	11.1969	11.1884	11.0961	11.5519	12.2127
225	Sin3b_R_V	GBL 9117519_2019-10-29_550PMT_201R_Sin3b_Ab225_A1.gpr	SIN3B	O75182	8.88986	11.9749	10.4403	11.8977	10.1878	12.1954	9.81741	12.167	11.3908	12.2151	10.2982	9.58862	10.0646	10.5144	9.94707	10.3373	10.4534	10.0096	10.4381	10.8257	10.8304	10.7266	10.412	10.735	11.4969	11.2476	11.1857	10.5948	11.6464	10.9145	12.33	10.889	11.6314	10.0503	10.6961	10.6571	11.0239	10.6683	10.0034	10.7686	12.1918	11.0913	10.6141	10.209	12.2549
28	p-Bad(S136)_R_V	GBL 9114466_2019-11-05_550PMT_314R_pBadS136_Ab28_A1.gpr	BAD	Q92934	9.26112	9.6682	10.4045	10.3214	10.3491	10.1494	10.0919	11.2519	10.4011	10.4848	10.6092	10.0383	10.0669	10.4416	9.97019	10.2813	10.272	10.1223	10.3033	10.6277	10.8008	10.3799	10.4603	10.8719	10.9792	10.8963	11.0478	10.9199	9.91854	10.4069	10.5104	10.7088	10.0783	10.1386	10.7776	10.2526	10.1178	10.5427	10.184	10.4459	10.4095	10.3238	10.5565	10.5106	11.9615
375	p-IkBa (Ser32) (14D4)_R_V	GBL 9117582_2019-10-30_550PMT_264R_pIkBaSer32_Ab375_A1.gpr	NFKBIA	P25963	9.82156	10.2348	10.643	11.9707	10.7361	12.1176	10.3739	12.143	10.6491	11.5927	10.891	10.7341	10.6197	11.1832	10.6566	11.0481	11.0533	11.0899	11.2098	11.5269	11.478	11.3774	11.105	11.5068	11.9159	11.8219	11.4575	11.0567	10.7005	11.0499	10.7046	11.4942	10.6558	11.0866	10.9675	11.087	10.7247	10.6627	10.2791	10.9792	10.5097	10.5971	11.1221	9.96447	11.9344
368	NCOA2 (NBP2-19495)_R_V	GBL 9117577_2019-10-30_550PMT_259R_SRC2TIF2_Ab368_A1.gpr	NCOA2	Q15596	10.8316	11.4226	12.0465	13.331	11.8698	13.6248	11.6692	13.3206	12.2135	12.8171	11.906	11.7507	11.8134	12.2819	11.6745	12.0455	12.4162	12.1098	12.2006	12.5517	12.4827	12.3145	12.4832	12.5179	12.8786	12.753	13.9714	12.4336	12.0535	12.3009	12.7412	12.3807	12.1387	12.3615	12.2484	12.3426	12.3501	12.8646	12.4019	12.7894	12.6549	12.3327	12.3686	12.0127	13.3065
306	Caspase-3(Asp175)_R_V	GBL 9117539_2019-10-29_550PMT_221R_pCaspase3D175_Ab306_A1.gpr	CASP3	P42574	11.7417	7.44309	9.61071	10.9014	9.23616	11.1632	9.51964	10.9728	9.90899	10.3987	8.56686	10.1255	10.6423	10.9982	9.89765	11.0684	9.01042	12.4918	9.73454	8.06907	9.17833	8.70997	7.73196	8.92868	8.80795	8.74837	8.8365	8.83353	7.53925	8.40723	8.10092	9.00204	8.1403	9.90081	9.7083	8.98582	8.74789	8.99966	11.8756	8.77727	8.93431	7.53118	11.1854	9.21282	11.0987
171	cleaved Caspase-7_R_V	GBL 9114177_2019-10-28_550PMT_181R_Cleaved Caspase7_Ab171_A1.gpr	CASP7	P55210	13.1075	8.15025	10.5203	10.9488	10.0296	10.5057	11.0855	10.7413	10.0388	10.5252	9.78168	10.6033	11.908	13.1662	12.0569	12.3009	11.5865	14.0804	12.1461	10.3865	10.9713	9.95924	9.74424	10.5865	10.5953	10.7939	11.0293	10.1638	8.54602	11.6283	8.3269	10.4551	9.23455	10.8454	10.1298	10.1497	10.0102	11.1272	12.8933	10.6453	8.95533	9.64485	14.8014	8.45155	10.0748
149	Stat1_R_V	GBL 9114165_2019-10-25_460PMT_169R_Stat1_Ab149_A1_001.gpr	STAT1	P42224	9.49509	8.96158	11.4319	11.4639	11.2223	11.9165	10.8321	11.3652	9.86241	10.9109	11.0843	9.41523	12.9174	14.2889	14.429	15.448	12.863	14.5762	13.656	10.7986	12.5825	10.5992	10.7884	10.8679	12.2814	11.6802	15.2498	11.5354	10.9131	11.32	8.59565	10.8679	11.298	10.6958	12.4549	11.9201	11.055	15.0169	14.2324	14.1221	11.5486	9.80973	15.4802	9.82758	12.5891
[truncated: 30 more columns]

## Sheet: top Wnt1_vs WT CRISPR-Kras
					1	2	3	4	5	6	7	8	9	10	11	12	13	14	15	16	17	18	19	20	21	22	23	24	25	26	27	28	29	30	31	32	33	34	35	36	37	38	39	40	41	42	43	44	45
					YL.WB_1	YL.WB_2	YL.WB_3	YL.WB_4	YL.WB_5	YL.WB_6	YL.WB_7	YL.WB_8	YL.WB_9	YL.WB_10	YL.WB_11	YL.WB_12	YL.WB_13	YL.WB_14	YL.WB_15	YL.WB_16	YL.WB_17	YL.WB_18	YL.WB_19	YL.WB_20	YL.WB_21	YL.WB_22	YL.WB_23	YL.WB_24	YL.WB_25	YL.WB_26	YL.WB_27	YL.WB_28	YL.WB_29	YL.WB_30	YL.WB_31	YL.WB_32	YL.WB_33	YL.WB_34	YL.WB_35	YL.WB_36	YL.WB_37	YL.WB_38	YL.WB_39	YL.WB_40	YL.WB_41	YL.WB_42	YL.WB_43	YL.WB_44	YL.WB_45
	AB_name	Slide_file	Gene_ID	Swiss_ID	YL.WB_1_103	YL.WB_2_104	YL.WB_3_105	YL.WB_4_106	YL.WB_5_107	YL.WB_6_108	YL.WB_7_109	YL.WB_8_110	YL.WB_9_111	YL.WB_10_112	YL.WB_11_113	YL.WB_12_114	YL.WB_13_115	YL.WB_14_116	YL.WB_15_117	YL.WB_16_118	YL.WB_17_119	YL.WB_18_120	YL.WB_19_121	YL.WB_20_122	YL.WB_21_123	YL.WB_22_124	YL.WB_23_125	YL.WB_24_126	YL.WB_25_127	YL.WB_26_128	YL.WB_27_129	YL.WB_28_130	YL.WB_29_131	YL.WB_30_132	YL.WB_31_133	YL.WB_32_134	YL.WB_33_135	YL.WB_34_136	YL.WB_35_137	YL.WB_36_138	YL.WB_37_139	YL.WB_38_140	YL.WB_39_141	YL.WB_40_142	YL.WB_41_143	YL.WB_42_144	YL.WB_43_145	YL.WB_44_146	YL.WB_45_147
AB_ID	AB_name	Slide_file	Gene_ID	Swiss_ID	20821_Lenti-Kras	20823_Lenti-Kras	21075_Lenti-Kras	21078_Lenti-Kras	20283_CRISPR-Kras	20285_CRISPR-Kras	20287_CRISPR-Kras	20289_CRISPR-Kras	20291_CRISPR-Kras	20313_CRISPR-Kras	20334_CRISPR-Kras	20335_CRISPR-Kras	20815_Wnt1_Lenti-Kras	20817_Wnt1_Lenti-Kras	20827_Wnt1_Lenti-Kras	20989_Wnt1_Lenti-Kras	20829_Wnt1_Lenti-Kras	20831_Wnt1_Lenti-Kras	20825_Wnt1_Lenti-Kras	20376_Wnt1_CRISPR-Kras	20378_Wnt1_CRISPR-Kras	20380_Wnt1_CRISPR-Kras	20382_Wnt1_CRISPR-Kras	20384_Wnt1_CRISPR-Kras	20171_Lenti-Pik3ca	20173_Lenti-Pik3ca	21525_Lenti-Pik3ca	21085_Lenti-Pik3ca	20910_Lenti-Pik3ca	21079_Lenti-Pik3ca	21081_Lenti-Pik3ca	22804_CRISPR-Pik3ca	22806_CRISPR-Pik3ca	21783_CRISPR-Pik3ca	22808_CRISPR-Pik3ca	23033_CRISPR-Pik3ca	23272_CRISPR-Pik3ca	20174_Wnt1_Lenti-Pik3ca	20176_Wnt1_Lenti-Pik3ca	20178_Wnt1_Lenti-Pik3ca	20480_Wnt1_Lenti-Pik3ca	20482_Wnt1_Lenti-Pik3ca	20484_Wnt1_Lenti-Pik3ca	20470_Wnt1_Lenti-Pik3ca	20472_Wnt1_Lenti-Pik3ca
42	p-Beta-Catenin(S33/37/T41)_R_V	GBL 9114323_2019-11-04_550PMT_325R_pCateninbS33S37T41_Ab42_A1.gpr	CTNNB1	P35222	7.47003	8.1717	8.42769	0	8.89766	0	7.81078	0	7.24141	0	9.36421	9.06934	8.81221	9.39069	8.50376	8.65238	9.60922	9.25531	9.28019	10.7371	10.5305	9.84544	10.1174	10.8836	10.5282	10.1299	9.07466	9.30628	8.84027	9.42404	8.73853	9.49853	8.49925	8.93015	9.22244	9.01382	8.73367	9.5998	9.05809	9.61175	8.6115	10.0926	9.5701	8.58073	9.19573
178	SOX9_R_V	GBL 9117606_2019-11-01_460PMT_288R_SOX9_Ab178_A1.gpr	SOX9	P48436	6.3499	6.58882	9.45873	8.21568	10.7115	10.9197	10.0209	9.82746	8.43414	8.00675	10.7117	11.5676	8.24813	13.9454	8.3965	10.36	13.515	11.8993	14.1437	14.7186	14.4455	14.8358	14.2956	14.4847	14.9632	15.0977	13.8135	11.365	8.17129	12.9929	6.45672	13.7746	7.18536	11.6232	8.86663	12.7892	9.5136	13.5293	12.8564	13.9986	7.20701	14.5975	13.0985	10.9322	12.5869
48	p-Chk1(S345)_R_V	GBL 9114326_2019-11-04_550PMT_327R_pChk1S345_Ab48_A1.gpr	CHEK1	O14757	3.90902	6.4877	0	0	5.87682	0	0	0	0	0	4.70723	6.6255	6.51496	6.90359	6.6861	5.80889	7.2983	7.44105	4.81037	7.31183	3.93212	4.67919	6.88572	7.67465	6.0858	6.86037	6.55687	6.88511	7.26052	7.07028	6.934	7.51023	6.97629	7.11043	3.32646	6.91146	0	6.70547	0	7.48588	0.892294	0	3.88257	0	0
174	Stat5a(L-20)_R_V	GBL 9117605_2019-11-01_460PMT_287R_Stat5a_Ab174_A1.gpr	STAT5A	P42229	7.43683	8.55119	10.7641	12.2899	11.2807	12.6784	10.4926	11.8162	10.0802	10.7371	11.3667	9.28635	10.6996	14.6394	9.79042	10.3155	14.1874	12.7372	14.7027	14.598	14.5425	14.7894	14.307	13.9021	15.2008	15.0061	12.9593	12.1184	9.8308	12.6073	9.16075	12.764	9.28344	12.9015	11.6106	13.7955	13.0827	13.5838	13.6534	13.5992	11.6814	12.8432	14.2825	12.9837	14.0734
205	CtBP2_R_V	GBL 9114185_2019-10-28_500PMT_189R_CtBP2_Ab205_A1.gpr	CTBP2	P56545	8.55514	6.55374	10.3796	9.94128	11.1328	11.3461	10.3281	10.5621	9.48222	9.30015	11.0918	10.2895	10.1936	13.2916	10.6084	11.1748	12.8324	11.7031	13.466	14.1882	13.7609	14.05	13.4573	13.7672	14.8067	15.0941	12.445	11.5369	9.08394	11.6934	7.64137	13.8313	9.66459	12.1309	11.1912	12.4068	11.3337	12.7299	11.6162	12.8968	9.05196	13.6809	13.1582	10.8674	12.659
38	E-Cadherin(24E10)_R_V	GBL 9114321_2019-11-04_400PMT_322R_CadherinE_Ab38_A1.gpr	CDH1	P12830	6.37045	5.14268	10.4518	8.06128	12.5096	9.37037	10.8606	9.36414	8.00583	8.23121	12.1393	12.6079	8.98967	13.709	10.6984	11.1955	12.8422	12.561	13.5293	13.8879	13.5663	13.7462	13.1484	13.7107	14.0472	14.1758	13.7175	12.4192	8.76194	13.0701	6.06957	12.8431	8.49894	11.5564	10.7688	12.2779	11.4253	13.9265	13.1792	13.8519	7.06377	13.4984	13.6043	10.2296	12.2883
69	Ezh2(D2C9)XP_R_V	GBL 9113951_2019-10-23_550PMT_55R_Ezh2_Ab69_0001_A1.gpr	EZH2	Q15910	8.97083	8.45422	11.0423	11.7073	12.2918	10.7641	11.3589	11.1952	10.0334	11.4164	13.0444	10.5026	10.944	13.353	11.6246	11.7873	13.1545	12.0788	14.1111	14.6647	14.332	14.3521	13.7244	14.2611	15.0495	14.8431	12.5082	11.7098	9.50795	11.5523	8.1608	14.2255	10.1982	12.0354	10.9218	12.5623	11.1821	13.4625	13.0184	13.4539	10.7348	14.7243	14.7495	10.7901	13.9352
128	PIAS1_R_V	GBL 9114111_2019-10-25_550PMT_155R_PIAS1_Ab128_A1_001.gpr	PIAS1	O75925	8.29365	9.26387	11.4623	12.2787	12.147	13.225	11.9356	12.5856	11.1075	11.9903	12.1579	11.4836	11.6283	14.2031	11.3169	11.2785	13.7558	12.7847	14.6072	15.119	14.5783	14.8907	14.3219	14.5885	15.3288	15.3621	14.1174	12.7231	10.4211	13.1189	9.27659	13.6793	10.0223	12.6084	11.7308	13.2981	12.335	14.0633	12.9414	14.0959	11.7369	14.1223	14.1586	11.7146	14.2529
72	FoxO1(C29H4)_R_V	GBL 9113953_2019-10-23_460PMT_57R_FoxO1_Ab72_0001_A1.gpr	FOXO1	Q12778	7.74426	9.14957	11.7074	12.6447	12.8151	12.5291	11.9483	12.3649	11.1896	11.9039	12.7912	11.4927	11.8211	14.5071	11.6452	13.0475	13.6582	12.9048	14.5287	15.0152	14.525	14.7555	14.4322	14.7331	14.9079	15.1716	14.4297	13.6109	10.8831	14.1427	9.43684	11.9962	11.1044	12.2824	12.3674	13.0221	13.4204	14.8036	13.8989	14.7989	13.1946	15.1014	13.9339	12.8419	14.7435
217	PPP1R10(EPR11706)_R_V	GBL 9114192_2019-10-28_460PMT_196R_PPP1R10_Ab217_A1.gpr	PPP1R10	Q96QC0	9.93601	8.55957	12.263	11.6959	13.357	12.2791	13.0527	11.8258	10.9954	11.5086	13.4624	12.0773	12.0469	14.1534	12.628	13.2513	13.8192	12.9612	14.5236	14.8094	14.5593	14.7672	14.3279	14.6322	14.997	15.2391	14.5351	13.2354	10.5562	13.4087	8.65629	14.5577	11.1939	13.3544	12.4497	13.8785	12.8372	14.245	13.4007	14.4341	11.3698	14.2433	14.4911	11.3928	13.8139
198	ASH2_R_V	GBL 9117609_2019-11-01_500PMT_291R_ASH2_Ab198_A1.gpr	ASH2L	Q9UBL3	8.87753	8.67416	11.1134	10.6672	11.5715	11.5602	11.0808	10.9751	10.3176	9.86232	11.374	10.4041	10.5408	12.1339	10.8108	11.7382	12.4328	11.2347	12.6514	13.0943	12.9152	13.0299	12.3377	12.635	13.2597	13.5916	12.3331	12.0155	9.64943	11.9254	8.74833	12.6569	10.3055	11.3811	11.1231	11.7755	10.9682	12.3103	11.8032	12.4173	10.2052	12.5643	12.6717	10.5561	12.2086
307	Beta-Catenin(CT)_R_V	GBL 9117540_2019-10-29_550PMT_222R_bCatenin_Ab307_A1.gpr	CTNNB1	P35222	6.58483	7.32378	11.6561	11.122	12.8712	11.9939	12.7973	11.1039	10.1743	11.0814	12.7188	12.6852	10.781	13.5624	11.3007	12.3264	12.9565	12.7153	13.6328	13.8557	13.8206	13.9636	13.333	13.7887	14.2879	14.2989	13.9393	12.693	10.2262	13.0383	7.51384	13.2097	9.86432	12.9652	11.9354	13.1288	12.6867	13.6753	13.3179	13.8162	9.79305	13.5716	13.3472	11.9194	13.5103
362	GATA-3 (D13C9) XP_R_V	GBL 9117572_2019-10-30_550PMT_254R_GATA3_Ab362_A1.gpr	GATA3	P23771	6.90834	6.7512	9.6081	11.9111	9.16638	12.8649	8.87897	11.9828	10.0303	11.0046	9.31836	7.37542	8.29008	11.5683	8.52649	8.55738	10.7325	9.57374	11.2709	12.1204	12.0833	12.1152	11.6558	11.4946	12.8223	12.7986	11.683	9.708	7.95141	11.2445	7.92295	10.0951	8.94045	9.83742	9.82369	10.793	9.34446	10.6035	9.83436	10.7545	8.95135	10.2439	10.9515	10.3522	12.321
200	CBP(A-22)_R_V	GBL 9117610_2019-11-01_500PMT_292R_CBP_Ab200_A1.gpr	CREBBP	Q92793	7.86024	8.49378	9.79086	9.42862	10.0156	10.6634	9.69618	10.2788	9.39728	8.85981	9.93833	9.94585	9.63737	11.0588	8.97999	10.2673	11.1175	9.95965	11.5348	12.0131	11.6202	11.7116	11.3375	11.4956	12.4756	12.6784	11.7619	11.2272	9.13765	11.5206	8.69541	10.3305	9.28766	10.8543	10.3777	11.0803	10.4072	11.3234	10.7752	11.3975	9.49617	11.7752	10.6426	9.87343	11.4188
220	p-TRAP220-MED1(T1457)_R_V	GBL 9114194_2019-10-28_500PMT_198R_pTRAP220MED1T1457_Ab220_A1.gpr	MED1	Q15648	8.8095	9.90422	11.6448	11.6187	13.0936	12.7671	12.1735	12.4825	11.3866	11.7952	13.0649	11.8981	11.7423	12.6002	11.6384	12.1553	13.0903	12.3489	13.0596	14.5377	14.1231	13.9363	13.2684	14.2099	14.3657	14.4909	12.6552	12.9276	10.7069	12.9674	10.4528	13.0701	11.2456	11.7048	12.4388	12.7144	12.7624	13.6918	12.6029	13.3769	12.481	14.1668	14.3973	11.7192	13.9844
265	Ki67_R_V	GBL 9117523_2019-10-29_550PMT_205R_Ki67_Ab265_A1.gpr	MKI67	P46013	9.6423	8.8929	10.4753	13.3079	10.3207	13.664	10.0385	13.2129	11.1509	12.7162	11.2082	9.97516	10.6209	12.6206	10.4212	10.4514	12.1453	11.1398	13.4589	13.4855	13.2743	13.3728	12.88	13.0317	14.0199	13.7548	11.6918	10.7177	9.26185	10.8741	9.555	11.7799	9.77015	11.0684	10.8381	11.3595	10.8156	11.8094	11.2468	11.8194	10.8536	12.8892	12.4246	11.0515	13.7561
215	p300(C-20)_R_V	GBL 9117613_2019-11-01_500PMT_295R_p300_Ab215_A1.gpr	EP300	Q09472	9.21644	8.77177	10.8038	11.1065	11.0611	11.9511	10.6373	11.4373	10.0944	10.4933	11.1192	10.7033	10.8887	12.0514	10.856	11.6224	11.873	11.1871	12.4852	12.9156	12.5279	12.6716	12.2658	12.5222	13.3427	13.3353	12.9016	12.0399	9.75082	11.9974	9.42489	11.838	10.1701	11.7083	11.2037	11.9093	11.0284	12.343	11.548	12.4378	10.1746	11.9896	11.987	10.2458	12.1361
379	MEK6 [EP557Y]_R_V	GBL 9117584_2019-10-30_460PMT_266R_MEK6_Ab379_A1.gpr	MAP2K6	P52564	8.86669	13.6415	10.7029	12.2038	10.8307	12.2859	10.9906	12.3183	11.4777	13.0427	10.7731	9.6089	10.1316	11.6426	9.93107	11.0032	11.934	10.4405	12.1684	13.2868	12.918	13.3261	12.6506	12.9818	12.3459	12.2051	13.6602	11.7302	12.9028	12.5763	13.6654	12.3099	12.1849	10.4466	11.3123	11.3146	12.3759	12.545	12.0273	12.6453	13.9323	13.8104	12.3122	11.2642	13.7544
137	Slug(C19G7)_R_V	GBL 9114159_2019-10-25_550PMT_163R_Slug_Ab137_A1_001.gpr	SNAI2	O43623	8.8834	8.45638	10.3743	12.744	10.6877	12.7219	10.8309	12.3454	10.2278	12.1257	11.5899	10.6451	9.25762	10.9986	9.40795	9.73563	11.0408	10.1734	11.0417	13.281	12.6306	13.1202	12.891	12.9415	13.3889	13.9407	11.9347	10.3115	8.8987	10.8033	9.14897	11.062	8.68205	9.88987	9.95668	10.0187	9.47477	11.4131	10.9023	11.5258	10.1013	12.86	11.117	11.3535	13.0361
212	MED12-Abcam_R_V	GBL 9114190_2019-10-28_460PMT_194R_MED12_Ab212_A1.gpr	MED12	Q93074	12.9295	12.5062	12.4379	13.1179	13.3653	13.3865	13.3362	13.3472	11.9793	12.5597	13.3914	13.0217	13.1172	14.2353	12.9541	13.5191	14.6371	13.6681	14.5977	14.631	14.7495	14.6206	14.2226	14.5201	14.7701	15.0224	14.5527	13.8901	12.9963	14.6289	13.0271	14.219	13.142	14.0967	13.3074	14.5188	14.1945	14.7232	14.1242	14.6409	13.758	14.6641	14.1973	11.9122	14.2818
359	c-Myc (D3N8F)_R_V	GBL 9117571_2019-10-30_550PMT_253R_cMyc1123_Ab359_A1.gpr	MYC	P01106	8.29568	8.10626	10.6513	12.7549	10.7678	13.1338	10.2721	12.5076	10.5692	12.0359	11.3232	9.84049	9.56555	12.0211	10.1168	10.5502	11.9804	10.8193	12.409	13.008	12.8449	12.8161	12.1303	12.7764	13.9811	13.9431	11.4392	10.9606	9.11879	11.1829	9.14478	12.7381	10.0406	10.8837	10.5181	11.2838	10.6256	11.8344	11.4077	12.2365	10.4438	12.6968	12.6033	11.2369	13.4161
218	Stat3(D3Z2G)_R_V	GBL 9114193_2019-10-28_400PMT_197R_Stat3_Ab218_A1.gpr	STAT3	P40763	9.61245	10.3364	12.6552	11.9503	13.8231	12.5239	13.4467	12.4549	11.4896	11.898	13.4088	11.818	12.7587	14.1579	13.6848	13.8925	13.6764	13.7028	14.0834	14.1509	13.9695	14.1274	13.7026	14.0954	14.2415	14.307	14.0169	13.633	11.8381	13.3273	9.52182	14.0076	12.3537	13.3564	13.2894	13.4676	13.298	14.141	13.4254	14.1801	11.4501	13.0785	14.0521	10.9085	13.0515
2	Akt_R_V	GBL 9117618_2019-11-01_500PMT_300R_Akt_Ab2_A1.gpr	AKT1,AKT2,AKT3	Q9Y243,P31751,P31749	8.51473	8.65572	11.1076	11.672	11.7127	11.3375	12.2122	10.9966	9.64502	11.1171	12.2574	10.8375	10.9452	11.5577	10.8345	10.5933	12.1782	10.904	12.4836	12.9096	12.7221	12.6182	12.2588	12.6387	13.0608	12.9076	11.45	11.5751	9.48675	11.8077	8.4413	11.9368	7.6773	11.3965	9.98465	11.2789	11.6077	12.2163	11.1295	12.2823	10.154	12.4762	11.6364	11.515	12.7343
372	NF-kB p65 (D14E12) XP_R_V	GBL 9117580_2019-10-31_500PMT_262R_NFkBp65_Ab372_A1.gpr	RELA	Q04206	10.2982	9.79714	12.3616	12.704	12.835	12.9648	12.3152	12.7974	11.1142	12.2357	13.1059	12.2668	12.344	13.4683	11.669	12.5828	13.2617	12.414	13.6169	14.1136	13.8047	13.7323	13.5497	13.7773	14.3053	14.448	14.2201	13.6842	10.9005	12.8533	10.1611	13.0653	10.8627	12.6239	12.6611	13.1947	13.0245	14.4801	13.3939	14.5865	12.7109	14.1828	13.839	12.0301	14.5567
167	Wnt5a/b(C27E8)_R_V	GBL 9114175_2019-10-25_550PMT_179R_Wnt5ab_Ab167_A1_001.gpr	WNT5A, WNT5B	P41221, Q9H1J9	9.08886	8.75347	10.3244	11.3436	10.9817	11.8365	11.4821	11.3921	10.0492	11.0281	9.83449	10.6912	9.67923	11.3649	9.75523	9.78088	10.956	10.5115	10.6435	12.7512	11.8678	12.4096	12.2124	11.9153	12.2878	12.2734	11.7036	11.1104	9.34573	12.1152	9.17243	10.4397	9.78591	11.6756	10.9635	11.8981	10.8149	12.3315	11.4126	12.3086	9.39749	11.315	11.5509	10.5055	11.7953
31	Bax_R_V	GBL 9114463_2019-11-04_550PMT_317R_Bax_Ab31_A1.gpr	BAX	Q07812	11.4876	10.0366	12.7143	12.5754	13.7788	12.1825	13.6838	12.9647	11.2414	12.3384	13.8062	11.5806	12.2303	13.4958	13.4395	13.6571	14.0874	12.9269	14.1542	14.1901	14.2922	13.8462	13.4696	14.1979	15.1427	15.3096	14.1057	13.5164	10.6434	13.1539	9.52247	15.1524	11.1683	12.9373	12.4824	13.0118	12.7601	14.4411	14.2489	14.3587	12.3138	14.8859	14.4023	11.2966	14.6446
54	c-Met_R_V	GBL 9113939_2019-10-23_550PMT_43R_cMet_Ab54_0001_A1.gpr	MET	P08581	12.5492	10.8085	13.4499	12.9571	14.4826	12.9091	14.1387	12.7417	12.1884	12.5387	14.2058	13.0006	13.5234	14.377	13.7639	14.614	14.418	13.7606	14.8455	14.8696	14.5634	14.6619	14.1806	14.5866	14.9881	15.0231	14.8342	14.1015	12.2226	13.9714	11.2953	14.8832	12.4606	13.985	13.5767	14.2339	13.747	15.1223	14.5276	15.3261	12.2925	14.259	15.1895	12.3167	14.0548
56	p-c-Myc(T58)_R_V	GBL 9113940_2019-10-23_550PMT_44R_pcMycT58_Ab56_0001_A1.gpr	MYC	P01106	8.89654	9.52219	10.416	11.9933	10.7589	10.9498	10.3498	11.416	10.5349	11.6042	11.0873	10.9537	10.326	11.3124	10.6707	10.5692	11.3993	10.5281	11.5249	12.6801	12.2252	12.2325	11.7468	12.334	12.5197	12.5187	11.3385	11.007	9.97623	11.1528	9.96873	11.4631	10.1052	10.3929	10.8153	10.8829	10.8545	11.1941	10.4904	11.3422	10.5638	12.1646	11.3728	10.6076	12.1628
288	PI3Kp110a(C73F8)_R_V	GBL 9117535_2019-10-29_550PMT_217R_PI3Kp110a_Ab288_A1.gpr	PIK3CA	P42336	9.38837	10.7328	12.4675	13.0235	12.8553	13.8107	12.7207	12.9761	11.8818	12.3717	12.5914	11.8724	12.1854	13.5759	12.3295	13.5753	13.5329	12.4872	13.7323	14.2488	13.9943	13.9886	13.4966	13.8656	14.7381	14.8271	15.2736	14.0197	11.8976	13.8316	10.904	13.519	11.4233	12.274	12.4211	12.4029	12.7434	14.4089	13.6748	14.5326	11.871	13.3714	14.1016	12.2483	14.1245
203	c-Jun(60A8)_R_V	GBL 9114184_2019-10-28_550PMT_188R_cJun_Ab203_A1.gpr	JUN	P05412	8.58844	9.58037	12.2735	11.8739	13.4086	12.5653	12.5441	12.2833	11.9889	12.023	13.9894	12.8658	11.8252	13.8006	10.9935	11.7439	13.0455	12.9207	13.9231	14.2425	14.0922	13.6015	13.64	14.1458	14.2488	14.7999	12.8881	13.1979	11.2111	11.9961	9.92537	11.8296	9.42621	13.2121	11.0266	13.4874	12.2645	13.9669	12.2595	14.6554	10.3112	14.0736	13.8216	11.669	12.7025
35	Bcl-xL_R_V	GBL 9114461_2019-11-04_550PMT_319R_BclxL_Ab35_A1.gpr	BCL2L1	Q07817	11.2938	9.70028	12.3159	12.1856	12.5697	12.2924	12.4023	12.3974	12.3203	11.6235	12.7587	11.9358	11.805	13.6616	12.0289	12.4094	13.0422	12.392	13.7908	13.8444	13.3232	13.7201	13.1115	13.4132	14.1535	14.7631	13.6444	12.144	10.5145	12.2761	9.50679	12.6128	10.9743	13.2439	11.9545	13.4092	12.2759	14.3562	13.4504	14.2806	11.6354	13.7828	13.9557	11.7828	13.7432
106	p-p27/KIP1(T198)_R_V	GBL 9113935_2019-10-24_550PMT_79R_pp27KIP1T198_Ab106_A1.gpr	CDKN1B	P46527	9.52	9.22687	11.3621	12.5016	11.9278	12.7155	11.3972	12.5424	10.8573	12.0532	12.2188	10.61	11.0629	12.8914	11.5896	12.4303	12.5141	11.7378	12.8908	13.0198	13.1477	12.9957	12.4784	13.1005	13.6209	14.0271	12.8335	12.0586	10.2485	12.1099	9.48193	12.7756	10.5204	11.4994	11.1998	11.916	11.5482	12.9314	11.8668	12.86	11.2491	12.6191	13.0578	10.7931	12.9669
436	p-Raptor (Ser792)_R_V	GBL 9117597_2019-11-01_500PMT_279R_pRaptorS792_Ab436_A1.gpr	RPTOR	Q8N122	7.11877	8.86202	10.1549	9.17723	10.1854	9.97283	9.87965	9.96346	8.86367	9.13065	10.0354	9.50304	9.24214	9.80754	9.74119	10.4412	10.361	9.43509	10.5096	10.9301	10.9716	10.7035	10.4243	10.8665	10.9451	10.9416	10.7722	10.9461	9.3514	10.8823	9.29701	10.4921	8.96199	9.46055	9.53295	9.98003	9.5107	10.7652	10.5274	10.7562	10.0167	10.8407	10.7947	9.51154	11.1834
204	CRSP1-TRAP220_R_V	GBL 9117611_2019-11-01_500PMT_293R_CRSP1TRAP220_Ab204_A1.gpr	MED1	Q15648	10.9092	13.7971	11.6019	11.9674	11.9645	12.1753	11.7881	12.0788	11.7121	12.4337	12.0869	11.6743	11.5342	12.59	11.7622	12.3588	12.7387	11.9752	13.1431	13.435	13.1374	13.0779	12.687	13.022	13.8736	13.8762	13.3731	12.6183	13.5853	12.7544	13.6671	12.5448	12.9862	12.7695	11.7413	12.6599	12.5768	13.0607	12.6672	13.0495	13.4075	13.6131	12.6837	11.255	12.9872
426	PRAS40 (D23C7) XP_R_V	GBL 9117585_2019-10-31_400PMT_267R_PRAS40_Ab426_A1.gpr	AKT1S1	Q96B36	9.47485	11.4042	12.5844	12.8226	13.3288	13.0914	13.1544	12.7379	11.6085	12.4614	13.5247	11.8299	12.2319	13.3673	12.1512	13.2509	13.2082	12.3493	13.8895	13.7849	13.6979	13.7914	13.323	13.6926	13.9668	13.895	14.0101	13.1305	12.0192	13.186	11.4202	13.9319	11.6752	12.7836	12.6115	13.3524	13.4724	13.9503	13.4858	13.9426	12.1055	13.4228	13.7683	12.4605	13.1719
185	PHF8(pAb)_R_V	GBL 9114180_2019-10-28_460PMT_184R_PHF8_Ab185_A1.gpr	PHF8	Q9UPP1	12.8914	13.9969	14.0848	13.8195	14.5022	13.9175	14.1425	13.6522	13.4458	13.4924	14.2618	13.7032	13.7918	14.5503	14.0196	13.9984	14.4505	14.0532	14.8647	14.9086	14.9155	14.7718	14.6234	14.7327	15.1023	15.077	14.8772	14.0763	14.1801	14.7557	13.4653	15.3568	13.7215	13.973	13.5701	14.1596	14.2213	14.5326	13.7745	14.6416	13.8412	14.256	14.4262	13.6945	14.0275
130	p-PTEN(S380)_R_V	GBL 9114114_2019-10-26_500PMT_158R_pPTENS380_Ab130_A1_001.gpr	PTEN	P60484	10.2138	9.75392	13.2634	13.7814	13.8449	13.8007	14.2943	13.1541	11.845	12.6878	13.6603	12.766	13.1178	13.1785	13.3744	14.3192	13.8156	13.0023	13.9481	14.3405	14.2807	14.0819	13.7544	14.204	14.5457	14.4491	14.8225	13.887	11.1948	13.7083	9.28939	13.9985	10.6875	13.3653	12.6776	13.5861	14.2592	14.6308	13.7383	14.5634	12.0308	14.1443	14.1568	13.3648	14.0657
435	Raptor (24C12)_R_V	GBL 9117596_2019-11-01_500PMT_278R_Raptor_Ab435_A1.gpr	RPTOR	Q8N122	9.32332	10.1717	11.0708	11.2737	11.3002	11.8392	10.8306	11.6167	10.6422	10.855	11.3433	10.6382	10.623	11.5718	10.8475	11.4894	11.6588	10.9654	11.8297	12.0971	11.9392	11.8486	11.3721	11.7689	12.3016	12.3263	11.9475	11.4479	10.5572	11.6348	10.4909	12.0033	10.605	11.1276	11.189	11.3327	11.0877	11.5192	11.1403	11.6424	10.5136	11.0611	11.7455	10.1912	11.5909
91	Lipocalin-1_R_V	GBL 9114067_2019-11-04_550PMT_111R_Lipocalin1_Ab91_A1.gpr	LCN1	P31025	11.9357	13.7825	12.1715	12.2293	12.4459	11.0816	12.3226	12.2327	12.2281	12.6657	12.4226	12.1298	12.4159	12.8726	12.331	12.6621	12.6606	12.4178	12.831	13.0656	12.7636	12.9283	12.641	12.7838	13.1194	13.1679	13.1241	12.4644	14.372	12.5775	13.5969	12.7629	13.2707	12.4979	12.3286	12.6421	12.8132	12.8274	12.4744	12.8686	13.3086	12.758	12.773	11.6123	12.0819
207	DRIP130_R_V	GBL 9114187_2019-10-28_550PMT_191R_DRIP130_Ab207_A1.gpr	MED23	Q9ULK4	11.0089	10.7823	11.1409	11.698	11.2644	12.1052	10.8605	11.8243	11.0053	11.6033	11.4214	10.8924	11.622	11.8609	11.0091	11.9756	11.8233	11.6536	12.08	12.2959	12.1992	11.9854	11.5715	11.9983	12.8208	12.9588	12.3809	11.7374	11.3125	11.8992	11.6016	12.2379	11.4376	11.6501	11.8266	11.9958	12.0339	12.5925	12.07	12.5882	12.0193	12.3833	12.6958	11.1547	13.1303
79	HER3/ErbB3_R_V	GBL 9113956_2019-10-23_550PMT_60R_HER3ErbB3_Ab79_0001_A1.gpr	ERBB3	P21860	10.139	10.6543	11.2176	11.7612	10.9739	11.8235	10.784	11.9842	11.2945	11.8073	11.0281	11.2897	11.4204	11.7298	11.1624	11.7183	11.776	11.584	11.9051	12.13	11.9484	11.9234	11.5916	11.9856	12.1838	11.9644	12.0456	11.3604	11.09	11.4225	11.6158	11.9059	10.8227	11.374	11.4946	10.9822	10.9707	10.9145	10.1005	11.2824	10.653	9.99544	11.0684	9.75154	9.59516
8	p-ALK(3B4)(Y1586)_R_V	GBL 9114474_2019-11-05_400PMT_306R_pALKY1586_Ab8_A1.gpr	ALK	Q9UM73	9.62108	9.62628	9.69943	9.98123	10.6854	10.5798	10.6378	10.9037	9.68148	10.3076	10.5845	9.94905	9.46782	10.8859	10.0041	10.556	10.3408	10.4116	10.9525	11.0498	10.9384	11.0397	10.57	11.0421	11.1877	11.2461	11.0038	10.1231	9.8789	10.0233	9.69114	10.9401	9.85428	10.2857	9.83105	10.4358	10.3227	11.155	10.3883	11.2347	10.2735	10.7412	11.2215	8.91442	11.0587
66	p-EGFR(Y1173)_R_V	GBL 9113948_2019-10-23_550PMT_52R_pEGFRY1173_Ab66_0001_A1.gpr	EGFR	P00533	11.1602	10.7876	11.347	12.2673	11.2917	11.5863	11.3297	11.5568	11.3928	12.1543	11.425	11.3958	11.9144	12.0547	11.7147	11.8564	11.6124	11.8658	11.89	11.9396	11.898	11.9123	11.6967	11.9047	11.869	11.6801	11.4757	11.1215	10.8027	10.9098	11.0248	11.4895	10.7866	11.4161	11.3931	11.0918	10.9121	10.9181	11.3871	11.0589	10.7977	11.5288	10.945	10.7731	12.3531
341	PKM2_R_V	GBL 9114068_2019-11-04_400PMT_112R_PKM2_Ab341_A1.gpr	PKM	P14618	11.0071	11.9367	11.0945	12.1154	11.2362	11.2771	10.8327	12.0128	10.9821	11.4224	11.0989	10.4482	9.92134	11.3239	11.1923	11.6542	11.342	10.6704	11.2616	10.9467	10.6591	10.6473	10.3155	10.7236	11.0426	10.9606	11.7571	10.8316	11.3525	11.2999	11.9179	11.2091	11.0873	10.526	9.5617	10.9709	9.78808	11.9105	12.1695	11.6526	11.661	11.0979	12.0245	9.7766	10.427
342	PKM1/2_R_V	GBL 9117560_2019-10-30_460PMT_242R_PKM12_Ab342_A1.gpr	PKM	P14618	14.0782	15.1429	13.5727	14.5511	13.8156	13.7213	13.3972	14.4436	13.2809	14.1866	13.5145	13.1447	12.6424	14.5191	14.2444	14.8486	13.6345	13.5356	14.1714	13.4486	12.9464	13.1235	12.6011	13.2915	13.735	13.5245	15.0383	12.8289	14.5871	13.9063	15.0333	13.956	14.5999	13.1841	11.1796	14.0964	12.6112	14.2746	14.412	14.4685	14.8533	13.5732	14.8303	9.85588	13.2244
1	14-3-3zeta,gamma,eta_R_V	GBL 9117617_2019-11-01_500PMT_299R_1433ZetaGammaEta_Ab1_A1.gpr	YWHAZ	P63104	8.71881	8.85792	8.52115	8.36963	8.34679	8.91908	8.34191	9.25577	8.96344	8.8177	8.44323	9.53869	9.04133	8.27232	8.37858	8.43778	8.44971	9.32697	8.0544	8.02393	8.41569	8.06968	7.86111	8.479	8.751	8.45645	8.77123	8.58726	8.74221	8.53397	9.29217	8.65133	8.86041	9.58345	9.6243	8.86441	9.45494	8.58291	8.76825	8.67783	9.2041	8.59539	8.46207	8.49906	9.27548
124	p-PDGFRb(Y751)_R_V	GBL 9114109_2019-10-26_550PMT_153R_pPDGFRbetaY751_Ab124_A1_001.gpr	PDGFRB	P09619	9.76229	8.62224	9.36149	11.2892	9.2945	11.4385	9.73927	11.1045	9.61908	10.9549	9.46466	8.58718	8.77754	9.19725	9.52693	8.86917	8.79996	8.96642	8.92998	8.91959	9.47808	8.49646	8.47013	9.11087	9.86128	9.82882	9.46959	9.5037	8.62384	9.01488	8.60542	9.61722	8.59687	9.10565	9.67011	9.24918	8.87671	9.31367	8.67655	9.31502	9.22475	8.58225	9.34835	8.91775	11.6408
15	Annexin1_R_V	GBL 9113890_2019-10-22_460PMT_14R_AnnexinI_Ab15_A1.gpr	ANXA1	P04083	15.1195	7.97303	12.568	10.3823	11.6473	10.3293	11.1737	10.5152	10.898	8.84238	11.6867	11.9741	13.521	10.9004	14.2445	12.1642	10.2907	11.5407	9.80574	9.60116	10.0565	9.33298	9.25283	9.89329	9.47954	9.7671	10.333	10.7556	8.31859	9.42449	5.26942	9.79046	8.44191	11.599	9.78349	10.6493	10.5779	12.1226	12.0552	12.2957	8.04672	10.667	10.9237	9.15936	10.759
325	p-SHC(2431)(Y317)_R_V	GBL 9117549_2019-10-29_550PMT_231R_pSHCY317MDA_Ab325_A1.gpr	SHC1	P29353	6.88201	7.4944	9.35689	7.27224	8.38292	9.82733	7.71343	8.51176	9.3125	7.17264	8.81786	8.15462	7.42732	6.75638	7.34951	7.74334	6.41023	7.08108	7.79657	6.42602	7.5944	7.9934	6.58536	7.47569	6.59762	7.21973	6.82198	7.46739	6.32422	7.43622	5.46384	7.58969	6.32096	6.33949	7.87613	6.66938	6.76414	6.456	4.78999	6.12063	7.81638	5.73245	5.14657	9.41751	8.75715
434	p-4E-BP1 (Thr37/46) (236B4)_R_V	GBL 9117595_2019-11-01_500PMT_277R_p4E-BP1T37T46_Ab434_A1.gpr	EIF4EBP1	Q13541	6.15469	9.7001	10.8039	11.8388	10.8606	12.9655	9.92674	12.4793	11.0375	11.0406	12.3874	10.1663	9.46019	7.89016	9.24582	10.0161	9.78077	8.9656	8.72027	10.3247	10.3631	9.06065	8.5757	11.3916	10.2413	8.67204	9.00487	10.1492	9.1466	10.1651	10.7083	9.59766	10.0015	8.26068	10.1785	8.65514	11.5939	9.46962	9.10063	8.8267	10.6928	10.2466	10.0215	11.7867	10.6706
306	Caspase-3(Asp175)_R_V	GBL 9117539_2019-10-29_550PMT_221R_pCaspase3D175_Ab306_A1.gpr	CASP3	P42574	11.7417	7.44309	9.61071	10.9014	9.23616	11.1632	9.51964	10.9728	9.90899	10.3987	8.56686	10.1255	10.6423	10.9982	9.89765	11.0684	9.01042	12.4918	9.73454	8.06907	9.17833	8.70997	7.73196	8.92868	8.80795	8.74837	8.8365	8.83353	7.53925	8.40723	8.10092	9.00204	8.1403	9.90081	9.7083	8.98582	8.74789	8.99966	11.8756	8.77727	8.93431	7.53118	11.1854	9.21282	11.0987
113	p-p44/42MAPK(Erk1/2)(T202/Y204)(197G2)_R_V	GBL 9114040_2019-10-25_550PMT_84R_pp4442MAPKErk12T202Y204_Ab113_A1.gpr	MAPK1,MAPK3	P27361,P28482,P27361,P28482	8.72968	8.65708	10.8642	12.8761	11.2168	13.1115	10.4974	12.9693	11.0504	13.0753	13.199	10.0244	9.78388	9.23651	9.88028	10.6587	9.25586	9.73186	9.22646	10.5817	10.2582	9.43564	9.63703	11.4279	9.98256	9.53117	9.05956	10.4824	10.6293	9.60633	9.14281	9.3837	9.83951	8.71749	13.3036	9.52509	14.1331	11.0223	9.96576	9.94377	11.3856	11.2	9.25402	11.3062	12.8856
7	ALK(D5F3)XP_R_V	GBL 9114477_2019-11-05_550PMT_303R_ALK_Ab7_A1.gpr	ALK	Q9UM73	8.3184	8.56495	8.90393	11.452	8.65925	10.5526	8.83213	11.8315	9.18176	11.0153	9.15483	8.43967	8.2326	8.31953	7.13055	7.65227	8.04793	8.044	7.63142	8.09412	8.22241	7.15155	7.99659	8.30161	8.76632	8.8203	8.65046	8.18553	8.48527	8.50705	8.54201	8.62397	8.42215	8.38327	9.23248	8.2343	8.1694	8.69948	7.47592	8.32371	8.77235	7.9098	8.02189	9.45387	9.94606
4	p-Akt(T308)_R_V	GBL 9114478_2019-11-01_500PMT_302R_pAktT308_Ab4_A1.gpr	AKT1, AKT2, AKT3	P31749	4.86373	5.77247	6.06073	0	5.96822	0	4.31399	5.15589	6.34564	5.22271	7.37372	7.0839	3.22793	0	0	5.89825	0	0	0	0	0	0	0	4.31015	0	0	8.69205	9.47499	6.10252	8.94141	2.92346	4.09163	4.7615	0	7.94605	6.11242	10.0669	8.05358	6.96475	7.31273	7.22965	7.03546	6.99051	7.32465	7.28953
269	Integrinb1(D2E5)_R_V	GBL 9117527_2019-10-29_550PMT_209R_Integrinb1_Ab269_A1.gpr	ITGB1	P05556	7.18274	5.55791	7.68801	7.7415	3.59591	8.68429	7.51496	0	7.97978	7.53358	0	5.48095	3.71152	0	0	0	0	0	0	0	0	3.80695	0	0	0	0	0	0	1.42102	0	0	0	3.13707	0	4.21031	0	0	2.00903	6.03424	0	5.66981	6.32583	0	8.32162	11.2012
95	p-Met(Y1234/1235)_R_V	GBL 9113929_2019-10-24_550PMT_73R_pMetY1234Y1235_Ab95_A1.gpr	MET	P08581	4.35645	5.5906	7.41667	11.1876	0	9.81826	5.7177	7.97284	7.88928	9.42779	3.27275	5.49669	0	0	0	0	0	0	0	0	0	0	0	0	0	0	0	2.77178	0	6.13713	3.307	0	4.98037	0	0	0	0	0	0.347005	0	0	0	0	5.6879	0
115	p-p53(S15)_R_V	GBL 9114042_2019-10-25_550PMT_86R_pp53S15_Ab115_A1.gpr	TP53	P04637	8.08652	7.37904	8.57934	11.9412	8.16597	10.1554	8.87119	9.77346	8.55676	10.9701	9.34483	7.7614	6.145	0	0	5.89659	5.6786	0	5.40769	3.7626	0	4.63798	0	4.43947	0	0	2.52894	6.40259	4.80017	7.13151	5.22855	6.54008	5.53256	1.69805	5.77797	4.05613	5.51742	4.28798	8.66344	0	6.96478	8.46476	0	9.30921	8.93258
[truncated: 30 more columns]

## Sheet: top Wnt1_vs WT CRISPR-Pik3ca
					1	2	3	4	5	6	7	8	9	10	11	12	13	14	15	16	17	18	19	20	21	22	23	24	25	26	27	28	29	30	31	32	33	34	35	36	37	38	39	40	41	42	43	44	45
					YL.WB_1	YL.WB_2	YL.WB_3	YL.WB_4	YL.WB_5	YL.WB_6	YL.WB_7	YL.WB_8	YL.WB_9	YL.WB_10	YL.WB_11	YL.WB_12	YL.WB_13	YL.WB_14	YL.WB_15	YL.WB_16	YL.WB_17	YL.WB_18	YL.WB_19	YL.WB_20	YL.WB_21	YL.WB_22	YL.WB_23	YL.WB_24	YL.WB_25	YL.WB_26	YL.WB_27	YL.WB_28	YL.WB_29	YL.WB_30	YL.WB_31	YL.WB_32	YL.WB_33	YL.WB_34	YL.WB_35	YL.WB_36	YL.WB_37	YL.WB_38	YL.WB_39	YL.WB_40	YL.WB_41	YL.WB_42	YL.WB_43	YL.WB_44	YL.WB_45
	AB_name	Slide_file	Gene_ID	Swiss_ID	YL.WB_1_103	YL.WB_2_104	YL.WB_3_105	YL.WB_4_106	YL.WB_5_107	YL.WB_6_108	YL.WB_7_109	YL.WB_8_110	YL.WB_9_111	YL.WB_10_112	YL.WB_11_113	YL.WB_12_114	YL.WB_13_115	YL.WB_14_116	YL.WB_15_117	YL.WB_16_118	YL.WB_17_119	YL.WB_18_120	YL.WB_19_121	YL.WB_20_122	YL.WB_21_123	YL.WB_22_124	YL.WB_23_125	YL.WB_24_126	YL.WB_25_127	YL.WB_26_128	YL.WB_27_129	YL.WB_28_130	YL.WB_29_131	YL.WB_30_132	YL.WB_31_133	YL.WB_32_134	YL.WB_33_135	YL.WB_34_136	YL.WB_35_137	YL.WB_36_138	YL.WB_37_139	YL.WB_38_140	YL.WB_39_141	YL.WB_40_142	YL.WB_41_143	YL.WB_42_144	YL.WB_43_145	YL.WB_44_146	YL.WB_45_147
AB_ID	AB_name	Slide_file	Gene_ID	Swiss_ID	20821_Lenti-Kras	20823_Lenti-Kras	21075_Lenti-Kras	21078_Lenti-Kras	20283_CRISPR-Kras	20285_CRISPR-Kras	20287_CRISPR-Kras	20289_CRISPR-Kras	20291_CRISPR-Kras	20313_CRISPR-Kras	20334_CRISPR-Kras	20335_CRISPR-Kras	20815_Wnt1_Lenti-Kras	20817_Wnt1_Lenti-Kras	20827_Wnt1_Lenti-Kras	20989_Wnt1_Lenti-Kras	20829_Wnt1_Lenti-Kras	20831_Wnt1_Lenti-Kras	20825_Wnt1_Lenti-Kras	20376_Wnt1_CRISPR-Kras	20378_Wnt1_CRISPR-Kras	20380_Wnt1_CRISPR-Kras	20382_Wnt1_CRISPR-Kras	20384_Wnt1_CRISPR-Kras	20171_Lenti-Pik3ca	20173_Lenti-Pik3ca	21525_Lenti-Pik3ca	21085_Lenti-Pik3ca	20910_Lenti-Pik3ca	21079_Lenti-Pik3ca	21081_Lenti-Pik3ca	22804_CRISPR-Pik3ca	22806_CRISPR-Pik3ca	21783_CRISPR-Pik3ca	22808_CRISPR-Pik3ca	23033_CRISPR-Pik3ca	23272_CRISPR-Pik3ca	20174_Wnt1_Lenti-Pik3ca	20176_Wnt1_Lenti-Pik3ca	20178_Wnt1_Lenti-Pik3ca	20480_Wnt1_Lenti-Pik3ca	20482_Wnt1_Lenti-Pik3ca	20484_Wnt1_Lenti-Pik3ca	20470_Wnt1_Lenti-Pik3ca	20472_Wnt1_Lenti-Pik3ca
3	p-Akt(S473)_R_V	GBL 9114479_2019-11-01_500PMT_301R_pAktS473_Ab3_A1.gpr	AKT1, AKT2, AKT3	P31749	0	3.42784	0.176671	0	4.95644	2.41401	0	0	3.48949	0	7.08181	6.08412	0	0	0	0	0	0	0	0	0	0	0	5.05402	0	0	6.41365	8.55382	2.85652	7.2777	0	1.36717	0	0	5.52009	0	9.18567	7.29563	5.93764	6.28806	6.37862	6.57716	7.14251	5.76117	0
178	SOX9_R_V	GBL 9117606_2019-11-01_460PMT_288R_SOX9_Ab178_A1.gpr	SOX9	P48436	6.3499	6.58882	9.45873	8.21568	10.7115	10.9197	10.0209	9.82746	8.43414	8.00675	10.7117	11.5676	8.24813	13.9454	8.3965	10.36	13.515	11.8993	14.1437	14.7186	14.4455	14.8358	14.2956	14.4847	14.9632	15.0977	13.8135	11.365	8.17129	12.9929	6.45672	13.7746	7.18536	11.6232	8.86663	12.7892	9.5136	13.5293	12.8564	13.9986	7.20701	14.5975	13.0985	10.9322	12.5869
38	E-Cadherin(24E10)_R_V	GBL 9114321_2019-11-04_400PMT_322R_CadherinE_Ab38_A1.gpr	CDH1	P12830	6.37045	5.14268	10.4518	8.06128	12.5096	9.37037	10.8606	9.36414	8.00583	8.23121	12.1393	12.6079	8.98967	13.709	10.6984	11.1955	12.8422	12.561	13.5293	13.8879	13.5663	13.7462	13.1484	13.7107	14.0472	14.1758	13.7175	12.4192	8.76194	13.0701	6.06957	12.8431	8.49894	11.5564	10.7688	12.2779	11.4253	13.9265	13.1792	13.8519	7.06377	13.4984	13.6043	10.2296	12.2883
137	Slug(C19G7)_R_V	GBL 9114159_2019-10-25_550PMT_163R_Slug_Ab137_A1_001.gpr	SNAI2	O43623	8.8834	8.45638	10.3743	12.744	10.6877	12.7219	10.8309	12.3454	10.2278	12.1257	11.5899	10.6451	9.25762	10.9986	9.40795	9.73563	11.0408	10.1734	11.0417	13.281	12.6306	13.1202	12.891	12.9415	13.3889	13.9407	11.9347	10.3115	8.8987	10.8033	9.14897	11.062	8.68205	9.88987	9.95668	10.0187	9.47477	11.4131	10.9023	11.5258	10.1013	12.86	11.117	11.3535	13.0361
72	FoxO1(C29H4)_R_V	GBL 9113953_2019-10-23_460PMT_57R_FoxO1_Ab72_0001_A1.gpr	FOXO1	Q12778	7.74426	9.14957	11.7074	12.6447	12.8151	12.5291	11.9483	12.3649	11.1896	11.9039	12.7912	11.4927	11.8211	14.5071	11.6452	13.0475	13.6582	12.9048	14.5287	15.0152	14.525	14.7555	14.4322	14.7331	14.9079	15.1716	14.4297	13.6109	10.8831	14.1427	9.43684	11.9962	11.1044	12.2824	12.3674	13.0221	13.4204	14.8036	13.8989	14.7989	13.1946	15.1014	13.9339	12.8419	14.7435
174	Stat5a(L-20)_R_V	GBL 9117605_2019-11-01_460PMT_287R_Stat5a_Ab174_A1.gpr	STAT5A	P42229	7.43683	8.55119	10.7641	12.2899	11.2807	12.6784	10.4926	11.8162	10.0802	10.7371	11.3667	9.28635	10.6996	14.6394	9.79042	10.3155	14.1874	12.7372	14.7027	14.598	14.5425	14.7894	14.307	13.9021	15.2008	15.0061	12.9593	12.1184	9.8308	12.6073	9.16075	12.764	9.28344	12.9015	11.6106	13.7955	13.0827	13.5838	13.6534	13.5992	11.6814	12.8432	14.2825	12.9837	14.0734
379	MEK6 [EP557Y]_R_V	GBL 9117584_2019-10-30_460PMT_266R_MEK6_Ab379_A1.gpr	MAP2K6	P52564	8.86669	13.6415	10.7029	12.2038	10.8307	12.2859	10.9906	12.3183	11.4777	13.0427	10.7731	9.6089	10.1316	11.6426	9.93107	11.0032	11.934	10.4405	12.1684	13.2868	12.918	13.3261	12.6506	12.9818	12.3459	12.2051	13.6602	11.7302	12.9028	12.5763	13.6654	12.3099	12.1849	10.4466	11.3123	11.3146	12.3759	12.545	12.0273	12.6453	13.9323	13.8104	12.3122	11.2642	13.7544
329	HexokinaseII(C64G5)_R_V	GBL 9117552_2019-10-30_550PMT_234R_HexokinaseII_Ab329_A1.gpr	HK2	P52789	9.70064	9.27184	10.8077	12.4722	10.9342	13.144	10.3251	12.1524	10.7724	11.653	11.5112	10.1303	9.89691	11.3018	9.92986	10.5014	10.7016	10.0543	11.4356	11.6754	11.5967	11.9292	11.1407	11.358	12.4712	12.5044	12.3724	10.7318	9.7016	11.0727	10.2325	11.7163	10.2239	10.2098	10.751	11.0494	10.4009	11.5653	11.5667	11.2823	11.0932	11.3429	11.5322	11.4379	13.3446
362	GATA-3 (D13C9) XP_R_V	GBL 9117572_2019-10-30_550PMT_254R_GATA3_Ab362_A1.gpr	GATA3	P23771	6.90834	6.7512	9.6081	11.9111	9.16638	12.8649	8.87897	11.9828	10.0303	11.0046	9.31836	7.37542	8.29008	11.5683	8.52649	8.55738	10.7325	9.57374	11.2709	12.1204	12.0833	12.1152	11.6558	11.4946	12.8223	12.7986	11.683	9.708	7.95141	11.2445	7.92295	10.0951	8.94045	9.83742	9.82369	10.793	9.34446	10.6035	9.83436	10.7545	8.95135	10.2439	10.9515	10.3522	12.321
101	Notch1(C44H11)_R_V	GBL 9113933_2019-10-24_550PMT_77R_Notch1_Ab101_A1.gpr	NOTCH1	P46531	7.82065	7.5783	8.53651	11.9791	8.64001	11.4438	8.71906	11.3462	8.98951	11.3294	9.24065	8.62952	8.13664	9.13705	8.17811	9.26939	8.58153	8.40238	9.26419	9.73391	9.55741	9.33136	9.10338	9.2913	10.4907	10.7393	10.3558	8.59047	7.73296	9.25159	7.6741	9.19402	7.82122	8.43417	8.89495	8.90985	9.17183	10.229	10.3337	9.7588	9.09128	10.8543	9.48042	9.37492	12.0599
116	p70S6K_R_V	GBL 9114043_2019-10-25_550PMT_87R_p70S6K_Ab116_A1.gpr	RPS6KB1	P23443	7.7299	8.25047	9.87788	12.4373	8.99212	12.523	9.50541	11.8873	10.1182	11.9343	10.188	9.50107	9.02818	9.67105	8.32777	9.65616	9.2703	8.30846	10.5208	10.594	10.3112	10.2128	9.86671	10.2096	10.8923	11.0973	10.1452	9.04811	8.11701	9.61457	8.7161	8.7827	7.27531	9.41457	9.18842	9.09804	9.79192	10.7589	9.84706	10.3954	10.0498	10.6087	9.58433	10.25	11.7295
128	PIAS1_R_V	GBL 9114111_2019-10-25_550PMT_155R_PIAS1_Ab128_A1_001.gpr	PIAS1	O75925	8.29365	9.26387	11.4623	12.2787	12.147	13.225	11.9356	12.5856	11.1075	11.9903	12.1579	11.4836	11.6283	14.2031	11.3169	11.2785	13.7558	12.7847	14.6072	15.119	14.5783	14.8907	14.3219	14.5885	15.3288	15.3621	14.1174	12.7231	10.4211	13.1189	9.27659	13.6793	10.0223	12.6084	11.7308	13.2981	12.335	14.0633	12.9414	14.0959	11.7369	14.1223	14.1586	11.7146	14.2529
200	CBP(A-22)_R_V	GBL 9117610_2019-11-01_500PMT_292R_CBP_Ab200_A1.gpr	CREBBP	Q92793	7.86024	8.49378	9.79086	9.42862	10.0156	10.6634	9.69618	10.2788	9.39728	8.85981	9.93833	9.94585	9.63737	11.0588	8.97999	10.2673	11.1175	9.95965	11.5348	12.0131	11.6202	11.7116	11.3375	11.4956	12.4756	12.6784	11.7619	11.2272	9.13765	11.5206	8.69541	10.3305	9.28766	10.8543	10.3777	11.0803	10.4072	11.3234	10.7752	11.3975	9.49617	11.7752	10.6426	9.87343	11.4188
35	Bcl-xL_R_V	GBL 9114461_2019-11-04_550PMT_319R_BclxL_Ab35_A1.gpr	BCL2L1	Q07817	11.2938	9.70028	12.3159	12.1856	12.5697	12.2924	12.4023	12.3974	12.3203	11.6235	12.7587	11.9358	11.805	13.6616	12.0289	12.4094	13.0422	12.392	13.7908	13.8444	13.3232	13.7201	13.1115	13.4132	14.1535	14.7631	13.6444	12.144	10.5145	12.2761	9.50679	12.6128	10.9743	13.2439	11.9545	13.4092	12.2759	14.3562	13.4504	14.2806	11.6354	13.7828	13.9557	11.7828	13.7432
205	CtBP2_R_V	GBL 9114185_2019-10-28_500PMT_189R_CtBP2_Ab205_A1.gpr	CTBP2	P56545	8.55514	6.55374	10.3796	9.94128	11.1328	11.3461	10.3281	10.5621	9.48222	9.30015	11.0918	10.2895	10.1936	13.2916	10.6084	11.1748	12.8324	11.7031	13.466	14.1882	13.7609	14.05	13.4573	13.7672	14.8067	15.0941	12.445	11.5369	9.08394	11.6934	7.64137	13.8313	9.66459	12.1309	11.1912	12.4068	11.3337	12.7299	11.6162	12.8968	9.05196	13.6809	13.1582	10.8674	12.659
307	Beta-Catenin(CT)_R_V	GBL 9117540_2019-10-29_550PMT_222R_bCatenin_Ab307_A1.gpr	CTNNB1	P35222	6.58483	7.32378	11.6561	11.122	12.8712	11.9939	12.7973	11.1039	10.1743	11.0814	12.7188	12.6852	10.781	13.5624	11.3007	12.3264	12.9565	12.7153	13.6328	13.8557	13.8206	13.9636	13.333	13.7887	14.2879	14.2989	13.9393	12.693	10.2262	13.0383	7.51384	13.2097	9.86432	12.9652	11.9354	13.1288	12.6867	13.6753	13.3179	13.8162	9.79305	13.5716	13.3472	11.9194	13.5103
438	SQSTM1/p62 (D5E2)_R_V	GBL 9117599_2019-11-01_500PMT_281R_p62SQSTM_Ab438_A1.gpr	SQSTM1	Q13501	5.8476	6.48904	6.91926	0	7.21594	0	7.20703	0	5.81728	0	6.9601	6.41211	5.76466	6.55433	6.84748	6.11493	6.55548	6.36133	6.6065	7.0125	7.01244	6.89866	6.25578	7.01673	7.70039	7.71641	8.06632	7.03471	7.03964	7.95506	5.9202	7.22207	6.96155	6.70071	6.71679	7.26352	7.42157	7.98902	7.44193	7.84833	6.86408	7.80093	6.80857	7.09187	0
237	p-Rb(S807/811)_R_V	GBL 9117520_2019-10-29_550PMT_202R_pRbS807S811_Ab237_A1.gpr	RB1	P06400	6.21601	8.04162	9.37867	12.0453	9.73375	12.5947	8.94708	11.913	9.46529	11.2953	11.1292	9.06964	9.14255	9.10624	9.246	9.06539	10.0074	9.19859	9.60934	11.6531	11.306	10.5507	10.2909	12.0881	11.4438	10.3723	9.62492	10.8423	8.38689	10.4592	8.38591	9.31651	8.69869	8.68516	10.3042	9.49333	10.8082	10.5561	9.32861	9.95249	9.6055	10.9542	11.2236	10.3702	12.3199
206	Cyclin C_R_V	GBL 9117612_2019-11-01_500PMT_294R_CyclinC_Ab206_A1.gpr	CCNC	P24863	8.67929	9.96582	11.4709	12.3281	12.0088	12.1369	11.8433	11.6348	11.0496	11.1878	11.9327	11.477	11.3903	11.313	10.9447	11.7962	11.4867	10.9479	11.5177	11.611	11.5469	11.2394	11.2232	11.5972	11.7509	11.7537	12.616	12.911	10.6649	11.5774	9.73495	10.58	10.4184	11.948	11.9177	11.8145	12.5346	13.5081	13.3633	13.6252	10.504	12.0504	11.6968	11.679	12.4583
167	Wnt5a/b(C27E8)_R_V	GBL 9114175_2019-10-25_550PMT_179R_Wnt5ab_Ab167_A1_001.gpr	WNT5A, WNT5B	P41221, Q9H1J9	9.08886	8.75347	10.3244	11.3436	10.9817	11.8365	11.4821	11.3921	10.0492	11.0281	9.83449	10.6912	9.67923	11.3649	9.75523	9.78088	10.956	10.5115	10.6435	12.7512	11.8678	12.4096	12.2124	11.9153	12.2878	12.2734	11.7036	11.1104	9.34573	12.1152	9.17243	10.4397	9.78591	11.6756	10.9635	11.8981	10.8149	12.3315	11.4126	12.3086	9.39749	11.315	11.5509	10.5055	11.7953
359	c-Myc (D3N8F)_R_V	GBL 9117571_2019-10-30_550PMT_253R_cMyc1123_Ab359_A1.gpr	MYC	P01106	8.29568	8.10626	10.6513	12.7549	10.7678	13.1338	10.2721	12.5076	10.5692	12.0359	11.3232	9.84049	9.56555	12.0211	10.1168	10.5502	11.9804	10.8193	12.409	13.008	12.8449	12.8161	12.1303	12.7764	13.9811	13.9431	11.4392	10.9606	9.11879	11.1829	9.14478	12.7381	10.0406	10.8837	10.5181	11.2838	10.6256	11.8344	11.4077	12.2365	10.4438	12.6968	12.6033	11.2369	13.4161
220	p-TRAP220-MED1(T1457)_R_V	GBL 9114194_2019-10-28_500PMT_198R_pTRAP220MED1T1457_Ab220_A1.gpr	MED1	Q15648	8.8095	9.90422	11.6448	11.6187	13.0936	12.7671	12.1735	12.4825	11.3866	11.7952	13.0649	11.8981	11.7423	12.6002	11.6384	12.1553	13.0903	12.3489	13.0596	14.5377	14.1231	13.9363	13.2684	14.2099	14.3657	14.4909	12.6552	12.9276	10.7069	12.9674	10.4528	13.0701	11.2456	11.7048	12.4388	12.7144	12.7624	13.6918	12.6029	13.3769	12.481	14.1668	14.3973	11.7192	13.9844
372	NF-kB p65 (D14E12) XP_R_V	GBL 9117580_2019-10-31_500PMT_262R_NFkBp65_Ab372_A1.gpr	RELA	Q04206	10.2982	9.79714	12.3616	12.704	12.835	12.9648	12.3152	12.7974	11.1142	12.2357	13.1059	12.2668	12.344	13.4683	11.669	12.5828	13.2617	12.414	13.6169	14.1136	13.8047	13.7323	13.5497	13.7773	14.3053	14.448	14.2201	13.6842	10.9005	12.8533	10.1611	13.0653	10.8627	12.6239	12.6611	13.1947	13.0245	14.4801	13.3939	14.5865	12.7109	14.1828	13.839	12.0301	14.5567
107	p27/KIP1(C-term)_R_V	GBL 9113936_2019-10-24_550PMT_80R_p27KIP1_Ab107_A1.gpr	CDKN1B	P46527	9.61555	8.93523	10.3755	12.6171	10.1808	12.897	10.2754	12.6767	10.6111	12.2389	10.2773	9.66459	10.0555	11.2401	10.5061	10.7893	10.9077	10.2177	11.167	11.4452	11.3665	11.1813	10.7585	11.1411	11.4929	11.9121	11.4378	10.5652	9.06103	10.5787	9.59244	10.3163	8.85617	10.0424	9.99345	10.3328	10.262	11.4228	11.2327	11.3621	11.0957	11.2593	11.0614	10.5697	12.7715
69	Ezh2(D2C9)XP_R_V	GBL 9113951_2019-10-23_550PMT_55R_Ezh2_Ab69_0001_A1.gpr	EZH2	Q15910	8.97083	8.45422	11.0423	11.7073	12.2918	10.7641	11.3589	11.1952	10.0334	11.4164	13.0444	10.5026	10.944	13.353	11.6246	11.7873	13.1545	12.0788	14.1111	14.6647	14.332	14.3521	13.7244	14.2611	15.0495	14.8431	12.5082	11.7098	9.50795	11.5523	8.1608	14.2255	10.1982	12.0354	10.9218	12.5623	11.1821	13.4625	13.0184	13.4539	10.7348	14.7243	14.7495	10.7901	13.9352
342	PKM1/2_R_V	GBL 9117560_2019-10-30_460PMT_242R_PKM12_Ab342_A1.gpr	PKM	P14618	14.0782	15.1429	13.5727	14.5511	13.8156	13.7213	13.3972	14.4436	13.2809	14.1866	13.5145	13.1447	12.6424	14.5191	14.2444	14.8486	13.6345	13.5356	14.1714	13.4486	12.9464	13.1235	12.6011	13.2915	13.735	13.5245	15.0383	12.8289	14.5871	13.9063	15.0333	13.956	14.5999	13.1841	11.1796	14.0964	12.6112	14.2746	14.412	14.4685	14.8533	13.5732	14.8303	9.85588	13.2244
98	p-mTOR(D9C2)XP(S2448)_R_V	GBL 9113932_2019-10-24_550PMT_76R_pmTORS2448_Ab98_A1.gpr	MTOR	P42345	10.422	10.8549	12.8755	14.0983	13.7855	14.462	13.4083	13.9586	12.6815	13.7832	14.5051	12.5906	12.1582	13.199	12.5225	13.3955	13.1345	12.3968	13.3278	13.8105	13.5541	13.2568	12.8499	13.8603	13.7045	13.4938	13.6081	13.1798	11.6916	14.0285	11.9544	13.4959	12.193	12.3696	13.5711	12.9637	14.7642	14.1899	13.4843	13.9798	12.7742	13.8436	13.8678	13.1488	14.5792
129	PTEN(D4.3)XP_R_V	GBL 9114113_2019-10-25_500PMT_157R_PTEN_Ab129_A1_001.gpr	PTEN	P60484	10.0897	9.23667	12.3563	13.2451	13.3607	13.1807	13.8381	12.4774	11.1038	12.2484	13.0446	11.7675	12.0641	12.2714	12.3598	13.2816	12.8884	12.2101	13.0082	13.4553	13.3202	13.1465	12.7472	13.2628	13.8539	13.8734	14.9522	13.2764	10.588	13.178	8.79581	13.7215	10.2296	12.5845	11.9718	12.992	13.4361	14.1926	13.4662	14.3606	11.4014	13.9114	13.8457	12.6086	14.1965
286	PI3Kp85_R_V	GBL 9117531_2019-10-29_550PMT_213R_PI3Kp85_Ab286_A1.gpr	PIK3R1,	P27986,	8.1896	8.55591	9.73868	8.74379	9.16093	11.4935	8.61415	9.48701	9.68723	6.87649	9.06726	8.29801	9.1224	9.46899	9.1901	9.74237	8.90042	8.80657	9.69678	9.38397	9.65415	9.58525	8.59539	9.28499	10.3534	10.5476	10.9152	9.53395	8.57538	9.69345	8.45599	9.93675	8.87596	8.72983	9.56886	9.62155	9.19309	10.1484	9.46155	10.2056	9.78105	9.55647	10.2557	9.56408	11.7421
27	p-Bad(S112)_R_V	GBL 9113898_2019-10-22_500PMT_22R_pBadS112_Ab27_A1.gpr	BAD	Q92934	6.6086	7.50544	9.69929	10.9246	10.2131	10.2121	9.63304	10.559	8.66654	10.3741	10.5714	9.11731	9.13827	9.33932	9.33986	9.96763	9.7852	9.07285	9.55281	10.0241	9.89754	9.68568	9.45368	10.1936	9.8372	9.31037	10.1954	10.2193	7.87548	10.0871	7.44497	9.35679	7.59138	8.51393	9.5163	8.91637	9.92032	10.0303	9.52713	9.63921	8.62378	9.73003	9.79209	8.86135	10.3201
352	IDH1 (D2H1)_R_V	GBL 9117565_2019-10-30_460PMT_247R_IDH2_Ab352_A1.gpr	IDH1	O75874	12.3279	11.2714	13.0067	14.2991	13.5478	14.4944	13.6012	14.4512	12.897	13.6026	13.3169	12.2382	13.4521	13.7587	12.533	13.6603	13.409	12.9049	13.6884	13.6333	13.4854	13.2039	12.8518	13.3676	13.338	13.7252	13.7936	13.4132	12.3206	13.2611	11.4711	12.954	12.5987	12.7172	13.7947	12.9473	14.0599	14.6557	14.3327	14.6874	12.9221	13.1178	14.1243	13.4416	14.4265
365	HIF-1a (D2U3T)_R_V	GBL 9117575_2019-10-30_550PMT_257R_HIF1a_Ab365_A1.gpr	HIF1A	Q16665	9.03664	8.51764	10.4167	12.2684	10.4549	12.6711	10.5215	12.1221	10.3329	11.6014	10.5403	10.6334	9.70245	11.8243	9.98487	10.5455	10.6319	10.492	12.1808	11.6724	11.364	12.0713	11.0785	11.4003	11.7631	12.1431	11.5279	10.0103	9.13247	9.76775	9.17628	11.5322	9.35962	10.8385	10.1835	10.9561	9.64372	11.3778	11.2188	11.5734	10.0347	11.0543	12.0498	10.4342	12.7015
429	GbetaL (86B8)_R_V	GBL 9117589_2019-11-01_500PMT_271R_GBLmLST8_Ab429_A1.gpr	MLST8	Q9BVC4	7.09822	7.78623	9.78606	9.01639	9.74582	9.74599	9.41737	9.79404	8.79792	8.42257	9.53293	9.00153	8.65166	9.58204	9.07866	9.59909	10.1084	9.12207	9.92403	9.90557	10.0094	9.8981	9.22943	9.73979	10.5211	10.6553	10.516	10.2503	8.23278	10.6005	7.91568	10.049	8.67302	9.1647	9.26709	10.045	9.63233	10.7174	11.0368	10.4551	9.37698	10.6722	10.2324	9.1708	10.9238
158	Stat6_R_V	GBL 9114171_2019-10-25_550PMT_175R_Stat6_Ab158_A1_001.gpr	STAT6	P42226	9.55121	9.2203	12.2044	12.4613	12.5808	13.0833	12.5075	12.7467	11.3777	12.088	12.9851	11.5367	11.4387	12.0851	12.0212	13.0783	11.7544	11.4796	12.3121	12.5264	12.3144	12.1381	11.8819	12.2325	12.7926	12.9544	12.9223	12.1952	10.3986	11.9573	9.2267	12.5516	11.027	11.6999	12.2297	12.0179	12.3359	13.4093	12.6037	13.3209	11.5777	12.3137	13.394	11.4887	13.8721
132	p-RafB(S445)_R_V	GBL 9114115_2019-10-26_550PMT_159R_pRafBS445_Ab132_A1_001.gpr	BRAF	P15056	8.83149	9.01773	11.897	12.1944	12.0956	12.9593	12.006	12.4363	11.1149	11.7335	12.4013	11.1584	11.1663	11.6165	11.5243	12.3084	11.7298	11.117	11.8782	12.3139	12.2293	11.9949	11.6944	12.1024	12.374	12.546	12.8161	11.8055	9.73963	11.8312	9.08623	12.4557	10.2842	11.2009	11.7105	11.5636	11.6542	12.4581	11.7509	12.3707	10.6909	11.6609	12.3072	11.1609	12.3888
430	ULK1 (D8H5)_R_V	GBL 9117590_2019-11-01_500PMT_272R_ULK1 _Ab430_A1.gpr	ULK1	O75385	6.93382	7.17662	7.84214	0	8.02145	0	7.95944	7.16625	7.59139	7.31904	8.37209	7.80987	7.1635	7.58473	7.49804	7.94163	7.00537	7.60605	7.65445	8.04272	7.92913	7.88545	7.53532	8.0629	8.14631	8.27351	8.53663	7.39805	7.11206	7.88173	6.6969	7.82164	7.25811	7.3992	7.80959	7.85584	7.79411	8.71855	8.66982	8.37581	7.81053	8.7946	8.13091	8.09103	8.79341
217	PPP1R10(EPR11706)_R_V	GBL 9114192_2019-10-28_460PMT_196R_PPP1R10_Ab217_A1.gpr	PPP1R10	Q96QC0	9.93601	8.55957	12.263	11.6959	13.357	12.2791	13.0527	11.8258	10.9954	11.5086	13.4624	12.0773	12.0469	14.1534	12.628	13.2513	13.8192	12.9612	14.5236	14.8094	14.5593	14.7672	14.3279	14.6322	14.997	15.2391	14.5351	13.2354	10.5562	13.4087	8.65629	14.5577	11.1939	13.3544	12.4497	13.8785	12.8372	14.245	13.4007	14.4341	11.3698	14.2433	14.4911	11.3928	13.8139
436	p-Raptor (Ser792)_R_V	GBL 9117597_2019-11-01_500PMT_279R_pRaptorS792_Ab436_A1.gpr	RPTOR	Q8N122	7.11877	8.86202	10.1549	9.17723	10.1854	9.97283	9.87965	9.96346	8.86367	9.13065	10.0354	9.50304	9.24214	9.80754	9.74119	10.4412	10.361	9.43509	10.5096	10.9301	10.9716	10.7035	10.4243	10.8665	10.9451	10.9416	10.7722	10.9461	9.3514	10.8823	9.29701	10.4921	8.96199	9.46055	9.53295	9.98003	9.5107	10.7652	10.5274	10.7562	10.0167	10.8407	10.7947	9.51154	11.1834
363	p-GSK-3a/b (Ser21/9)_R_V	GBL 9117573_2019-10-30_550PMT_255R_GSK3ab_Ab363_A1.gpr	GSK3A,GSK3B	P49840 , P49841	9.07746	10.9347	10.7497	12.4187	10.1109	12.9712	10.0494	12.455	11.0937	12.2379	11.0674	10.2636	10.0934	9.70328	9.78337	10.8266	10.0208	9.11911	9.93553	10.0582	10.2648	10.1829	10.2881	10.7442	10.2257	10.1008	10.8326	10.8818	10.5313	10.7644	11.05	9.97648	10.2331	9.25028	10.9753	10.1798	11.6433	11.271	10.5187	10.6839	11.8376	11.1767	10.9381	11.5535	13.4249
13	p-AMPKb1(S108)_R_V	GBL 9114471_2019-11-04_550PMT_309R_pAMPKb1S108_Ab13_A1.gpr	PRKAB1	Q9Y478	7.63117	8.16967	11.1542	0	11.1725	4.75213	10.9678	8.73282	8.52649	2.12642	10.9052	10.4312	10.4752	11.0999	10.6916	11.2477	11.4943	10.59	11.6196	11.831	11.8089	11.3857	11.1194	11.5089	11.8853	11.7507	12.3179	11.4786	9.3008	11.8635	8.79805	11.893	9.7422	10.377	10.9569	10.797	9.68353	11.7282	10.9718	11.6089	10.6409	10.9712	11.7762	9.81531	11.8767
12	p-AMPKa1(S485)_R_V	GBL 9114472_2019-11-05_550PMT_308R_pAMPKa1S485_Ab12_A1.gpr	PRKAA1	Q13131	9.47146	10.9375	11.9493	11.7016	12.7161	12.5976	12.5019	12.7032	11.7649	12.0446	13.1503	11.8755	11.6093	11.5305	11.9841	12.1475	12.0968	11.3357	11.8791	12.632	12.4785	11.9803	12.1095	12.7298	12.3289	11.9729	13.2329	12.8377	11.5365	13.0915	11.459	12.742	11.1782	11.3205	12.6389	11.7925	12.7536	12.9872	11.8434	12.622	12.1902	12.444	12.5195	12.1928	13.554
125	p-PDK1(S241)_R_V	GBL 9114110_2019-10-26_550PMT_154R_pPDK1pS241_Ab125_A1_001.gpr	PDK1	O15530	9.33522	10.1218	12.3738	12.4876	12.9765	13.1821	12.579	12.4716	11.5073	11.9713	13.0435	11.7871	11.631	12.5386	12.1087	13.0394	12.3512	11.8399	12.9485	13.0156	12.8544	12.7943	12.3428	12.808	13.5067	13.5029	13.4848	12.3668	10.8486	12.2573	10.2175	13.0689	11.2177	12.1045	12.1709	12.3249	12.1744	13.5333	13.0215	13.4344	11.8433	12.7377	13.1573	11.5646	13.8204
341	PKM2_R_V	GBL 9114068_2019-11-04_400PMT_112R_PKM2_Ab341_A1.gpr	PKM	P14618	11.0071	11.9367	11.0945	12.1154	11.2362	11.2771	10.8327	12.0128	10.9821	11.4224	11.0989	10.4482	9.92134	11.3239	11.1923	11.6542	11.342	10.6704	11.2616	10.9467	10.6591	10.6473	10.3155	10.7236	11.0426	10.9606	11.7571	10.8316	11.3525	11.2999	11.9179	11.2091	11.0873	10.526	9.5617	10.9709	9.78808	11.9105	12.1695	11.6526	11.661	11.0979	12.0245	9.7766	10.427
106	p-p27/KIP1(T198)_R_V	GBL 9113935_2019-10-24_550PMT_79R_pp27KIP1T198_Ab106_A1.gpr	CDKN1B	P46527	9.52	9.22687	11.3621	12.5016	11.9278	12.7155	11.3972	12.5424	10.8573	12.0532	12.2188	10.61	11.0629	12.8914	11.5896	12.4303	12.5141	11.7378	12.8908	13.0198	13.1477	12.9957	12.4784	13.1005	13.6209	14.0271	12.8335	12.0586	10.2485	12.1099	9.48193	12.7756	10.5204	11.4994	11.1998	11.916	11.5482	12.9314	11.8668	12.86	11.2491	12.6191	13.0578	10.7931	12.9669
288	PI3Kp110a(C73F8)_R_V	GBL 9117535_2019-10-29_550PMT_217R_PI3Kp110a_Ab288_A1.gpr	PIK3CA	P42336	9.38837	10.7328	12.4675	13.0235	12.8553	13.8107	12.7207	12.9761	11.8818	12.3717	12.5914	11.8724	12.1854	13.5759	12.3295	13.5753	13.5329	12.4872	13.7323	14.2488	13.9943	13.9886	13.4966	13.8656	14.7381	14.8271	15.2736	14.0197	11.8976	13.8316	10.904	13.519	11.4233	12.274	12.4211	12.4029	12.7434	14.4089	13.6748	14.5326	11.871	13.3714	14.1016	12.2483	14.1245
305	Beclin-1(D40C5)_R_V	GBL 9117538_2019-10-29_550PMT_220R_Beclin1_Ab305_A1.gpr	BECN1	Q14457	7.96915	8.01423	10.3351	10.007	10.3013	11.061	10.3611	10.1744	9.69951	9.69732	10.5116	9.195	9.87009	10.4595	10.2724	10.7637	10.258	9.94622	10.6682	10.7738	10.9187	10.5424	10.254	10.6896	11.3582	11.1604	11.7183	10.682	9.06304	10.7687	8.49016	11.2802	9.6129	10.0778	10.7406	10.503	10.7937	11.5469	11.0811	11.4282	10.5703	10.8084	11.3707	10.173	12.5989
351	Aldehyde Dehydrogenase 2 (ALDH2)_R_V	GBL 9117564_2019-10-31_400PMT_246R_ALDH2_Ab351_A1.gpr	ALDH2	P0509	12.1385	10.9401	13.3479	14.2282	13.2494	14.3279	12.5032	14.1652	12.9249	13.3031	13.0606	11.8082	13.2083	13.6196	13.0144	13.1562	13.6336	12.4199	13.588	13.7613	13.7894	13.676	13.2961	13.6508	13.841	13.9428	14.3467	13.4508	11.8525	13.6305	11.3646	13.6635	12.3697	12.406	13.5436	12.7573	13.6707	13.0843	12.5074	13.1994	12.3792	12.9599	12.8113	13.1637	13.6476
54	c-Met_R_V	GBL 9113939_2019-10-23_550PMT_43R_cMet_Ab54_0001_A1.gpr	MET	P08581	12.5492	10.8085	13.4499	12.9571	14.4826	12.9091	14.1387	12.7417	12.1884	12.5387	14.2058	13.0006	13.5234	14.377	13.7639	14.614	14.418	13.7606	14.8455	14.8696	14.5634	14.6619	14.1806	14.5866	14.9881	15.0231	14.8342	14.1015	12.2226	13.9714	11.2953	14.8832	12.4606	13.985	13.5767	14.2339	13.747	15.1223	14.5276	15.3261	12.2925	14.259	15.1895	12.3167	14.0548
153	p-Stat3(S727)_R_V	GBL 9114168_2019-10-26_550PMT_172R_pStat3S727_Ab153_A1_001.gpr	STAT3	P40763	8.59295	8.90014	10.5194	10.9694	10.7838	12.0907	10.0209	11.383	10.4634	10.7236	11.0377	9.67068	9.95145	10.9608	10.6088	10.5941	10.6565	10.5433	10.9917	11.5123	11.1105	11.0858	10.616	11.5991	11.6155	11.5635	11.1135	10.7819	9.51017	10.6411	9.00574	10.8996	9.55232	10.1653	10.9955	10.7004	10.8823	11.5787	10.8477	11.505	9.9575	10.7775	11.5442	10.5357	11.9803
316	LC3B(D11)XP_R_V	GBL 9117544_2019-10-29_550PMT_226R_LC3B_Ab316_A1.gpr	MAP1LC3B	Q9GZQ8	7.84807	7.23391	9.31982	9.80043	9.06881	10.7655	9.15182	9.9841	9.15571	9.48117	9.12097	8.08609	8.16224	8.98204	8.12814	8.80937	8.42473	8.09813	9.63996	9.50531	9.40261	9.75455	8.89132	9.16677	9.84538	10.0485	9.19708	8.5626	6.84843	8.32316	6.50989	9.51095	7.45959	8.14572	8.64388	8.4592	8.13442	9.36661	8.57457	9.23095	8.40363	9.39303	9.34489	9.53636	10.8349
157	p-Stat5(Y694)_R_V	GBL 9114170_2019-10-25_550PMT_174R_pStat5Y694_Ab157_A1_001.gpr	STAT5A	P42229	9.11263	9.63901	10.6509	12.4783	10.2039	13.0962	9.89812	12.4008	11.175	11.9927	10.9709	9.95513	10.1232	11.7328	10.1926	10.5968	10.4365	10.333	10.6138	12.0569	11.2646	11.0316	11.0213	11.1796	11.5486	11.6753	10.6243	10.497	9.8762	10.6539	10.2714	10.2126	9.6893	10.1997	10.7935	10.592	12.1156	11.317	10.5901	11.0915	10.7184	11.2306	10.7944	11.6791	12.6575
265	Ki67_R_V	GBL 9117523_2019-10-29_550PMT_205R_Ki67_Ab265_A1.gpr	MKI67	P46013	9.6423	8.8929	10.4753	13.3079	10.3207	13.664	10.0385	13.2129	11.1509	12.7162	11.2082	9.97516	10.6209	12.6206	10.4212	10.4514	12.1453	11.1398	13.4589	13.4855	13.2743	13.3728	12.88	13.0317	14.0199	13.7548	11.6918	10.7177	9.26185	10.8741	9.555	11.7799	9.77015	11.0684	10.8381	11.3595	10.8156	11.8094	11.2468	11.8194	10.8536	12.8892	12.4246	11.0515	13.7561
105	p-p27(T187)_R_V	GBL 9113934_2019-10-24_550PMT_78R_pp27T187_Ab105_A1.gpr	CDKN1B	P46527	9.94259	8.70652	10.4387	12.2666	10.9304	12.0068	12.4373	11.7589	9.81458	11.7424	9.78869	10.1816	9.87451	9.81491	10.2331	10.6953	9.5015	10.0238	10.1546	10.2683	10.2753	9.93429	9.56094	10.4893	10.6114	10.9465	10.4421	10.8615	9.1345	10.1268	9.31222	10.3272	9.12382	10.99	10.6382	10.5992	10.1441	11.6404	11.0309	11.3928	10.3017	10.9707	9.91808	9.86148	12.3086
8	p-ALK(3B4)(Y1586)_R_V	GBL 9114474_2019-11-05_400PMT_306R_pALKY1586_Ab8_A1.gpr	ALK	Q9UM73	9.62108	9.62628	9.69943	9.98123	10.6854	10.5798	10.6378	10.9037	9.68148	10.3076	10.5845	9.94905	9.46782	10.8859	10.0041	10.556	10.3408	10.4116	10.9525	11.0498	10.9384	11.0397	10.57	11.0421	11.1877	11.2461	11.0038	10.1231	9.8789	10.0233	9.69114	10.9401	9.85428	10.2857	9.83105	10.4358	10.3227	11.155	10.3883	11.2347	10.2735	10.7412	11.2215	8.91442	11.0587
370	IKKb (D30C6)_R_V	GBL 9117578_2019-10-30_550PMT_260R_IKKb_Ab370_A1.gpr	IKBKB	O14920	9.69792	9.52594	11.7827	13.2616	11.801	13.3238	11.659	12.9852	11.0768	12.1471	11.8119	11.3717	11.2854	11.7413	11.4261	12.2599	12.3541	11.3863	12.1194	12.4902	12.3664	12.2196	11.8648	12.0988	12.518	12.4461	12.3148	12.6352	10.1116	12.4408	9.79067	11.8992	10.6548	12.0019	11.8364	12.127	11.932	12.9459	12.407	12.9277	12.2686	12.0332	12.7293	11.2436	13.553
271	Integrinb4_R_V	GBL 9117530_2019-10-29_550PMT_212R_Integrinb4_Ab271_A1.gpr	ITGB4	P16144	8.77569	8.65261	10.0774	10.794	9.93208	11.8728	9.11933	11.0786	9.90406	10.3526	10.7576	9.66166	9.17733	9.74841	9.47606	9.85855	9.06091	9.23035	9.50646	9.56313	9.93684	9.59673	8.92698	9.57246	10.55	10.473	10.1662	9.67097	8.9864	9.48343	9.27347	9.78624	9.22779	9.41093	9.89357	9.90115	9.65097	10.3904	10.0459	10.3189	9.97666	9.85785	10.2386	9.86069	11.8062
349	p-FAK (Tyr397)_R_V	GBL 9117562_2019-10-30_550PMT_244R_pFAKY397_Ab349_A1.gpr	PTK2	Q05397	7.32013	6.92307	8.41966	11.2576	7.2941	10.4925	7.96358	10.5936	8.16806	10.485	8.36086	7.65856	8.04053	7.64983	7.03888	7.86971	7.6074	7.29424	8.07498	8.01081	7.94274	8.25954	7.64592	7.8688	8.83497	9.0299	8.6838	8.19561	7.63865	8.57577	8.07456	8.71161	8.19074	7.9399	8.61942	8.23818	9.08536	9.30365	8.94178	9.16107	9.08649	9.23327	9.32331	9.65412	10.9985
97	mTOR_R_V	GBL 9113931_2019-10-24_550PMT_75R_mTOR_Ab97_A1.gpr	MTOR	P42345	10.6924	10.3887	11.1609	13.3422	11.7533	13.3623	11.6342	13.1628	11.3725	12.8782	11.7724	11.0932	11.2519	12.2012	11.032	11.8202	11.9322	11.6647	12.2828	12.6964	12.5002	12.301	11.8388	12.3713	12.9708	12.9459	12.7306	11.7002	10.6944	11.9399	10.8077	12.4467	10.8229	11.8678	11.5579	11.8188	11.8446	12.4273	11.9465	12.5075	11.3441	12.2434	12.3049	10.443	13.1896
29	p-Bad(S155)_R_V	GBL 9114465_2019-11-04_550PMT_315R_pBadS155_Ab29_A1.gpr	BAD	Q92934	7.93582	8.958	10.6419	10.9683	10.5482	12.4017	10.1784	12.708	10.6919	10.4192	10.9678	9.6096	9.91314	10.4684	10.0771	10.5971	10.5776	9.95824	10.4304	10.8005	11.1467	10.354	10.2681	10.8806	11.1443	10.8705	11.1777	10.8792	9.38263	10.9125	10.2254	10.6906	9.49068	10.0586	10.7731	10.3294	10.9326	11.2549	10.5831	11.1496	11.0109	10.5088	11.141	11.1195	12.6397
238	p-Rb(S780)(C84F6)_R_V	GBL 9117521_2019-10-29_550PMT_203R_pRbS780_Ab238_A1.gpr	RB1	P06400	11.0318	11.1869	12.1006	13.2774	12.4172	13.7805	12.1702	13.4366	12.0342	13.061	12.5319	11.6404	11.8885	12.8563	12.2102	12.4711	12.6924	12.3154	12.8816	13.5157	13.3048	13.2489	12.8304	13.4413	13.8469	13.8029	13.1191	12.8178	11.8397	12.7766	11.8031	13.0754	11.88	12.2318	12.6617	12.7416	13.0364	13.3256	12.6387	13.3443	12.6222	13.4348	13.466	12.1798	14.2945
304	Atg12(D88H11)_R_V	GBL 9117537_2019-10-29_550PMT_219R_Atg12_Ab304_A1.gpr	ATG12	O94817	8.71825	8.65022	10.7103	11.4313	10.5572	12.1907	10.4297	11.6747	10.4209	10.9196	10.5847	9.49123	9.91454	10.737	10.218	10.918	10.3667	9.9989	10.8928	11.2555	10.9911	10.9633	10.5758	10.9175	11.4612	11.3919	11.6617	10.5189	9.15058	10.5197	8.74147	11.4428	9.64325	10.1964	10.6684	10.5434	10.5036	11.3427	10.648	11.3201	10.3554	10.7611	11.2338	10.3118	12.8513
140	p-Smad2(S465/467)_R_V	GBL 9114160_2019-10-25_550PMT_164R_pSmad2s2_Ab140_A1_001.gpr	SMAD2	Q15796	11.5615	11.2959	10.832	13.1556	12.4008	13.1518	12.4713	13.2026	11.0672	12.9489	12.4056	11.6029	11.3486	13.3658	12.1289	12.6236	12.457	12.2899	12.9695	13.3928	12.811	13.1855	12.9396	13.2201	13.224	13.4122	12.8936	12.1388	11.6192	12.5066	11.3775	13.0276	11.6546	12.116	11.8903	12.6803	12.2439	13.0989	12.7083	12.8778	12.1827	13.119	12.9381	10.9908	13.6113
56	p-c-Myc(T58)_R_V	GBL 9113940_2019-10-23_550PMT_44R_pcMycT58_Ab56_0001_A1.gpr	MYC	P01106	8.89654	9.52219	10.416	11.9933	10.7589	10.9498	10.3498	11.416	10.5349	11.6042	11.0873	10.9537	10.326	11.3124	10.6707	10.5692	11.3993	10.5281	11.5249	12.6801	12.2252	12.2325	11.7468	12.334	12.5197	12.5187	11.3385	11.007	9.97623	11.1528	9.96873	11.4631	10.1052	10.3929	10.8153	10.8829	10.8545	11.1941	10.4904	11.3422	10.5638	12.1646	11.3728	10.6076	12.1628
287	AMPKa(23A3)_R_V	GBL 9117532_2019-10-29_550PMT_214R_AMPKa_Ab287_A1.gpr	PRKAA1, PRKAA2	Q13131, P54646	8.62528	11.27	11.0065	11.28	11.2458	12.3811	11.1078	12.0018	11.2868	11.9639	11.3179	10.0944	10.3014	11.4356	10.5635	11.3563	10.8977	10.4024	11.6589	11.8118	11.6554	11.702	11.2177	11.6202	12.5533	12.2127	12.4443	11.0574	11.3229	11.2069	11.8987	11.9118	11.451	10.4895	11.1052	11.122	11.272	11.7632	11.2123	11.9101	12.0142	11.618	12.006	10.3464	12.8966
432	p-mTOR (Ser2481)_R_V	GBL 9114070_2019-11-04_550PMT_114R_pmTORS2481_Ab432_A1.gpr	MTOR	P42345	9.47176	9.48178	9.54492	0	10.812	0	10.9511	0	7.72816	0	10.4524	10.2132	10.059	10.8619	10.2008	10.6391	10.452	10.3925	10.8211	11.1228	10.4399	10.8672	10.551	10.8764	10.688	10.7613	10.6247	9.90401	9.64521	10.3022	9.19933	10.552	9.6494	10.1418	9.91482	10.2576	10.3233	10.8935	10.3521	10.7587	9.07409	10.4111	10.6019	0	0
426	PRAS40 (D23C7) XP_R_V	GBL 9117585_2019-10-31_400PMT_267R_PRAS40_Ab426_A1.gpr	AKT1S1	Q96B36	9.47485	11.4042	12.5844	12.8226	13.3288	13.0914	13.1544	12.7379	11.6085	12.4614	13.5247	11.8299	12.2319	13.3673	12.1512	13.2509	13.2082	12.3493	13.8895	13.7849	13.6979	13.7914	13.323	13.6926	13.9668	13.895	14.0101	13.1305	12.0192	13.186	11.4202	13.9319	11.6752	12.7836	12.6115	13.3524	13.4724	13.9503	13.4858	13.9426	12.1055	13.4228	13.7683	12.4605	13.1719
30	Bak_R_V	GBL 9114464_2019-11-04_550PMT_316R_Bak_Ab30_A1.gpr	BAK1	Q16611	9.08657	11.9792	10.8534	13.0325	10.8746	11.6281	11.2483	12.4596	11.1832	12.4115	10.9517	9.88701	10.0246	11.3015	9.98524	10.7577	11.7021	10.4542	11.6455	11.6042	11.3903	11.2799	10.7717	11.3418	11.9229	11.7203	11.9386	11.0459	11.5889	11.0211	11.7022	11.235	11.5403	10.122	10.3274	10.8821	11.1294	12.0027	11.1489	11.9197	12.1911	11.2781	12.0054	9.72007	12.3312
39	N-Cadherin_R_V	GBL 9114322_2019-11-04_550PMT_323R_CadherinN_Ab39_A1.gpr	CDH2	P19022	9.14368	8.66731	8.17765	0	9.07642	0	8.64226	0	5.98134	0	8.86465	9.05625	8.73594	9.58487	8.80819	9.17881	8.96487	9.1291	9.1457	9.58665	8.95325	9.3616	9.25512	9.24142	9.3893	9.55831	9.47777	8.03007	8.51091	9.13175	8.55847	9.18099	8.62751	8.75009	8.4895	8.94632	8.57854	9.5896	9.015	9.62878	9.04979	8.89777	9.35698	3.23485	7.7596
9	p-ALK(Y1604)_R_V	GBL 9114473_2019-11-05_550PMT_307R_pALKY1604_Ab9_A1.gpr	ALK	Q9UM73	8.61898	9.36942	9.28136	8.02885	9.26018	6.20948	8.78512	10.5429	8.98592	9.06079	9.5191	9.03496	8.96869	9.4808	9.18738	9.37557	9.14852	9.29757	9.25992	9.55151	9.56425	9.06348	9.29437	9.67704	9.83606	9.77363	9.73739	9.13939	9.71508	9.44916	10.0198	9.59032	9.5326	9.15571	9.67116	9.59486	9.95687	10.2717	9.65577	10.1182	10.464	10.0512	10.0062	10.3	12.1795
94	p-MEK1/2(S217/221)_R_V	GBL 9113928_2019-10-24_500PMT_72R_pMEK12S217S221_Ab94_A1.gpr	MAP2K1, MAP2K2	Q02750, P36507	11.7606	11.2345	13.7617	13.5752	14.6131	13.9884	14.2082	13.8017	12.532	13.4309	15.1711	13.6068	13.5554	13.5791	14.48	15.021	14.1528	13.9292	14.0434	14.7255	14.5219	13.9825	13.9327	14.8814	14.5589	14.4011	14.385	14.3095	12.5423	13.8934	11.7077	14.1695	12.5309	13.3404	14.1	13.605	14.2411	14.6025	13.7392	14.3139	13.2914	13.9673	14.0404	12.7279	14.5675
112	p44/42MAPK(Erk1/2)_R_V	GBL 9114039_2019-10-24_500PMT_83R_p4442MAPKErk12_Ab112_A1.gpr	MAPK1,MAPK3	P27361,P28482,P27361,P28482	12.5586	11.2475	14.1801	14.6138	15.065	14.6794	15.195	14.3976	13.2669	13.9747	14.6184	13.6123	14.0971	14.733	14.3414	15.1044	14.5859	13.8722	14.698	14.9131	14.7249	14.6406	14.2942	14.8337	14.9392	14.9306	15.2944	14.5941	12.7043	14.5055	11.0713	15.2035	13.2877	14.2949	14.5049	14.4835	14.7923	15.2574	14.7117	15.1688	13.0295	14.2712	14.7729	13.3412	14.8202
80	p-HER3/ErbB3(Y1197)_R_V	GBL 9113917_2019-10-24_550PMT_61R_pHER3ErbB3Y1197_Ab80_A1.gpr	ERBB3	P21860	8.11047	8.53304	9.27839	12.1657	8.58038	12.375	8.52129	11.6336	9.88289	11.5525	9.36307	8.98369	8.52623	9.13041	8.55058	8.87012	8.52833	8.5267	9.25337	9.69685	9.61633	9.28351	9.06637	9.67492	9.46515	9.36708	8.97516	8.3626	8.45433	8.81717	9.14295	8.72591	8.22101	8.26907	8.69351	8.21525	8.16873	8.80981	8.491	8.942	9.21042	9.20578	8.8849	9.23619	10.7237
144	SOCS1(A156)_R_V	GBL 9114161_2019-10-25_550PMT_165R_SOCS1_Ab144_A1_001.gpr	SOCS1	O15524	8.61968	8.63195	10.0538	12.0868	9.8533	12.5561	9.72451	11.9176	10.3732	11.6311	10.1352	8.83183	9.20314	10.2562	9.45649	9.96492	10.0105	9.48179	10.5855	10.7488	10.7753	10.6358	10.2366	10.5719	11.1737	11.4133	11.1604	10.1497	9.26552	10.1652	9.47997	10.9356	9.68188	9.8653	10.3728	10.2944	10.4941	10.886	10.5154	10.9908	10.3638	10.6897	11.0043	10.409	12.6518
212	MED12-Abcam_R_V	GBL 9114190_2019-10-28_460PMT_194R_MED12_Ab212_A1.gpr	MED12	Q93074	12.9295	12.5062	12.4379	13.1179	13.3653	13.3865	13.3362	13.3472	11.9793	12.5597	13.3914	13.0217	13.1172	14.2353	12.9541	13.5191	14.6371	13.6681	14.5977	14.631	14.7495	14.6206	14.2226	14.5201	14.7701	15.0224	14.5527	13.8901	12.9963	14.6289	13.0271	14.219	13.142	14.0967	13.3074	14.5188	14.1945	14.7232	14.1242	14.6409	13.758	14.6641	14.1973	11.9122	14.2818
145	SOCS3_R_V	GBL 9114162_2019-10-25_550PMT_166R_SOCS3_Ab145_A1_001.gpr	SOCS3	O14543	7.50459	7.50878	8.70245	10.9709	8.3599	11.2994	8.291	10.2788	9.12933	10.4475	8.80418	7.4473	7.38862	8.63847	8.25561	7.96017	8.18095	7.70114	8.77011	8.97094	8.77473	8.76485	8.496	8.60533	9.39697	9.41788	8.72359	8.04253	7.57568	7.97775	7.68352	9.16648	7.42805	7.80917	8.48661	8.17794	7.86245	8.8424	8.14099	9.02905	8.35028	8.21254	9.27453	8.69097	11.334
366	RB1 (NB100-91947)_R_V	GBL 9117576_2019-10-30_550PMT_258R_RB_Ab366_A1.gpr	RB1	P06400	9.10128	9.03066	9.67516	12.3193	9.63891	12.201	9.63852	12.0761	9.91145	11.7209	10.4458	9.33386	9.60215	9.9965	9.90773	9.61612	9.88352	9.79064	9.64679	10.496	10.5861	10.0932	10.0661	10.9888	10.8091	10.5215	10.1079	10.3421	9.34124	10.0731	9.62259	10.2396	9.4444	10.0321	10.4827	9.93572	10.34	10.2247	9.76906	10.1654	10.0558	10.3608	10.6231	10.4434	11.8396
44	p-Caveolin-1(EPR2288Y)(Y14)_R_V	GBL 9114325_2019-11-04_550PMT_326R_pCaveolin1Y14_Ab44_A1.gpr	CAV1	Q03135	9.89672	9.34753	9.52625	0	9.88188	0	9.77362	9.6178	9.3563	9.21262	10.0953	9.64364	9.78986	10.6568	10.3926	10.0504	10.0667	10.4781	10.4281	10.6637	10.8111	10.51	10.3247	10.7315	10.9828	11.048	10.6912	9.87627	9.71923	9.86551	9.91575	10.7221	9.73807	10.2448	10.1278	10.1205	9.28552	10.6177	10.5957	10.3957	10.2198	10.73	10.2797	9.56403	11.7713
65	p-EGFR(Y1148)_R_V	GBL 9113947_2019-10-23_550PMT_51R_pEGFRY1148_Ab65_0001_A1.gpr	EGFR	P00533	7.68364	7.41371	8.66871	10.1492	8.41374	0	8.17035	0	8.92357	10.0462	8.69675	7.93823	8.32533	8.34774	7.6347	8.13731	7.93577	7.7222	8.42864	8.25322	8.54119	8.61309	8.12774	8.04429	8.25989	8.42307	8.69331	7.87036	7.12986	7.75626	7.17358	8.09643	7.43093	7.58857	7.84026	7.7779	7.78499	8.12476	8.09254	8.49031	7.10392	8.68798	8.10962	8.35968	7.70084
42	p-Beta-Catenin(S33/37/T41)_R_V	GBL 9114323_2019-11-04_550PMT_325R_pCateninbS33S37T41_Ab42_A1.gpr	CTNNB1	P35222	7.47003	8.1717	8.42769	0	8.89766	0	7.81078	0	7.24141	0	9.36421	9.06934	8.81221	9.39069	8.50376	8.65238	9.60922	9.25531	9.28019	10.7371	10.5305	9.84544	10.1174	10.8836	10.5282	10.1299	9.07466	9.30628	8.84027	9.42404	8.73853	9.49853	8.49925	8.93015	9.22244	9.01382	8.73367	9.5998	9.05809	9.61175	8.6115	10.0926	9.5701	8.58073	9.19573
218	Stat3(D3Z2G)_R_V	GBL 9114193_2019-10-28_400PMT_197R_Stat3_Ab218_A1.gpr	STAT3	P40763	9.61245	10.3364	12.6552	11.9503	13.8231	12.5239	13.4467	12.4549	11.4896	11.898	13.4088	11.818	12.7587	14.1579	13.6848	13.8925	13.6764	13.7028	14.0834	14.1509	13.9695	14.1274	13.7026	14.0954	14.2415	14.307	14.0169	13.633	11.8381	13.3273	9.52182	14.0076	12.3537	13.3564	13.2894	13.4676	13.298	14.141	13.4254	14.1801	11.4501	13.0785	14.0521	10.9085	13.0515
83	HDAC3_R_V	GBL 9113919_2019-10-24_550PMT_63R_HDAC3_Ab83_A1.gpr	HDAC3	O15379	7.28683	7.95667	9.06417	12.3469	8.38279	12.0389	8.09917	11.8268	9.71482	11.7456	8.97009	8.33985	8.4399	8.69449	8.00574	8.45754	8.37711	8.09129	9.06911	8.91245	9.30259	9.14075	8.55431	8.71396	9.32516	9.34404	9.00102	8.26857	7.92943	8.35788	7.91189	8.89509	8.17182	8.26823	8.80411	8.66503	8.36023	8.80638	8.76292	9.05481	9.14838	8.84815	8.81228	9.59786	11.6807
84	HDAC4_R_V	GBL 9113920_2019-10-24_550PMT_64R_HDAC4_Ab84_A1.gpr	HDAC4	P56524	8.51631	8.66745	10.2184	11.7951	10.0213	12.3235	9.88693	11.5931	10.2884	11.2263	10.2798	9.61407	9.85072	10.2322	9.68242	10.4788	10.1312	9.77553	10.6733	10.6612	10.7135	10.6111	10.1077	10.4931	10.8612	10.684	10.9511	10.3421	9.0218	10.0724	9.0683	10.4653	9.29131	9.94379	10.2361	10.0315	10.2353	10.6286	9.97513	10.857	9.71976	9.98073	10.5131	9.44896	11.0437
261	p-FAK(Y576/577)_R_V	GBL 9117522_2019-10-29_550PMT_204R_pFAKY576Y577_Ab261_A1.gpr	PTK2	Q05397	7.81902	8.00505	9.46041	12.3309	8.92403	12.6173	8.46775	12.1377	10.0781	11.6461	9.91656	8.32819	8.22887	8.80714	8.56473	8.6357	8.3835	8.37487	8.59851	9.12532	9.62353	8.96042	8.79247	9.31689	9.63177	9.61709	9.37814	8.93412	8.14733	9.1934	8.58885	9.1833	8.5546	8.5831	9.66543	8.91854	9.39343	9.13971	8.46533	9.33809	9.53639	8.91057	9.08648	10.0042	12.0866
93	MEK1_R_V	GBL 9113927_2019-10-24_550PMT_71R_MEK1_Ab93_A1.gpr	MAP2K1	Q02750	9.11449	9.1105	9.72244	12.1995	9.49455	12.3743	9.35162	12.1045	10.3454	11.6422	9.91486	9.47602	9.37926	9.78958	9.79554	9.64114	9.40249	9.82243	9.70821	9.79006	10.0379	9.80977	9.56833	9.85309	10.4453	10.1653	10.2277	9.49164	9.262	9.43425	9.65008	9.87091	9.22472	9.79101	9.94694	9.63994	9.94831	10.1638	10.0602	10.363	10.1826	10.1918	10.2359	9.62139	11.6839
207	DRIP130_R_V	GBL 9114187_2019-10-28_550PMT_191R_DRIP130_Ab207_A1.gpr	MED23	Q9ULK4	11.0089	10.7823	11.1409	11.698	11.2644	12.1052	10.8605	11.8243	11.0053	11.6033	11.4214	10.8924	11.622	11.8609	11.0091	11.9756	11.8233	11.6536	12.08	12.2959	12.1992	11.9854	11.5715	11.9983	12.8208	12.9588	12.3809	11.7374	11.3125	11.8992	11.6016	12.2379	11.4376	11.6501	11.8266	11.9958	12.0339	12.5925	12.07	12.5882	12.0193	12.3833	12.6958	11.1547	13.1303
28	p-Bad(S136)_R_V	GBL 9114466_2019-11-05_550PMT_314R_pBadS136_Ab28_A1.gpr	BAD	Q92934	9.26112	9.6682	10.4045	10.3214	10.3491	10.1494	10.0919	11.2519	10.4011	10.4848	10.6092	10.0383	10.0669	10.4416	9.97019	10.2813	10.272	10.1223	10.3033	10.6277	10.8008	10.3799	10.4603	10.8719	10.9792	10.8963	11.0478	10.9199	9.91854	10.4069	10.5104	10.7088	10.0783	10.1386	10.7776	10.2526	10.1178	10.5427	10.184	10.4459	10.4095	10.3238	10.5565	10.5106	11.9615
22	p-AuroraA(T288)/B(T232)/C(T198)_R_V	GBL 9114469_2019-11-05_550PMT_311R_pAuroraaT288bT232cT198_Ab22_A1.gpr	AURKA,AURKB,AURKC	Q9UQB9,Q96GD4,O14965	8.95788	9.44882	9.88214	0	9.9537	0	9.39284	5.9683	9.26157	0	10.5658	10.0472	9.65511	10.1762	9.83559	10.0882	9.984	9.97984	10.0785	10.3743	10.557	10.2361	10.2458	11.2796	10.5177	10.2433	10.0632	9.88441	9.54119	9.91631	9.5358	10.1602	9.38737	9.66195	10.074	9.73308	9.95443	10.0558	9.46382	9.81392	9.76054	10.4316	10.0305	9.29959	10.2272
368	NCOA2 (NBP2-19495)_R_V	GBL 9117577_2019-10-30_550PMT_259R_SRC2TIF2_Ab368_A1.gpr	NCOA2	Q15596	10.8316	11.4226	12.0465	13.331	11.8698	13.6248	11.6692	13.3206	12.2135	12.8171	11.906	11.7507	11.8134	12.2819	11.6745	12.0455	12.4162	12.1098	12.2006	12.5517	12.4827	12.3145	12.4832	12.5179	12.8786	12.753	13.9714	12.4336	12.0535	12.3009	12.7412	12.3807	12.1387	12.3615	12.2484	12.3426	12.3501	12.8646	12.4019	12.7894	12.6549	12.3327	12.3686	12.0127	13.3065
318	p-EGFR(Y845)_R_V	GBL 9117545_2019-10-29_550PMT_227R_pEGFRY845_Ab318_A1.gpr	EGFR	P00533	9.03191	9.52311	9.98426	10.3279	9.77656	10.7967	9.58889	10.1698	10.384	10.5398	10.1177	9.54783	9.35054	9.62955	9.62012	9.89326	9.13821	9.38266	9.927	9.7489	10.0361	10.1253	9.49829	9.82343	10.214	10.1052	9.94668	9.44564	9.5255	9.42986	9.84787	10.0054	9.51574	9.70379	10.1971	9.83527	9.79574	10.0792	9.90505	9.92214	10.3521	10.1087	9.70358	10.6291	11.985
202	CHAF1A(D77D5)XP_R_V	GBL 9114183_2019-10-28_550PMT_187R_CHAF1A_Ab202_A1.gpr	CHAF1A	Q13111	6.52191	6.85789	7.26343	8.42099	7.12098	7.13207	6.19177	8.89362	7.10253	7.97734	7.30661	7.26897	7.46584	7.51152	6.97289	7.49246	7.09496	7.27364	7.6881	7.60997	7.55287	7.63051	7.08643	7.74471	8.1519	8.31862	7.88821	7.0782	6.78669	7.27026	7.08897	7.78689	7.17444	7.36384	7.48456	7.18076	7.57945	8.03599	6.74682	8.06831	7.95269	7.10459	7.86897	7.19102	9.82026
121	p-PDGFRa(23B2)(Y754)_R_V	GBL 9114107_2019-10-25_550PMT_151R_pPDGFRalphaY754_Ab121_A1_001.gpr	PDGFRA	P16234	8.78785	8.49398	8.94089	11.0897	8.61127	11.5241	8.73581	10.7083	9.44339	10.8602	8.89903	8.32403	8.41475	9.57752	9.54183	8.7595	9.02348	9.58916	9.1712	9.5635	9.97415	9.2521	9.22372	9.75143	10.1355	10.2217	9.86315	9.16809	9.49623	9.14723	9.70597	9.84624	9.32638	9.38656	9.7753	9.43673	9.29486	9.59036	9.55331	9.66202	10.0826	9.74276	9.58718	9.79293	11.84
67	p-EGFR(Y1173)(53A5)_R_V	GBL 9113949_2019-10-23_550PMT_53R_pEGFRY1173_Ab67_0001_A1.gpr	EGFR	P00533	10.8044	11.1056	11.1348	11.8553	11.0835	11.523	10.8339	11.6765	11.4222	11.9555	11.2914	11.1617	11.578	11.6527	11.2812	11.5459	11.2642	11.5658	11.5611	11.6577	11.6443	11.6065	11.4074	11.6197	11.8865	11.9347	11.75	11.027	11.4277	11.1182	11.7346	11.6646	11.4613	11.4196	11.5656	11.3437	11.5259	11.3974	11.3324	11.6717	11.666	11.717	11.7341	10.8995	12.359
63	p-EGFR(S1046/1047)_R_V	GBL 9113944_2019-10-23_550PMT_48R_pEGFRS1046S1047_Ab63_0001_A1.gpr	EGFR	P00533	7.38423	7.35958	8.76304	10.9227	8.40174	5.93121	8.23736	8.49808	8.75692	10.643	8.84861	7.65476	8.40925	7.93868	7.42908	8.18636	8.15132	7.57859	8.66277	8.27587	8.59612	8.65716	7.89096	8.14506	8.38296	8.29226	7.85577	8.1445	7.14899	7.9477	7.79599	7.90866	7.33871	7.57667	8.03027	7.73466	7.56571	7.6661	7.13474	7.82324	7.51074	7.04153	7.35268	8.27004	0
96	MMP-9_R_V	GBL 9113930_2019-10-24_550PMT_74R_MMP9_Ab96_A1.gpr	MMP9	P14780	10.0674	10.506	10.7551	12.7488	10.3078	13.0828	10.2587	12.6312	11.2277	12.2868	10.6099	10.5087	10.898	11.1195	10.6617	11.0143	11.042	10.9289	11.1601	11.3004	11.288	11.1632	10.9595	11.2052	11.636	11.5846	11.3135	10.7931	11.1636	11.0414	11.192	11.445	11.0291	11.0999	11.2699	10.9253	10.6412	10.6118	10.3366	10.8362	10.9859	10.3871	10.9245	10.575	12.2895
355	p-ATM (Ser1981) (10H11.E12)_R_V	GBL 9117567_2019-10-30_550PMT_249R_pATMS1981_Ab355_A1.gpr	ATM	Q13315	10.1151	9.17808	9.96685	11.7624	9.40971	12.2322	9.26519	11.9811	10.5391	11.2685	9.67642	12.0646	10.3112	10.2528	9.77884	9.81194	9.84174	11.4977	9.61417	9.8791	10.3456	9.83572	9.66785	10.2792	10.678	10.7465	10.4714	9.81043	9.88263	10.1302	10.1393	10.4013	10.2078	11.6625	10.8381	10.6127	10.6744	9.86511	9.9415	10.1102	10.1497	9.29096	10.2449	10.1868	11.6235
337	GLDC_R_V	GBL 9117556_2019-10-30_550PMT_238R_GLDC_Ab337_A1.gpr	GLDC	P23378	8.69171	9.91138	9.8672	9.01721	9.24511	9.77701	8.94179	9.6048	10.6452	10.6918	9.29708	9.20563	9.44025	9.05868	9.06603	9.34241	8.7637	9.18189	9.40403	9.1157	9.44582	9.70527	8.93941	9.4032	10.3997	9.49986	9.30517	9.10666	9.82139	8.63207	9.84018	9.48923	9.89416	9.43403	9.44154	9.51389	9.61017	8.73106	8.02113	8.72374	9.98216	9.13972	8.45657	9.78444	11.2081
36	BRCA1_R_V	GBL 9114460_2019-11-04_460PMT_320R_BRCA1_Ab36_A1.gpr	BRCA1	P38398	9.36967	12.2453	10.8561	11.6706	10.1857	11.8644	10.3943	12.1873	11.2678	11.8153	10.2631	9.40748	10.802	9.97368	10.3559	10.6001	11.1866	9.70329	9.86817	9.99343	10.3522	9.79367	10.1387	10.2784	10.327	9.7607	9.7777	11.8839	12.9534	10.8087	12.3754	10.2923	12.2164	9.98312	11.8597	10.6562	12.0819	10.5497	10.3623	10.2162	12.1316	11.0394	9.86143	10.5542	12.1931
353	SCD1 (M38)_R_V	GBL 9117566_2019-10-30_500PMT_248R_SCD1_Ab353_A1.gpr	SCD1	O00767	7.84266	9.26479	13.6889	15.778	10.1598	16.18	9.12968	14.8581	14.0007	14.5708	12.5779	9.52564	11.4309	11.7855	9.51678	10.6971	11.3832	10.2427	12.1398	10.4202	12.7642	10.3585	9.75706	10.4448	12.0888	11.0387	10.3595	12.5849	10.8743	11.8389	12.2421	11.002	11.6217	10.3402	12.2314	12.5886	11.3469	10.033	10.3603	11.9268	11.5039	8.49873	12.5454	14.1985	14.6997
301	p21_R_V	GBL 9117536_2019-10-29_550PMT_218R_p21_Ab301_A1.gpr	CDKN1A	P38936	3.7174	7.02658	9.05543	9.73624	7.10643	10.188	7.91594	9.67262	9.81539	9.25139	6.79265	7.75331	8.70573	0	6.81917	8.2493	7.53896	5.36913	8.47232	4.60502	8.60182	8.50384	4.7687	7.59667	8.01848	8.16008	8.70269	9.02026	8.71919	9.13084	7.43386	8.2742	9.35247	6.56661	9.4265	8.90361	9.55916	7.35957	7.76079	6.86306	9.15559	8.06712	5.64293	8.2983	11.6499
122	PDGFRb(28E1)_R_V	GBL 9114108_2019-10-25_500PMT_152R_PDGFRbeta_Ab122_A1_001.gpr	PDGFRB	P09619	5.74514	9.302	13.0763	13.3501	14.6395	14.0637	15.2443	13.9264	12.0158	12.9898	13.006	10.7491	13.0112	11.0476	12.5265	13.4322	14.2567	11.0895	12.7	13.3849	13.6919	12.1658	12.7571	13.2734	12.857	11.2641	9.58492	13.904	11.6237	12.4518	8.93405	13.4754	12.7119	11.9065	14.2702	11.8492	15.0881	13.4877	12.3616	13.5393	11.075	12.9733	11.8062	12.9685	13.8106
64	p-EGFR(Y1045)_R_V	GBL 9113945_2019-10-23_550PMT_49R_pEGFRY1045_Ab64_0001_A1.gpr	EGFR	P00533	5.38145	7.05379	7.56409	9.79024	7.3365	0	6.76554	0	8.40168	9.46349	7.6096	6.95099	7.4759	5.93657	6.7724	7.65821	6.3577	6.0605	7.47209	6.49137	6.57896	7.41281	5.90376	6.69538	4.25103	0	5.364	6.43384	5.45525	4.65091	6.32826	5.13638	4.71448	5.43443	3.10828	4.53273	5.61961	0	0	1.96662	0	3.06934	2.56521	0	0
326	SRD5A1_R_V	GBL 9117550_2019-10-29_400PMT_232R_SRD5A1_Ab326_A1.gpr	SRD5A1	P18405	7.29207	14.9612	8.95285	8.9566	7.8747	8.67714	7.31873	12.4987	13.6764	14.3214	7.63917	7.67493	9.02763	7.70401	7.44546	7.67169	7.49516	7.68434	7.62365	7.50242	7.63763	7.69033	7.32219	7.56857	12.5442	7.78026	7.80296	7.26897	14.5331	7.71291	14.6505	10.2286	14.5533	10.0946	9.07461	11.5118	13.1362	7.41723	7.04938	7.47439	14.2966	13.335	7.29533	7.6133	12.2164
[truncated: 30 more columns]
