# Supplementary material for: Efficient cancer modeling through CRISPR-Cas9/HDR-based somatic precision gene editing in mice
Source: Sci Adv. 2023 May 12;9(19):eade0059. doi: 10.1126/sciadv.ade0059 (PMC10181191; doi:10.1126/sciadv.ade0059)
Supplement: Supplementary file 2 — Data S1 to S4 [file sciadv.ade0059_data_files_s1_to_s4.zip › ade0059_Data_file_S4.xlsx]

## Sheet: Sheet1
						Wnt vs WT, Lenti		Wnt vs WT, CRISPR
ID	Symbol	Entrez id	gene_description	gene_biotype	used for clustering	t-test (using log2 fpkm)	fold change, Wnt/WT	t-test (using log2 fpkm)	fold change, Wnt/WT	Wnt signature (PMID: 16207355)	Wnt Signaling Pathway (wikiPathways)
ENSMUSG00000063157	Csn2	12991	casein beta [Source:MGI Symbol;Acc:MGI:88541]	protein_coding	yes	0.000341837	95.2406	0.581614	2.43067		0
ENSMUSG00000076614	Ighg1	16017	immunoglobulin heavy constant gamma 1 (G1m marker) [Source:MGI Symbol;Acc:MGI:96446]	IG_C_gene	yes	0.837833	0.796969	0.0567277	0.144495		0
ENSMUSG00000061937	Csn1s2a	12993	casein alpha s2-like A [Source:MGI Symbol;Acc:MGI:88542]	protein_coding	yes	0.0027801	16.4471	0.796024	1.57562		0
ENSMUSG00000031972	Acta1	11459	actin alpha 1, skeletal muscle [Source:MGI Symbol;Acc:MGI:87902]	protein_coding	yes	0.00144508	0.028558	0.0175934	0.0490809		0
ENSMUSG00000076609	Igkc	16071	immunoglobulin kappa constant [Source:MGI Symbol;Acc:MGI:96495]	IG_C_gene	yes	0.671425	0.632605	0.0349542	0.0830672		0
ENSMUSG00000022997	Wnt1	22408	wingless-type MMTV integration site family, member 1 [Source:MGI Symbol;Acc:MGI:98953]	protein_coding	yes	1.9189e-17	73.0592	1.10395e-12	146.006		0
ENSMUSG00000005716	Pvalb	19293	parvalbumin [Source:MGI Symbol;Acc:MGI:97821]	protein_coding	yes	0.0132451	0.0679649	0.0125336	0.0375331	-1	0
ENSMUSG00000061723	Tnnt3	21957	troponin T3, skeletal, fast [Source:MGI Symbol;Acc:MGI:109550]	protein_coding	yes	0.0149912	0.0676251	0.00652921	0.0324186		0
ENSMUSG00000113178	Mylf-ps	17902	myosin light chain, alkali, fast skeletal muscle, pseudogene [Source:MGI Symbol;Acc:MGI:97270]	processed_pseudogene	yes	0.0192641	0.0866041	0.00581312	0.0275692		0
ENSMUSG00000027559	Car3	12350	carbonic anhydrase 3 [Source:MGI Symbol;Acc:MGI:88270]	protein_coding	yes	0.0491667	0.102437	0.00270429	0.0447659	-1	0
ENSMUSG00000096422	Igkv12-44	545851	immunoglobulin kappa variable 12-44 [Source:MGI Symbol;Acc:MGI:4439775]	IG_V_gene	yes	0.381103	2.70026	0.100683	0.209231		0
ENSMUSG00000030672	Mylpf	17907	myosin light chain, phosphorylatable, fast skeletal muscle [Source:MGI Symbol;Acc:MGI:97273]	protein_coding	yes	0.0159806	0.0995352	0.00555298	0.0310083		0
ENSMUSG00000029282	Amtn	71421	amelotin [Source:MGI Symbol;Acc:MGI:1918671]	protein_coding	yes	1.1237e-11	0.00861993	0.240414	0.324306		0
ENSMUSG00000098814	Igkv19-93	692161	immunoglobulin kappa chain variable 19-93 [Source:MGI Symbol;Acc:MGI:107617]	IG_V_gene	yes	0.672991	1.59441	0.210807	0.549971		0
ENSMUSG00000022491	Glycam1	14663	glycosylation dependent cell adhesion molecule 1 [Source:MGI Symbol;Acc:MGI:95759]	protein_coding	yes	0.00758339	11.0864	0.434857	0.319695		0
ENSMUSG00000050063	Klk6	19144	kallikrein related-peptidase 6 [Source:MGI Symbol;Acc:MGI:1343166]	protein_coding	yes	0.00168092	19.6119	0.0607064	0.0920345		0
ENSMUSG00000030730	Atp2a1	11937	ATPase, Ca++ transporting, cardiac muscle, fast twitch 1 [Source:MGI Symbol;Acc:MGI:105058]	protein_coding	yes	0.00491067	0.0492427	0.0322127	0.105442		0
ENSMUSG00000071561	Cstdc5	100034684	cystatin domain containing 5 [Source:MGI Symbol;Acc:MGI:3696883]	protein_coding	yes	0.0101514	16.3976	0.101616	0.172553		0
ENSMUSG00000057003	Myh4	17884	myosin, heavy polypeptide 4, skeletal muscle [Source:MGI Symbol;Acc:MGI:1339713]	protein_coding	yes	0.00516854	0.0588762	0.0310269	0.0919215		0
ENSMUSG00000061780	Cfd	11537	complement factor D (adipsin) [Source:MGI Symbol;Acc:MGI:87931]	protein_coding	yes	0.171101	0.226491	0.014363	0.0611188		0
ENSMUSG00000007877	Tcap	21393	titin-cap [Source:MGI Symbol;Acc:MGI:1330233]	protein_coding	yes	0.0127541	0.0888336	0.0349457	0.0964024		0
ENSMUSG00000030399	Ckm	12715	creatine kinase, muscle [Source:MGI Symbol;Acc:MGI:88413]	protein_coding	yes	0.00393468	0.0645189	0.0258834	0.0905771		0
ENSMUSG00000055679	Ctsr	56835	cathepsin R [Source:MGI Symbol;Acc:MGI:1861723]	protein_coding	yes	0.000104684	0.03813	0.819139	0.750102		0
ENSMUSG00000053797	Krt16	16666	keratin 16 [Source:MGI Symbol;Acc:MGI:96690]	protein_coding	yes	0.0245919	7.73874	0.123111	0.145203		0
ENSMUSG00000058354	Krt6a	16687	keratin 6A [Source:MGI Symbol;Acc:MGI:1100845]	protein_coding	yes	1.85285e-05	33.3007	0.784207	1.34588	1	0
ENSMUSG00000033765	Calm4	80796	calmodulin 4 [Source:MGI Symbol;Acc:MGI:1931464]	protein_coding	yes	0.000272362	16.6117	0.0680637	0.111935		0
ENSMUSG00000095682	Igkv3-1	108004	immunoglobulin kappa variable 3-1 [Source:MGI Symbol;Acc:MGI:1330851]	IG_V_gene	yes	0.83635	1.2751	0.0777949	0.526199		0
ENSMUSG00000061816	Myl1	17901	myosin, light polypeptide 1 [Source:MGI Symbol;Acc:MGI:97269]	protein_coding	yes	0.00930817	0.0952417	0.0111621	0.0607695		0
ENSMUSG00000033831	Fgb	110135	fibrinogen beta chain [Source:MGI Symbol;Acc:MGI:99501]	protein_coding	yes	9.32015e-08	0.0134289	0.277369	2.3314		0
ENSMUSG00000076564	Igkv12-46	692245	immunoglobulin kappa variable 12-46 [Source:MGI Symbol;Acc:MGI:4439773]	IG_V_gene	yes	0.36232	2.42203	0.114931	0.309538		0
ENSMUSG00000027913	Crct1	74175	cysteine-rich C-terminal 1 [Source:MGI Symbol;Acc:MGI:1921425]	protein_coding	yes	0.00185824	11.2431	0.0586063	0.0911039		0
ENSMUSG00000054905	Stfa3	20863	stefin A3 [Source:MGI Symbol;Acc:MGI:106196]	protein_coding	yes	0.000762998	20.5556	0.0756366	0.219222		0
ENSMUSG00000023041	Krt6b	16688	keratin 6B [Source:MGI Symbol;Acc:MGI:1333768]	protein_coding	yes	0.000138329	17.2886	0.37378	0.32571		0
ENSMUSG00000063651	Cnfn	72383	cornifelin [Source:MGI Symbol;Acc:MGI:1919633]	protein_coding	yes	2.1374e-08	36.1671	0.180105	0.231875		0
ENSMUSG00000031097	Tnni2	21953	troponin I, skeletal, fast 2 [Source:MGI Symbol;Acc:MGI:105070]	protein_coding	yes	0.000512349	0.0659338	0.0535512	0.112851		0
ENSMUSG00000000381	Wap	22373	whey acidic protein [Source:MGI Symbol;Acc:MGI:98943]	protein_coding	yes	0.00201159	13.7398	0.998147	1.00285		0
ENSMUSG00000030693	Klk10	69540	kallikrein related-peptidase 10 [Source:MGI Symbol;Acc:MGI:1916790]	protein_coding	yes	0.000140722	13.7494	0.221249	0.211964		0
ENSMUSG00000070702	Csn1s1	12990	casein alpha s1 [Source:MGI Symbol;Acc:MGI:88540]	protein_coding	yes	0.00167007	8.98727	0.39989	2.36343		0
ENSMUSG00000030713	Klk7	23993	kallikrein related-peptidase 7 (chymotryptic, stratum corneum) [Source:MGI Symbol;Acc:MGI:1346336]	protein_coding	yes	0.00163419	12.103	0.0680215	0.124043		0
ENSMUSG00000022435	Upk3a	22270	uroplakin 3A [Source:MGI Symbol;Acc:MGI:98914]	protein_coding	yes	1.01065e-05	0.0332643	0.0809193	4.65236		0
ENSMUSG00000030785	Cox6a2	12862	cytochrome c oxidase subunit 6A2 [Source:MGI Symbol;Acc:MGI:104649]	protein_coding	yes	0.0162236	0.126053	0.0178133	0.0816925		0
ENSMUSG00000026818	Cel	12613	carboxyl ester lipase [Source:MGI Symbol;Acc:MGI:88374]	protein_coding	yes	4.04052e-06	21.4074	0.0200131	9.89349		0
ENSMUSG00000067149	Jchain	16069	immunoglobulin joining chain [Source:MGI Symbol;Acc:MGI:96493]	protein_coding	yes	0.622556	0.665701	0.0397921	0.134872		0
ENSMUSG00000061397	Krt79	223917	keratin 79 [Source:MGI Symbol;Acc:MGI:2385030]	protein_coding	yes	8.13324e-10	53.2196	0.987468	1.01361		0
ENSMUSG00000050359	Sprr1a	20753	small proline-rich protein 1A [Source:MGI Symbol;Acc:MGI:106660]	protein_coding	yes	1.27774e-09	32.0784	0.156899	0.233469	1	0
ENSMUSG00000006457	Actn3	11474	actinin alpha 3 [Source:MGI Symbol;Acc:MGI:99678]	protein_coding	yes	0.00500231	0.0887464	0.0251302	0.114872		0
ENSMUSG00000001349	Cnn1	12797	calponin 1 [Source:MGI Symbol;Acc:MGI:104979]	protein_coding	yes	6.4091e-07	0.0318553	0.0474537	5.99598		0
ENSMUSG00000033508	Asprv1	67855	aspartic peptidase, retroviral-like 1 [Source:MGI Symbol;Acc:MGI:1915105]	protein_coding	yes	4.22334e-09	31.9678	0.389047	0.395167		0
ENSMUSG00000076934	Iglv1	16142	immunoglobulin lambda variable 1 [Source:MGI Symbol;Acc:MGI:96530]	IG_V_gene	yes	0.900575	0.899985	0.0710353	0.19633		0
ENSMUSG00000076613	Ighg2b	16016	immunoglobulin heavy constant gamma 2B [Source:MGI Symbol;Acc:MGI:96445]	IG_C_gene	yes	0.60721	0.627962	0.140988	0.233725		0
ENSMUSG00000056054	S100a8	20201	S100 calcium binding protein A8 (calgranulin A) [Source:MGI Symbol;Acc:MGI:88244]	protein_coding	yes	0.0235145	6.0998	0.105628	0.148634		0
ENSMUSG00000022878	Adipoq	11450	adiponectin, C1Q and collagen domain containing [Source:MGI Symbol;Acc:MGI:106675]	protein_coding	yes	0.0542808	0.155079	0.0164783	0.134589	-1	0
ENSMUSG00000020953	Coch	12810	cochlin [Source:MGI Symbol;Acc:MGI:1278313]	protein_coding	yes	0.0285295	2.17349	1.12409e-06	58.4439		0
ENSMUSG00000095079	Igha	238447	immunoglobulin heavy constant alpha [Source:MGI Symbol;Acc:MGI:96444]	IG_C_gene	yes	0.393574	0.512573	0.0498109	0.162923		0
ENSMUSG00000056270	Prr9	109314	proline rich 9 [Source:MGI Symbol;Acc:MGI:1925680]	protein_coding	yes	0.00475556	2.21586	0.0256702	0.0469736		0
ENSMUSG00000059632	Krtap8-1	16703	keratin associated protein 8-1 [Source:MGI Symbol;Acc:MGI:1330293]	protein_coding	yes	0.178651	1.11896	0.0193625	0.0473769		0
ENSMUSG00000050756	Defb6	116746	defensin beta 6 [Source:MGI Symbol;Acc:MGI:2151044]	protein_coding	yes	0.00102532	13.3555	0.0683868	0.169759		0
ENSMUSG00000094420	Igkv10-96	692165	immunoglobulin kappa variable 10-96 [Source:MGI Symbol;Acc:MGI:4439561]	IG_V_gene	yes	0.635114	1.51088	0.0754731	0.1555		0
ENSMUSG00000030278	Cidec	14311	cell death-inducing DFFA-like effector c [Source:MGI Symbol;Acc:MGI:95585]	protein_coding	yes	0.0460389	0.155272	0.0217651	0.16095	-1	0
ENSMUSG00000056071	S100a9	20202	S100 calcium binding protein A9 (calgranulin B) [Source:MGI Symbol;Acc:MGI:1338947]	protein_coding	yes	0.441242	1.69501	0.0528702	0.0887196		0
ENSMUSG00000047517	Dmbt1	12945	deleted in malignant brain tumors 1 [Source:MGI Symbol;Acc:MGI:106210]	protein_coding	yes	0.000112654	0.0495438	0.945227	0.936776		0
ENSMUSG00000056328	Myh1	17879	myosin, heavy polypeptide 1, skeletal muscle, adult [Source:MGI Symbol;Acc:MGI:1339711]	protein_coding	yes	0.0342425	0.131239	0.0170956	0.15221		0
ENSMUSG00000094335	Igkv1-117	16098	immunoglobulin kappa variable 1-117 [Source:MGI Symbol;Acc:MGI:4439721]	IG_V_gene	yes	0.359717	2.59091	0.0545564	0.241994		0
ENSMUSG00000056706	Krtap7-1	71363	keratin associated protein 7-1 [Source:MGI Symbol;Acc:MGI:1918613]	protein_coding	yes	0.678465	1.02193	0.0190807	0.0509822		0
ENSMUSG00000102308	2310046K23Rik	76968	RIKEN cDNA 2310046K23 gene [Source:MGI Symbol;Acc:MGI:1924218]	protein_coding	yes	0.000799248	14.3808	0.121116	0.26847		0
ENSMUSG00000024846	Cst6	73720	cystatin E/M [Source:MGI Symbol;Acc:MGI:1920970]	protein_coding	yes	0.00292243	9.11539	0.0441012	0.134246		0
ENSMUSG00000033860	Fgg	99571	fibrinogen gamma chain [Source:MGI Symbol;Acc:MGI:95526]	protein_coding	yes	6.52274e-06	0.0466775	0.0226776	7.86325		0
ENSMUSG00000057465	Saa2	20209	serum amyloid A 2 [Source:MGI Symbol;Acc:MGI:98222]	protein_coding	yes	0.0022051	11.8336	0.373398	2.42506		0
ENSMUSG00000028773	Fabp3	14077	fatty acid binding protein 3, muscle and heart [Source:MGI Symbol;Acc:MGI:95476]	protein_coding	yes	0.577688	0.632943	0.221737	0.249819		0
ENSMUSG00000018830	Myh11	17880	myosin, heavy polypeptide 11, smooth muscle [Source:MGI Symbol;Acc:MGI:102643]	protein_coding	yes	6.4362e-07	0.0416478	0.00774768	7.91321		0
ENSMUSG00000076555	Igkv4-57-1	384514	immunoglobulin kappa variable 4-57-1 [Source:MGI Symbol;Acc:MGI:2686264]	IG_V_gene	yes	0.845217	1.20457	0.132027	0.326325		0
ENSMUSG00000074115	Saa1	20208	serum amyloid A 1 [Source:MGI Symbol;Acc:MGI:98221]	protein_coding	yes	0.00167562	10.4134	0.225221	3.42214		0
ENSMUSG00000051159	Cited1	12705	Cbp/p300-interacting transactivator with Glu/Asp-rich carboxy-terminal domain 1 [Source:MGI Symbol;Acc:MGI:108023]	protein_coding	yes	1.68315e-06	0.0497569	0.213043	3.41123		0
ENSMUSG00000061144	Spink12	78242	serine peptidase inhibitor, Kazal type 12 [Source:MGI Symbol;Acc:MGI:1925492]	protein_coding	yes	0.000283974	5.99205	0.0750965	0.116398		0
ENSMUSG00000026051	Ecrg4	78896	ECRG4 augurin precursor [Source:MGI Symbol;Acc:MGI:1926146]	protein_coding	yes	0.000158816	0.0445213	0.254905	1.71318		0
ENSMUSG00000032496	Ltf	17002	lactotransferrin [Source:MGI Symbol;Acc:MGI:96837]	protein_coding	yes	0.0129163	4.85232	0.373022	0.337835		0
ENSMUSG00000062515	Fabp4	11770	fatty acid binding protein 4, adipocyte [Source:MGI Symbol;Acc:MGI:88038]	protein_coding	yes	0.0223881	0.154933	0.00723719	0.11122	-1	0
ENSMUSG00000074199	Krtdap	64661	keratinocyte differentiation associated protein [Source:MGI Symbol;Acc:MGI:1928282]	protein_coding	yes	0.000212657	11.5663	0.0662478	0.183311		0
ENSMUSG00000032648	Pygm	19309	muscle glycogen phosphorylase [Source:MGI Symbol;Acc:MGI:97830]	protein_coding	yes	0.00487547	0.104918	0.0930857	0.231011		0
ENSMUSG00000022548	Apod	11815	apolipoprotein D [Source:MGI Symbol;Acc:MGI:88056]	protein_coding	yes	0.000467165	0.0595715	0.0504316	4.37144		0
ENSMUSG00000061100	Retnla	57262	resistin like alpha [Source:MGI Symbol;Acc:MGI:1888504]	protein_coding	yes	0.19492	0.422295	0.0437418	0.141249		0
ENSMUSG00000095630	Igkv6-23	637227	immunoglobulin kappa variable 6-23 [Source:MGI Symbol;Acc:MGI:3711980]	IG_V_gene	yes	0.130052	4.37965	0.0748291	0.495377		0
ENSMUSG00000025488	Cox8b	12869	cytochrome c oxidase subunit 8B [Source:MGI Symbol;Acc:MGI:105958]	protein_coding	yes	0.000292442	0.0597512	0.377195	0.473055		0
ENSMUSG00000060962	Dmkn	73712	dermokine [Source:MGI Symbol;Acc:MGI:1920962]	protein_coding	yes	1.94637e-05	16.2024	0.550303	0.592474		0
ENSMUSG00000065592	Mir145a	387163	microRNA 145a [Source:MGI Symbol;Acc:MGI:2676830]	miRNA	yes	0.000490692	0.0991439	0.00291465	11.2056		0
ENSMUSG00000030669	Calca	12310	calcitonin/calcitonin-related polypeptide, alpha [Source:MGI Symbol;Acc:MGI:2151253]	protein_coding	yes	0.202165	0.758025	0.297152	0.278823		0
ENSMUSG00000027446	Cstdc2	77705	cystatin domain containing 2 [Source:MGI Symbol;Acc:MGI:1924955]	protein_coding	yes	3.55038e-11	0.0268567	0.63401	0.721723		0
ENSMUSG00000026574	Dpt	56429	dermatopontin [Source:MGI Symbol;Acc:MGI:1928392]	protein_coding	yes	0.0178397	0.16694	0.00963852	0.0989736		0
ENSMUSG00000068697	Myoz1	59011	myozenin 1 [Source:MGI Symbol;Acc:MGI:1929471]	protein_coding	yes	0.00812215	0.138573	0.073328	0.195025		0
ENSMUSG00000016349	Eef1a2	13628	eukaryotic translation elongation factor 1 alpha 2 [Source:MGI Symbol;Acc:MGI:1096317]	protein_coding	yes	0.0113687	0.138458	0.0288883	0.157179		0
ENSMUSG00000045566	Sprr4	229562	small proline-rich protein 4 [Source:MGI Symbol;Acc:MGI:2654508]	protein_coding	yes	2.60182e-05	10.9585	0.105515	0.201946		0
ENSMUSG00000040147	Maob	109731	monoamine oxidase B [Source:MGI Symbol;Acc:MGI:96916]	protein_coding	yes	0.0555742	0.406934	1.1388e-05	30.3502		0
ENSMUSG00000028255	Clca1	23844	chloride channel accessory 1 [Source:MGI Symbol;Acc:MGI:1346342]	protein_coding	yes	0.568387	0.616026	0.036131	6.22216		0
ENSMUSG00000031551	Ido1	15930	indoleamine 2,3-dioxygenase 1 [Source:MGI Symbol;Acc:MGI:96416]	protein_coding	yes	5.6913e-09	0.0704471	0.228971	3.50178		0
ENSMUSG00000031980	Agt	11606	angiotensinogen (serpin peptidase inhibitor, clade A, member 8) [Source:MGI Symbol;Acc:MGI:87963]	protein_coding	yes	3.23154e-06	0.060984	0.0267146	4.9366		0
ENSMUSG00000076607	Igkj4	110762	immunoglobulin kappa joining 4 [Source:MGI Symbol;Acc:MGI:1316692]	IG_J_gene	yes	0.841408	0.845248	0.0602134	0.267127		0
ENSMUSG00000094686	Ccl21a	18829	chemokine (C-C motif) ligand 21A (serine) [Source:MGI Symbol;Acc:MGI:1349183]	protein_coding	yes	0.250698	0.369371	0.0794324	0.251915		0
ENSMUSG00000066975	Cryba4	12959	crystallin, beta A4 [Source:MGI Symbol;Acc:MGI:102716]	protein_coding	yes	2.04564e-07	18.4766	0.780577	0.775504	1	0
ENSMUSG00000094797	Igkv6-15	108022	immunoglobulin kappa variable 6-15 [Source:MGI Symbol;Acc:MGI:1330831]	IG_V_gene	yes	0.232537	0.351955	0.195986	0.373569		0
ENSMUSG00000029829	Tmem213	77522	transmembrane protein 213 [Source:MGI Symbol;Acc:MGI:1924772]	protein_coding	yes	4.24699e-08	25.5154	0.0983057	2.05885		0
ENSMUSG00000026208	Des	13346	desmin [Source:MGI Symbol;Acc:MGI:94885]	protein_coding	yes	0.0705533	0.266256	0.0100498	0.109253		0
ENSMUSG00000022991	Lalba	16770	lactalbumin, alpha [Source:MGI Symbol;Acc:MGI:96742]	protein_coding	yes	0.000696785	14.2369	0.19923	2.33827		0
ENSMUSG00000044737	Klk14	317653	kallikrein related-peptidase 14 [Source:MGI Symbol;Acc:MGI:2447564]	protein_coding	yes	0.00061061	8.14946	0.215231	0.282994		0
ENSMUSG00000041984	Rptn	20129	repetin [Source:MGI Symbol;Acc:MGI:1099055]	protein_coding	yes	0.00133798	6.24106	0.0653085	0.148914		0
ENSMUSG00000021622	Ckmt2	76722	creatine kinase, mitochondrial 2 [Source:MGI Symbol;Acc:MGI:1923972]	protein_coding	yes	0.0123814	0.150002	0.0823957	0.239847		0
ENSMUSG00000038670	Mybpc2	233199	myosin binding protein C, fast-type [Source:MGI Symbol;Acc:MGI:1336170]	protein_coding	yes	0.00428605	0.128612	0.116433	0.263349		0
ENSMUSG00000076543	Igkv4-74	236047	immunoglobulin kappa variable 4-74 [Source:MGI Symbol;Acc:MGI:3779447]	IG_V_gene	yes	0.292136	2.87404	0.0872817	0.578906		0
ENSMUSG00000078949	R3hdml	100043899	R3H domain containing-like [Source:MGI Symbol;Acc:MGI:3650937]	protein_coding	yes	5.59915e-06	0.0635648	0.320324	0.450584		0
ENSMUSG00000048455	Sprr1b	20754	small proline-rich protein 1B [Source:MGI Symbol;Acc:MGI:106659]	protein_coding	yes	0.00623227	5.47464	0.0831413	0.180577		0
ENSMUSG00000020475	Pgam2	56012	phosphoglycerate mutase 2 [Source:MGI Symbol;Acc:MGI:1933118]	protein_coding	yes	0.0044867	0.137359	0.174536	0.294509		0
ENSMUSG00000094433	Igkv5-43	381783	immunoglobulin kappa chain variable 5-43 [Source:MGI Symbol;Acc:MGI:4943320]	IG_V_gene	yes	0.566241	0.618983	0.11659	0.422819		0
ENSMUSG00000076731	Ighv8-12	780960	immunoglobulin heavy variable V8-12 [Source:MGI Symbol;Acc:MGI:3642873]	IG_V_gene	yes	0.145146	3.58342	0.106629	0.375832		0
ENSMUSG00000027861	Casq2	12373	calsequestrin 2 [Source:MGI Symbol;Acc:MGI:1309469]	protein_coding	yes	1.25657e-08	0.0374853	0.554151	0.696879		0
ENSMUSG00000013936	Myl2	17906	myosin, light polypeptide 2, regulatory, cardiac, slow [Source:MGI Symbol;Acc:MGI:97272]	protein_coding	yes	0.0703223	0.256411	0.124551	0.256321		0
ENSMUSG00000074445	Sprr2a3	100042514	small proline-rich protein 2A3 [Source:MGI Symbol;Acc:MGI:3845028]	protein_coding	yes	0.00787019	8.73549	0.388566	0.564478		0
ENSMUSG00000025784	Clec3b	21922	C-type lectin domain family 3, member b [Source:MGI Symbol;Acc:MGI:104540]	protein_coding	yes	0.043068	0.254492	0.0315237	0.143543		0
ENSMUSG00000028435	Aqp3	11828	aquaporin 3 [Source:MGI Symbol;Acc:MGI:1333777]	protein_coding	yes	4.75057e-06	13.6799	0.200982	0.434354		0
ENSMUSG00000044055	Otos	260301	otospiralin [Source:MGI Symbol;Acc:MGI:2672814]	protein_coding	yes	1.40684e-06	0.0475452	0.402228	1.56957		0
ENSMUSG00000043613	Mmp3	17392	matrix metallopeptidase 3 [Source:MGI Symbol;Acc:MGI:97010]	protein_coding	yes	0.0112853	0.191668	0.00170437	0.0872233		0
ENSMUSG00000024471	Myot	58916	myotilin [Source:MGI Symbol;Acc:MGI:1889800]	protein_coding	yes	0.0112594	0.164374	0.0469671	0.205261		0
ENSMUSG00000032327	Stra6	20897	stimulated by retinoic acid gene 6 [Source:MGI Symbol;Acc:MGI:107742]	protein_coding	yes	5.27538e-08	20.1315	0.702271	1.31494	1	0
ENSMUSG00000076604	Igkj1	110759	immunoglobulin kappa joining 1 [Source:MGI Symbol;Acc:MGI:1316689]	IG_J_gene	yes	0.870799	0.868931	0.708079	0.851912		0
ENSMUSG00000030546	Plin1	103968	perilipin 1 [Source:MGI Symbol;Acc:MGI:1890505]	protein_coding	yes	0.0317016	0.179876	0.0431955	0.302177		0
ENSMUSG00000007122	Casq1	12372	calsequestrin 1 [Source:MGI Symbol;Acc:MGI:1309468]	protein_coding	yes	0.00308001	0.127706	0.0695521	0.243127		0
ENSMUSG00000035451	Foxa1	15375	forkhead box A1 [Source:MGI Symbol;Acc:MGI:1347472]	protein_coding	yes	5.32039e-08	0.0538959	0.459016	1.73283		0
ENSMUSG00000036446	Lum	17022	lumican [Source:MGI Symbol;Acc:MGI:109347]	protein_coding	yes	0.0400869	0.287959	0.00115062	0.0730679		0
ENSMUSG00000023064	Sncg	20618	synuclein, gamma [Source:MGI Symbol;Acc:MGI:1298397]	protein_coding	yes	0.0218445	0.19932	0.0563067	0.292387		0
ENSMUSG00000060600	Eno3	13808	enolase 3, beta muscle [Source:MGI Symbol;Acc:MGI:95395]	protein_coding	yes	0.0105906	0.180421	0.0944652	0.255867		0
ENSMUSG00000076608	Igkj5	110763	immunoglobulin kappa joining 5 [Source:MGI Symbol;Acc:MGI:1316738]	IG_J_gene	yes	0.571883	0.659985	0.100858	0.322871		0
ENSMUSG00000096715	Igkv3-4	626347	immunoglobulin kappa variable 3-4 [Source:MGI Symbol;Acc:MGI:1330855]	IG_V_gene	yes	0.377673	1.99006	0.17057	0.353555		0
ENSMUSG00000020061	Mybpc1	109272	myosin binding protein C, slow-type [Source:MGI Symbol;Acc:MGI:1336213]	protein_coding	yes	0.00606751	0.1429	0.0896766	0.289856		0
ENSMUSG00000025479	Cyp2e1	13106	cytochrome P450, family 2, subfamily e, polypeptide 1 [Source:MGI Symbol;Acc:MGI:88607]	protein_coding	yes	0.464467	0.600841	0.143529	0.275554		0
ENSMUSG00000059201	Lep	16846	leptin [Source:MGI Symbol;Acc:MGI:104663]	protein_coding	yes	0.0370716	0.179475	0.0817821	0.438165	-1	0
ENSMUSG00000024512	Dynap	75577	dynactin associated protein [Source:MGI Symbol;Acc:MGI:1922827]	protein_coding	yes	9.35528e-08	16.0734	0.614983	0.687292		0
ENSMUSG00000104939	Gm33651	102636643	predicted gene, 33651 [Source:MGI Symbol;Acc:MGI:5592810]	lncRNA	yes	0.23892	0.404198	0.0522521	3.97676		0
ENSMUSG00000002944	Cd36	12491	CD36 molecule [Source:MGI Symbol;Acc:MGI:107899]	protein_coding	yes	0.0150513	0.17085	0.0113748	0.202542	-1	0
ENSMUSG00000031710	Ucp1	22227	uncoupling protein 1 (mitochondrial, proton carrier) [Source:MGI Symbol;Acc:MGI:98894]	protein_coding	yes	0.0193666	0.137356	0.273362	0.933738		0
ENSMUSG00000024903	Lao1	100470	L-amino acid oxidase 1 [Source:MGI Symbol;Acc:MGI:2140628]	protein_coding	yes	0.00936763	4.71568	0.025668	5.22943		0
ENSMUSG00000059430	Actg2	11468	actin, gamma 2, smooth muscle, enteric [Source:MGI Symbol;Acc:MGI:104589]	protein_coding	yes	3.11622e-05	0.105805	0.0319959	4.67411		0
ENSMUSG00000047564	Krtap3-1	69473	keratin associated protein 3-1 [Source:MGI Symbol;Acc:MGI:1916723]	protein_coding	yes	#DIV/0!	1	0.0219252	0.0994436		0
ENSMUSG00000076612	Ighg2c	404711	immunoglobulin heavy constant gamma 2C [Source:MGI Symbol;Acc:MGI:2686979]	IG_C_gene	yes	0.441995	0.583798	0.120441	0.295886		0
ENSMUSG00000041559	Fmod	14264	fibromodulin [Source:MGI Symbol;Acc:MGI:1328364]	protein_coding	yes	4.5597e-08	0.0504317	0.289145	1.63639		0
ENSMUSG00000063661	Krt73	223915	keratin 73 [Source:MGI Symbol;Acc:MGI:3607712]	protein_coding	yes	1.13192e-05	3.13718	0.0886198	0.160859		0
ENSMUSG00000046352	Gjb2	14619	gap junction protein, beta 2 [Source:MGI Symbol;Acc:MGI:95720]	protein_coding	yes	3.32127e-06	10.6417	0.773261	1.27718		0
ENSMUSG00000022836	Mylk	107589	myosin, light polypeptide kinase [Source:MGI Symbol;Acc:MGI:894806]	protein_coding	yes	4.30616e-07	0.0738182	0.00572712	5.46216		0
ENSMUSG00000027513	Pck1	18534	phosphoenolpyruvate carboxykinase 1, cytosolic [Source:MGI Symbol;Acc:MGI:97501]	protein_coding	yes	0.0196962	0.177191	0.0398977	0.329782		0
ENSMUSG00000091898	Tnnc1	21924	troponin C, cardiac/slow skeletal [Source:MGI Symbol;Acc:MGI:98779]	protein_coding	yes	0.117379	0.35566	0.0915918	0.24005		0
ENSMUSG00000056350	Krtap13-1	268905	keratin associated protein 13-1 [Source:MGI Symbol;Acc:MGI:2146359]	protein_coding	yes	0.743899	1.01282	0.0162228	0.0952796		0
ENSMUSG00000052415	Tchh	99681	trichohyalin [Source:MGI Symbol;Acc:MGI:2177944]	protein_coding	yes	0.00562146	1.50389	0.04402	0.116767		0
ENSMUSG00000053522	Lgals7	16858	lectin, galactose binding, soluble 7 [Source:MGI Symbol;Acc:MGI:1316742]	protein_coding	yes	0.000124866	8.52923	0.00666257	0.174281		0
ENSMUSG00000028132	Tlcd4	99887	TLC domain containing 4 [Source:MGI Symbol;Acc:MGI:1923195]	protein_coding	yes	4.72709e-08	0.0646908	0.257583	2.04457		0
ENSMUSG00000022931	Krtap15	26560	keratin associated protein 15 [Source:MGI Symbol;Acc:MGI:1347350]	protein_coding	yes	0.236052	1.04752	0.0195873	0.101211		0
ENSMUSG00000012705	Retn	57264	resistin [Source:MGI Symbol;Acc:MGI:1888506]	protein_coding	yes	0.176187	0.401553	0.110427	0.283644	-1	0
ENSMUSG00000056632	Dsg3	13512	desmoglein 3 [Source:MGI Symbol;Acc:MGI:99499]	protein_coding	yes	6.10791e-07	11.8503	0.898868	1.09067		0
ENSMUSG00000069722	Krtap3-3	66380	keratin associated protein 3-3 [Source:MGI Symbol;Acc:MGI:1913630]	protein_coding	yes	0.193652	1.04166	0.0195289	0.101293		0
ENSMUSG00000056973	Ces1d	104158	carboxylesterase 1D [Source:MGI Symbol;Acc:MGI:2148202]	protein_coding	yes	0.00482734	0.157283	0.538191	0.635194		0
ENSMUSG00000018893	Mb	17189	myoglobin [Source:MGI Symbol;Acc:MGI:96922]	protein_coding	yes	0.0038671	0.160784	0.376155	1.94666		0
ENSMUSG00000076587	Igkv6-20	108024	immunoglobulin kappa variable 6-20 [Source:MGI Symbol;Acc:MGI:1330836]	IG_V_gene	yes	0.0629852	4.79137	0.250416	0.709378		0
ENSMUSG00000002831	Plin4	57435	perilipin 4 [Source:MGI Symbol;Acc:MGI:1929709]	protein_coding	yes	0.00176343	0.117942	0.273087	0.548904		0
ENSMUSG00000033196	Myh2	17882	myosin, heavy polypeptide 2, skeletal muscle, adult [Source:MGI Symbol;Acc:MGI:1339710]	protein_coding	yes	0.0227903	0.192529	0.0352449	0.280028		0
ENSMUSG00000070419	Cyp3a57	622127	cytochrome P450, family 3, subfamily a, polypeptide 57 [Source:MGI Symbol;Acc:MGI:3646373]	protein_coding	yes	3.9909e-05	0.1055	0.595793	1.52206		0
ENSMUSG00000109305	Smim38	100040049	small integral membrane protein 38 [Source:MGI Symbol;Acc:MGI:1916283]	protein_coding	yes	4.51616e-05	0.121726	0.119038	3.48101		0
ENSMUSG00000020218	Wif1	24117	Wnt inhibitory factor 1 [Source:MGI Symbol;Acc:MGI:1344332]	protein_coding	yes	0.000126108	7.48163	0.000351557	7.77423		0
ENSMUSG00000095794	Igkv6-17	667865	immunoglobulin kappa variable 6-17 [Source:MGI Symbol;Acc:MGI:1330833]	IG_V_gene	yes	0.706071	1.36086	0.123835	0.442282		0
ENSMUSG00000035592	Krt33a	71888	keratin 33A [Source:MGI Symbol;Acc:MGI:1919138]	protein_coding	yes	0.262977	1.04069	0.0252821	0.110835		0
ENSMUSG00000035186	Ubd	24108	ubiquitin D [Source:MGI Symbol;Acc:MGI:1344410]	protein_coding	yes	0.116116	2.79888	0.0325033	0.245622		0
ENSMUSG00000096336	Igkv1-135	243420	immunoglobulin kappa variable 1-135 [Source:MGI Symbol;Acc:MGI:3819952]	IG_V_gene	yes	0.652346	1.38561	0.127236	0.363756		0
ENSMUSG00000040694	Apobec2	11811	apolipoprotein B mRNA editing enzyme, catalytic polypeptide 2 [Source:MGI Symbol;Acc:MGI:1343178]	protein_coding	yes	0.00689463	0.209615	0.0784815	0.247846		0
ENSMUSG00000078131	Krtap1-3	435273	keratin associated protein 1-3 [Source:MGI Symbol;Acc:MGI:3650443]	protein_coding	yes	0.0601085	1.36761	0.029178	0.117134		0
ENSMUSG00000052305	Hbb-bs	100503605	hemoglobin, beta adult s chain [Source:MGI Symbol;Acc:MGI:5474852]	protein_coding	yes	0.0724114	0.243286	0.190577	1.93309		0
ENSMUSG00000096632	Igkv9-124	243431	immunoglobulin kappa chain variable 9-124 [Source:MGI Symbol;Acc:MGI:3646892]	IG_V_gene	yes	0.256296	2.51356	0.179299	0.599518		0
ENSMUSG00000093861	Igkv1-110	381777	immunoglobulin kappa variable 1-110 [Source:MGI Symbol;Acc:MGI:4439558]	IG_V_gene	yes	0.386736	1.7504	0.0933161	0.267739		0
ENSMUSG00000075307	Klhl41	228003	kelch-like 41 [Source:MGI Symbol;Acc:MGI:2683854]	protein_coding	yes	0.0152654	0.22507	0.0567515	0.24258		0
ENSMUSG00000076563	Igkv5-48	619846	immunoglobulin kappa variable 5-48 [Source:MGI Symbol;Acc:MGI:3642817]	IG_V_gene	yes	0.860302	0.869469	0.12204	0.550926		0
ENSMUSG00000029154	Cwh43	231293	cell wall biogenesis 43 C-terminal homolog [Source:MGI Symbol;Acc:MGI:2444131]	protein_coding	yes	2.58588e-08	13.2499	0.599252	0.700192		0
ENSMUSG00000074766	Ism1	319909	isthmin 1, angiogenesis inhibitor [Source:MGI Symbol;Acc:MGI:2442963]	protein_coding	yes	9.88347e-08	0.112085	0.00165016	7.93849		0
ENSMUSG00000027270	Lamp5	76161	lysosomal-associated membrane protein family, member 5 [Source:MGI Symbol;Acc:MGI:1923411]	protein_coding	yes	0.351846	1.59668	2.38008e-06	15.1852		0
ENSMUSG00000076569	Igkv5-39	620017	immunoglobulin kappa variable 5-39 [Source:MGI Symbol;Acc:MGI:2686255]	IG_V_gene	yes	0.0666969	4.07775	0.108782	0.454639		0
ENSMUSG00000061068	Mcpt4	17227	mast cell protease 4 [Source:MGI Symbol;Acc:MGI:96940]	protein_coding	yes	0.0145834	0.307789	0.0210657	0.140076		0
ENSMUSG00000046354	Defb14	244332	defensin beta 14 [Source:MGI Symbol;Acc:MGI:2675345]	protein_coding	yes	0.00817419	3.25911	0.347334	0.398176		0
ENSMUSG00000043485	Krt34	16672	keratin 34 [Source:MGI Symbol;Acc:MGI:1309994]	protein_coding	yes	0.94197	0.998509	0.023564	0.116348		0
ENSMUSG00000075567	Krtap1-4	629873	keratin associated protein 1-4 [Source:MGI Symbol;Acc:MGI:3651229]	protein_coding	yes	0.208764	1.1122	0.0355228	0.12958		0
ENSMUSG00000040564	Apoc1	11812	apolipoprotein C-I [Source:MGI Symbol;Acc:MGI:88053]	protein_coding	yes	0.000585044	0.147228	0.0265792	4.76785		0
ENSMUSG00000026417	Pigr	18703	polymeric immunoglobulin receptor [Source:MGI Symbol;Acc:MGI:103080]	protein_coding	yes	0.116745	3.25412	0.91244	0.933013		0
ENSMUSG00000026258	Snorc	73234	secondary ossification center associated regulator of chondrocyte maturation [Source:MGI Symbol;Acc:MGI:1920484]	protein_coding	yes	0.581476	0.643263	0.0379969	3.04242		0
ENSMUSG00000030470	Csrp3	13009	cysteine and glycine-rich protein 3 [Source:MGI Symbol;Acc:MGI:1330824]	protein_coding	yes	0.0437198	0.294988	0.0482908	0.221037		0
ENSMUSG00000067616	Klk11	56538	kallikrein related-peptidase 11 [Source:MGI Symbol;Acc:MGI:1929977]	protein_coding	yes	2.3032e-07	6.13481	0.903133	0.916517		0
ENSMUSG00000094117	Igkv3-12	667914	immunoglobulin kappa variable 3-12 [Source:MGI Symbol;Acc:MGI:1330815]	IG_V_gene	yes	0.728901	1.22673	0.155654	0.29027		0
ENSMUSG00000024330	Col11a2	12815	collagen, type XI, alpha 2 [Source:MGI Symbol;Acc:MGI:88447]	protein_coding	yes	0.00585413	0.343475	0.0183436	1.63912		0
ENSMUSG00000000402	Egfl6	54156	EGF-like-domain, multiple 6 [Source:MGI Symbol;Acc:MGI:1858599]	protein_coding	yes	0.167504	0.525963	0.00789498	9.2346		0
ENSMUSG00000023046	Igfbp6	16012	insulin-like growth factor binding protein 6 [Source:MGI Symbol;Acc:MGI:96441]	protein_coding	yes	0.0438028	0.349066	0.00496933	0.116583		0
ENSMUSG00000018907	Alox12e	11685	arachidonate lipoxygenase, epidermal [Source:MGI Symbol;Acc:MGI:1274790]	protein_coding	yes	0.270519	1.99229	0.806195	0.866037		0
ENSMUSG00000020467	Efemp1	216616	epidermal growth factor-containing fibulin-like extracellular matrix protein 1 [Source:MGI Symbol;Acc:MGI:1339998]	protein_coding	yes	0.0399362	0.301669	0.0253185	0.18612		0
ENSMUSG00000032532	Cck	12424	cholecystokinin [Source:MGI Symbol;Acc:MGI:88297]	protein_coding	yes	2.22522e-05	0.100657	0.144418	2.5282		0
ENSMUSG00000092586	Ly6g6c	68468	lymphocyte antigen 6 complex, locus G6C [Source:MGI Symbol;Acc:MGI:2148930]	protein_coding	yes	2.06532e-07	12.0404	0.577871	0.71754		0
ENSMUSG00000091212	Krtap11-1	16693	keratin associated protein 11-1 [Source:MGI Symbol;Acc:MGI:99447]	protein_coding	yes	0.858655	1.00389	0.0379321	0.136447		0
ENSMUSG00000065843	Gm25186	115488250	predicted gene, 25186 [Source:MGI Symbol;Acc:MGI:5454963]	snRNA	yes	7.26525e-06	10.5566	0.370232	1.75765		0
ENSMUSG00000006221	Hspb7	29818	heat shock protein family, member 7 (cardiovascular) [Source:MGI Symbol;Acc:MGI:1352494]	protein_coding	yes	0.0294216	0.241941	0.0495583	0.28163		0
ENSMUSG00000064023	Klk8	259277	kallikrein related-peptidase 8 [Source:MGI Symbol;Acc:MGI:1343327]	protein_coding	yes	5.219e-05	7.39438	0.0912406	0.294272		0
ENSMUSG00000020566	Atp6v1c2	68775	ATPase, H+ transporting, lysosomal V1 subunit C2 [Source:MGI Symbol;Acc:MGI:1916025]	protein_coding	yes	1.05229e-07	14.2065	0.543641	1.41785		0
ENSMUSG00000057723	Krt33b	16671	keratin 33B [Source:MGI Symbol;Acc:MGI:1309991]	protein_coding	yes	0.488968	1.01271	0.023887	0.122359		0
ENSMUSG00000035783	Acta2	11475	actin alpha 2, smooth muscle, aorta [Source:MGI Symbol;Acc:MGI:87909]	protein_coding	yes	0.000375654	0.118226	0.00366955	4.19595		0
ENSMUSG00000030976	Tex36	73808	testis expressed 36 [Source:MGI Symbol;Acc:MGI:1921058]	protein_coding	yes	0.0716551	3.67841	2.24234e-05	5.75574		0
ENSMUSG00000076605	Igkj2	110760	immunoglobulin kappa joining 2 [Source:MGI Symbol;Acc:MGI:1316690]	IG_J_gene	yes	0.760517	1.20937	0.138454	0.337263		0
ENSMUSG00000076538	Igkv13-84	692152	immunoglobulin kappa chain variable 13-84 [Source:MGI Symbol;Acc:MGI:96514]	IG_V_gene	yes	0.822682	0.834469	0.268188	0.748404		0
ENSMUSG00000001506	Col1a1	12842	collagen, type I, alpha 1 [Source:MGI Symbol;Acc:MGI:88467]	protein_coding	yes	0.0707718	0.367183	0.0048994	0.129449		0
ENSMUSG00000010122	Slc47a1	67473	solute carrier family 47, member 1 [Source:MGI Symbol;Acc:MGI:1914723]	protein_coding	yes	1.98889e-09	0.0696052	0.348859	1.73343		0
ENSMUSG00000025129	Ppp1r27	68701	protein phosphatase 1, regulatory subunit 27 [Source:MGI Symbol;Acc:MGI:1915951]	protein_coding	yes	0.0237152	0.269949	0.0921382	0.273517		0
ENSMUSG00000052374	Actn2	11472	actinin alpha 2 [Source:MGI Symbol;Acc:MGI:109192]	protein_coding	yes	0.0230613	0.229685	0.0546187	0.288836		0
ENSMUSG00000067818	Myl9	98932	myosin, light polypeptide 9, regulatory [Source:MGI Symbol;Acc:MGI:2138915]	protein_coding	yes	0.000663281	0.132911	0.00847423	4.22387		0
ENSMUSG00000029675	Eln	13717	elastin [Source:MGI Symbol;Acc:MGI:95317]	protein_coding	yes	2.38503e-06	0.0713803	0.112272	2.00407		0
ENSMUSG00000040026	Saa3	20210	serum amyloid A 3 [Source:MGI Symbol;Acc:MGI:98223]	protein_coding	yes	0.0179758	3.51725	0.438044	0.521883		0
ENSMUSG00000076549	Igkv4-68	384515	immunoglobulin kappa variable 4-68 [Source:MGI Symbol;Acc:MGI:2686265]	IG_V_gene	yes	0.306575	2.10483	0.310757	0.551211		0
ENSMUSG00000024990	Rbp4	19662	retinol binding protein 4, plasma [Source:MGI Symbol;Acc:MGI:97879]	protein_coding	yes	0.074747	0.311483	0.046004	0.29536		0
ENSMUSG00000058368	Krtap21-1	170656	keratin associated protein 21-1 [Source:MGI Symbol;Acc:MGI:2157767]	protein_coding	yes	0.752375	0.985416	0.0211948	0.121529		0
ENSMUSG00000045545	Krt14	16664	keratin 14 [Source:MGI Symbol;Acc:MGI:96688]	protein_coding	yes	5.67587e-05	5.33406	0.964539	1.03196		0
ENSMUSG00000049723	Mmp12	17381	matrix metallopeptidase 12 [Source:MGI Symbol;Acc:MGI:97005]	protein_coding	yes	0.108732	1.90561	0.248336	0.325448		0
ENSMUSG00000094006	Igkv4-59	667683	immunoglobulin kappa variable 4-59 [Source:MGI Symbol;Acc:MGI:3646808]	IG_V_gene	yes	0.0833711	3.21914	0.116461	0.382316		0
ENSMUSG00000064179	Tnnt1	21955	troponin T1, skeletal, slow [Source:MGI Symbol;Acc:MGI:1333868]	protein_coding	yes	0.0594818	0.318224	0.113674	0.310677		0
ENSMUSG00000061259	Tmprss11d	231382	transmembrane protease, serine 11d [Source:MGI Symbol;Acc:MGI:2385221]	protein_coding	yes	1.04566e-07	10.5429	0.686291	0.763767		0
ENSMUSG00000024578	Il17b	56069	interleukin 17B [Source:MGI Symbol;Acc:MGI:1928397]	protein_coding	yes	2.51573e-05	0.241379	0.0213847	6.80874		0
ENSMUSG00000029236	Nmu	56183	neuromedin U [Source:MGI Symbol;Acc:MGI:1860476]	protein_coding	yes	0.00100142	0.134476	0.493189	1.26604		0
ENSMUSG00000059741	Myl3	17897	myosin, light polypeptide 3 [Source:MGI Symbol;Acc:MGI:97268]	protein_coding	yes	0.0614496	0.31712	0.251618	0.425385		0
ENSMUSG00000069805	Fbp1	14121	fructose bisphosphatase 1 [Source:MGI Symbol;Acc:MGI:95492]	protein_coding	yes	0.0029351	6.44539	0.0688243	0.544558		0
ENSMUSG00000067614	Krt86	16679	keratin 86 [Source:MGI Symbol;Acc:MGI:109362]	protein_coding	yes	0.685803	0.994291	0.026444	0.133439		0
ENSMUSG00000009185	Ccl8	20307	chemokine (C-C motif) ligand 8 [Source:MGI Symbol;Acc:MGI:101878]	protein_coding	yes	0.480368	1.32096	0.00788782	0.115085		0
ENSMUSG00000054146	Krt15	16665	keratin 15 [Source:MGI Symbol;Acc:MGI:96689]	protein_coding	yes	0.0133551	0.325303	0.227947	1.81097		0
ENSMUSG00000029683	Lmod2	93677	leiomodin 2 (cardiac) [Source:MGI Symbol;Acc:MGI:2135672]	protein_coding	yes	0.0728991	0.338974	0.0670062	0.284093		0
ENSMUSG00000031636	Pdlim3	53318	PDZ and LIM domain 3 [Source:MGI Symbol;Acc:MGI:1859274]	protein_coding	yes	3.26865e-07	0.119559	0.0248375	3.92633		0
ENSMUSG00000023078	Cxcl13	55985	chemokine (C-X-C motif) ligand 13 [Source:MGI Symbol;Acc:MGI:1888499]	protein_coding	yes	0.254832	0.556588	0.0294776	0.174471		0
ENSMUSG00000069919	Hba-a1	15122	hemoglobin alpha, adult chain 1 [Source:MGI Symbol;Acc:MGI:96015]	protein_coding	yes	0.0835937	0.276784	0.138792	1.90504		0
ENSMUSG00000000792	Slc5a5	114479	solute carrier family 5 (sodium iodide symporter), member 5 [Source:MGI Symbol;Acc:MGI:2149330]	protein_coding	yes	0.0488352	0.338714	0.980022	0.979296		0
ENSMUSG00000033022	Cdo1	12583	cysteine dioxygenase 1, cytosolic [Source:MGI Symbol;Acc:MGI:105925]	protein_coding	yes	0.000201203	0.147415	0.542127	1.5667		0
ENSMUSG00000039323	Igfbp2	16008	insulin-like growth factor binding protein 2 [Source:MGI Symbol;Acc:MGI:96437]	protein_coding	yes	4.24165e-05	0.135075	0.049278	3.59901		0
ENSMUSG00000047253	Krtap1-5	69664	keratin associated protein 1-5 [Source:MGI Symbol;Acc:MGI:1916914]	protein_coding	yes	0.00334748	1.39015	0.0173925	0.119127		0
ENSMUSG00000017002	Slpi	20568	secretory leukocyte peptidase inhibitor [Source:MGI Symbol;Acc:MGI:109297]	protein_coding	yes	0.31862	1.73181	0.00113424	0.120634		0
ENSMUSG00000035896	Rnase1	19752	ribonuclease, RNase A family, 1 (pancreatic) [Source:MGI Symbol;Acc:MGI:97919]	protein_coding	yes	3.09821e-05	6.20605	0.148287	3.10977		0
ENSMUSG00000031757	Mt4	17752	metallothionein 4 [Source:MGI Symbol;Acc:MGI:99692]	protein_coding	yes	0.850176	1.01389	0.0414903	0.150173		0
ENSMUSG00000022225	Cma1	17228	chymase 1, mast cell [Source:MGI Symbol;Acc:MGI:96941]	protein_coding	yes	0.00785984	0.303939	0.0120809	0.142944		0
ENSMUSG00000076937	Iglc2	110786	immunoglobulin lambda constant 2 [Source:MGI Symbol;Acc:MGI:99547]	IG_C_gene	yes	0.821115	0.877344	0.0619256	0.262345		0
ENSMUSG00000055298	Ctsj	26898	cathepsin J [Source:MGI Symbol;Acc:MGI:1349426]	protein_coding	yes	1.77876e-05	0.188828	0.664958	0.68378		0
ENSMUSG00000069721	Krtap3-2	66708	keratin associated protein 3-2 [Source:MGI Symbol;Acc:MGI:1913958]	protein_coding	yes	0.271792	1.05953	0.0232777	0.130488		0
ENSMUSG00000096464	Ighv2-2	777686	immunoglobulin heavy variable 2-2 [Source:MGI Symbol;Acc:MGI:4439894]	IG_V_gene	yes	0.299976	0.470292	0.229587	0.574759		0
ENSMUSG00000076606	Igkj3	110761	immunoglobulin kappa joining 3 [Source:MGI Symbol;Acc:MGI:1316691]	IG_J_gene	yes	0.876268	1.1107	0.464647	0.674638		0
ENSMUSG00000100444	C530043A13Rik	102633705	RIKEN cDNA C530043A13 gene [Source:MGI Symbol;Acc:MGI:2441914]	lncRNA	yes	0.00836183	0.236111	0.327336	1.89046		0
ENSMUSG00000064369	mt-Te		mitochondrially encoded tRNA glutamic acid [Source:MGI Symbol;Acc:MGI:102488]	Mt_tRNA	yes	0.000883603	0.115873	0.827816	0.906057		0
ENSMUSG00000116190	Gm41386	105246024	predicted gene, 41386 [Source:MGI Symbol;Acc:MGI:5624271]	lncRNA	yes	1.40523e-08	10.3964	0.712338	0.77816		0
ENSMUSG00000042436	Mfap4	76293	microfibrillar-associated protein 4 [Source:MGI Symbol;Acc:MGI:1342276]	protein_coding	yes	0.114436	0.400061	0.00125289	0.137469		0
ENSMUSG00000039196	Orm1	18405	orosomucoid 1 [Source:MGI Symbol;Acc:MGI:97443]	protein_coding	yes	0.0617342	0.312883	0.0490493	0.300293		0
ENSMUSG00000116336	Gm49425		predicted gene, 49425 [Source:MGI Symbol;Acc:MGI:6155060]	protein_coding	yes	0.459578	1.0414	0.0438157	0.155752		0
ENSMUSG00000022123	Scel	64929	sciellin [Source:MGI Symbol;Acc:MGI:1891228]	protein_coding	yes	5.09331e-08	9.45039	0.42594	0.604417		0
ENSMUSG00000029375	Cxcl15	20309	chemokine (C-X-C motif) ligand 15 [Source:MGI Symbol;Acc:MGI:1339941]	protein_coding	yes	0.00794862	0.235367	0.817334	1.19353		0
ENSMUSG00000095335	Igkv3-5	667940	immunoglobulin kappa chain variable 3-5 [Source:MGI Symbol;Acc:MGI:1330854]	IG_V_gene	yes	0.878491	0.97334	0.0788807	0.183379		0
ENSMUSG00000067615	Krt81	64818	keratin 81 [Source:MGI Symbol;Acc:MGI:1928858]	protein_coding	yes	0.179796	1.00666	0.0246399	0.138643		0
ENSMUSG00000042045	Sln	66402	sarcolipin [Source:MGI Symbol;Acc:MGI:1913652]	protein_coding	yes	0.173329	0.520705	0.0231721	0.171093		0
ENSMUSG00000038415	Foxq1	15220	forkhead box Q1 [Source:MGI Symbol;Acc:MGI:1298228]	protein_coding	yes	4.19545e-07	11.2145	0.517543	1.40781		0
ENSMUSG00000028445	Enho	69638	energy homeostasis associated [Source:MGI Symbol;Acc:MGI:1916888]	protein_coding	yes	2.04183e-05	0.115201	0.275883	1.91785		0
ENSMUSG00000042212	Sprr2d	20758	small proline-rich protein 2D [Source:MGI Symbol;Acc:MGI:1330347]	protein_coding	yes	0.0274264	3.31773	0.18908	0.375557		0
ENSMUSG00000015568	Lpl	16956	lipoprotein lipase [Source:MGI Symbol;Acc:MGI:96820]	protein_coding	yes	0.0328901	0.260529	0.0285317	0.287009	-1	0
ENSMUSG00000037071	Scd1	20249	stearoyl-Coenzyme A desaturase 1 [Source:MGI Symbol;Acc:MGI:98239]	protein_coding	yes	0.0729604	0.312881	0.111641	0.409586	-1	0
ENSMUSG00000120936	ENSMUSG00000120936		novel transcript	lncRNA	yes	0.750074	0.904039	0.00135855	12.0811		0
ENSMUSG00000050578	Mmp13	17386	matrix metallopeptidase 13 [Source:MGI Symbol;Acc:MGI:1340026]	protein_coding	yes	0.924837	1.06852	0.0393359	0.329735		0
ENSMUSG00000019278	Dpep1	13479	dipeptidase 1 [Source:MGI Symbol;Acc:MGI:94917]	protein_coding	yes	1.20304e-06	0.0950908	0.39047	0.621896		0
ENSMUSG00000021319	Sfrp4	20379	secreted frizzled-related protein 4 [Source:MGI Symbol;Acc:MGI:892010]	protein_coding	yes	0.0519213	0.415505	0.0330958	0.1867		0
ENSMUSG00000067786	Nnat	18111	neuronatin [Source:MGI Symbol;Acc:MGI:104716]	protein_coding	yes	0.382118	0.59658	0.1971	0.478619		0
ENSMUSG00000058914	C1qtnf3	81799	C1q and tumor necrosis factor related protein 3 [Source:MGI Symbol;Acc:MGI:1932136]	protein_coding	yes	0.795468	1.14491	0.0761848	0.255893		0
ENSMUSG00000035831	Krt25	70810	keratin 25 [Source:MGI Symbol;Acc:MGI:1918060]	protein_coding	yes	0.746927	1.04918	0.0373608	0.158529		0
ENSMUSG00000078853	Igtp	16145	interferon gamma induced GTPase [Source:MGI Symbol;Acc:MGI:107729]	protein_coding	yes	0.278831	2.00586	0.36016	0.688188		0
ENSMUSG00000047222	Rnase2a	93726	ribonuclease, RNase A family, 2A (liver, eosinophil-derived neurotoxin) [Source:MGI Symbol;Acc:MGI:1890465]	protein_coding	yes	0.41618	1.72882	0.624464	0.929485		0
ENSMUSG00000016283	H2-M2	14990	histocompatibility 2, M region locus 2 [Source:MGI Symbol;Acc:MGI:95914]	protein_coding	yes	0.0903047	0.424273	0.0240024	0.395377		0
ENSMUSG00000020303	Stc2	20856	stanniocalcin 2 [Source:MGI Symbol;Acc:MGI:1316731]	protein_coding	yes	2.50197e-07	0.142871	0.341617	2.05617		0
ENSMUSG00000027470	Mylk2	228785	myosin, light polypeptide kinase 2, skeletal muscle [Source:MGI Symbol;Acc:MGI:2139434]	protein_coding	yes	0.00715602	0.227952	0.231449	0.458877		0
ENSMUSG00000054046	Klk13	626834	kallikrein related-peptidase 13 [Source:MGI Symbol;Acc:MGI:3615275]	protein_coding	yes	0.00660432	5.03728	0.188302	0.506982		0
ENSMUSG00000043430	Psapl1	76943	prosaposin-like 1 [Source:MGI Symbol;Acc:MGI:1924193]	protein_coding	yes	5.46253e-08	8.86261	0.635081	0.729522		0
ENSMUSG00000093818	Ighd3-1	777681	immunoglobulin heavy diversity 3-1 [Source:MGI Symbol;Acc:MGI:4439891]	IG_D_gene	yes	0.00957921	3.0192	0.279055	2.31735		0
ENSMUSG00000024526	Cidea	12683	cell death-inducing DNA fragmentation factor, alpha subunit-like effector A [Source:MGI Symbol;Acc:MGI:1270845]	protein_coding	yes	0.0795949	0.298221	0.00218147	0.274232	-1	0
ENSMUSG00000091041	Gm17720		predicted gene, 17720 [Source:MGI Symbol;Acc:MGI:4937354]	protein_coding	yes	0.312805	0.54896	0.153405	2.72581		0
ENSMUSG00000021390	Ogn	18295	osteoglycin [Source:MGI Symbol;Acc:MGI:109278]	protein_coding	yes	0.000562502	0.175154	0.00343157	0.185501		0
ENSMUSG00000074928	Krtap14	23927	keratin associated protein 14 [Source:MGI Symbol;Acc:MGI:1346079]	protein_coding	yes	#DIV/0!	1	0.021105	0.142632		0
ENSMUSG00000049134	Nrap	18175	nebulin-related anchoring protein [Source:MGI Symbol;Acc:MGI:1098765]	protein_coding	yes	0.0262012	0.255628	0.0731201	0.364276		0
ENSMUSG00000029417	Cxcl9	17329	chemokine (C-X-C motif) ligand 9 [Source:MGI Symbol;Acc:MGI:1352449]	protein_coding	yes	0.296781	1.69379	0.063995	0.271516		0
ENSMUSG00000007097	Atp1a2	98660	ATPase, Na+/K+ transporting, alpha 2 polypeptide [Source:MGI Symbol;Acc:MGI:88106]	protein_coding	yes	0.000589974	0.191726	0.852787	0.880204		0
ENSMUSG00000038403	Hjv	69585	hemojuvelin BMP co-receptor [Source:MGI Symbol;Acc:MGI:1916835]	protein_coding	yes	0.0177294	0.2678	0.110533	0.342241		0
ENSMUSG00000026043	Col3a1	12825	collagen, type III, alpha 1 [Source:MGI Symbol;Acc:MGI:88453]	protein_coding	yes	0.0113924	0.21945	0.00179411	0.224523		0
ENSMUSG00000096001	2610528A11Rik	70045	RIKEN cDNA 2610528A11 gene [Source:MGI Symbol;Acc:MGI:1917295]	protein_coding	yes	0.0173095	3.70524	0.00597042	4.38132		0
ENSMUSG00000021702	Thbs4	21828	thrombospondin 4 [Source:MGI Symbol;Acc:MGI:1101779]	protein_coding	yes	0.00289363	0.283351	0.0214571	0.185805		0
ENSMUSG00000095519	Ighv1-66	380824	immunoglobulin heavy variable 1-66 [Source:MGI Symbol;Acc:MGI:4439825]	IG_V_gene	yes	0.948295	1.04812	0.214636	0.77147		0
ENSMUSG00000044748	Defb1	13214	defensin beta 1 [Source:MGI Symbol;Acc:MGI:1096878]	protein_coding	yes	0.893776	0.949879	0.558618	0.585926		0
ENSMUSG00000030205	Gprc5d	93746	G protein-coupled receptor, family C, group 5, member D [Source:MGI Symbol;Acc:MGI:1935037]	protein_coding	yes	0.927583	1.00342	0.0309811	0.158135		0
ENSMUSG00000017588	Krt27	16675	keratin 27 [Source:MGI Symbol;Acc:MGI:1339999]	protein_coding	yes	0.00949994	1.41469	0.0516159	0.174015		0
ENSMUSG00000023092	Fhl1	14199	four and a half LIM domains 1 [Source:MGI Symbol;Acc:MGI:1298387]	protein_coding	yes	0.0147517	0.236378	0.240752	0.484739		0
ENSMUSG00000030747	Dgat2	67800	diacylglycerol O-acyltransferase 2 [Source:MGI Symbol;Acc:MGI:1915050]	protein_coding	yes	0.00453068	0.173674	0.302975	0.610858		0
ENSMUSG00000079112	Fam90a1a	97476	family with sequence similarity 90, member A1A [Source:MGI Symbol;Acc:MGI:2142877]	protein_coding	yes	0.00226453	0.265719	0.275234	2.33232		0
ENSMUSG00000032291	Crabp1	12903	cellular retinoic acid binding protein I [Source:MGI Symbol;Acc:MGI:88490]	protein_coding	yes	0.936624	0.95766	0.00480856	0.157822		0
ENSMUSG00000067613	Krt83	100126226	keratin 83 [Source:MGI Symbol;Acc:MGI:3690448]	protein_coding	yes	0.528815	0.94245	0.629472	0.691732		0
ENSMUSG00000045475	Lce3c	94060	late cornified envelope 3C [Source:MGI Symbol;Acc:MGI:2135932]	protein_coding	yes	0.0137762	3.30157	0.136076	0.329047		0
ENSMUSG00000021567	Nkd2	72293	naked cuticle 2 [Source:MGI Symbol;Acc:MGI:1919543]	protein_coding	yes	0.000587919	7.99217	0.137221	1.74497		0
ENSMUSG00000073940	Hbb-bt	101488143	hemoglobin, beta adult t chain [Source:MGI Symbol;Acc:MGI:5474850]	protein_coding	yes	0.0599072	0.293687	0.213774	1.87083		0
ENSMUSG00000063765	Chadl	214685	chondroadherin-like [Source:MGI Symbol;Acc:MGI:3036284]	protein_coding	yes	5.74522e-07	0.132998	0.0374716	3.67579		0
ENSMUSG00000057674	Gm11938	100041412	predicted gene 11938 [Source:MGI Symbol;Acc:MGI:3651233]	protein_coding	yes	0.0422341	1.13727	0.03655	0.166928		0
ENSMUSG00000028996	Rbp7	63954	retinol binding protein 7, cellular [Source:MGI Symbol;Acc:MGI:1890409]	protein_coding	yes	0.00399547	0.394012	0.0467176	0.187816		0
ENSMUSG00000070385	Ampd1	229665	adenosine monophosphate deaminase 1 [Source:MGI Symbol;Acc:MGI:88015]	protein_coding	yes	0.0128143	0.271133	0.130009	0.361271		0
ENSMUSG00000076545	Igkv4-72	385109	immunoglobulin kappa chain variable 4-72 [Source:MGI Symbol;Acc:MGI:2686345]	IG_V_gene	yes	0.555155	0.688078	0.395341	0.599694		0
ENSMUSG00000033825	Tpsb2	17229	tryptase beta 2 [Source:MGI Symbol;Acc:MGI:96942]	protein_coding	yes	0.00966761	0.327605	0.0218285	0.188692		0
ENSMUSG00000096833	Igkv4-55	385253	immunoglobulin kappa variable 4-55 [Source:MGI Symbol;Acc:MGI:2686370]	IG_V_gene	yes	0.341709	1.8911	0.243225	0.520506		0
ENSMUSG00000052957	Gas1	14451	growth arrest specific 1 [Source:MGI Symbol;Acc:MGI:95655]	protein_coding	yes	6.98693e-09	0.114712	0.0155075	3.76238		0
ENSMUSG00000030116	Mfap5	50530	microfibrillar associated protein 5 [Source:MGI Symbol;Acc:MGI:1354387]	protein_coding	yes	0.446382	0.655022	0.004762	0.171956		0
ENSMUSG00000046733	Gprc5a	232431	G protein-coupled receptor, family C, group 5, member A [Source:MGI Symbol;Acc:MGI:1891250]	protein_coding	yes	1.78228e-05	7.81198	0.588191	1.32366		0
ENSMUSG00000027832	Ptx3	19288	pentraxin related gene [Source:MGI Symbol;Acc:MGI:104641]	protein_coding	yes	1.03252e-06	0.0968302	0.0208144	0.367809		0
ENSMUSG00000064246	Chil1	12654	chitinase-like 1 [Source:MGI Symbol;Acc:MGI:1340899]	protein_coding	yes	0.00303614	0.204592	0.0365539	2.80779	1	0
ENSMUSG00000021950	Anxa8	11752	annexin A8 [Source:MGI Symbol;Acc:MGI:1201374]	protein_coding	yes	2.56173e-05	6.92084	0.673301	0.792255		0
ENSMUSG00000094546	Ighv1-26	629884	immunoglobulin heavy variable 1-26 [Source:MGI Symbol;Acc:MGI:4439641]	IG_V_gene	yes	0.0308972	4.2363	0.200844	0.653968		0
ENSMUSG00000030413	Pglyrp1	21946	peptidoglycan recognition protein 1 [Source:MGI Symbol;Acc:MGI:1345092]	protein_coding	yes	0.00075831	7.36966	0.0346737	0.433245		0
ENSMUSG00000095668	Trbd1	100125246	T cell receptor beta, D region 1 [Source:MGI Symbol;Acc:MGI:4439571]	TR_D_gene	yes	0.5997	0.706776	0.458796	0.658531		0
ENSMUSG00000021815	Mss51	74843	MSS51 mitochondrial translational activator [Source:MGI Symbol;Acc:MGI:1922093]	protein_coding	yes	0.244935	0.494283	0.392777	0.577324		0
ENSMUSG00000047730	Fcgbp	215384	Fc fragment of IgG binding protein [Source:MGI Symbol;Acc:MGI:2444336]	protein_coding	yes	8.80426e-05	0.147763	0.349715	1.77135		0
ENSMUSG00000026327	Serpinb11	66957	serine (or cysteine) peptidase inhibitor, clade B (ovalbumin), member 11 [Source:MGI Symbol;Acc:MGI:1914207]	protein_coding	yes	1.36355e-05	7.14931	0.431157	1.58863		0
ENSMUSG00000094694	Ighv1-9	668478	immunoglobulin heavy variable V1-9 [Source:MGI Symbol;Acc:MGI:4439621]	IG_V_gene	yes	0.245045	0.500452	0.167454	0.415278		0
ENSMUSG00000076547	Igkv4-70	385120	immunoglobulin kappa chain variable 4-70 [Source:MGI Symbol;Acc:MGI:2686348]	IG_V_gene	yes	0.108963	3.12628	0.0896769	0.756237		0
ENSMUSG00000002500	Rpl3l	66211	ribosomal protein L3-like [Source:MGI Symbol;Acc:MGI:1913461]	protein_coding	yes	0.0106755	0.261481	0.226977	0.451798		0
ENSMUSG00000020676	Ccl11	20292	chemokine (C-C motif) ligand 11 [Source:MGI Symbol;Acc:MGI:103576]	protein_coding	yes	0.323323	0.633205	0.00738701	0.180458		0
ENSMUSG00000043472	Lce3d	630994	late cornified envelope 3D [Source:MGI Symbol;Acc:MGI:3642919]	protein_coding	yes	0.00754215	3.36925	0.119015	0.321662		0
ENSMUSG00000076534	Igkv12-89	384411	immunoglobulin kappa chain variable 12-89 [Source:MGI Symbol;Acc:MGI:4439829]	IG_V_gene	yes	0.683058	1.34887	0.595682	0.821544		0
ENSMUSG00000094345	Igkv14-126	628127	immunoglobulin kappa variable 14-126 [Source:MGI Symbol;Acc:MGI:3643131]	IG_V_gene	yes	0.278017	2.22501	0.156886	0.639134		0
ENSMUSG00000043681	Fam25c	69134	family with sequence similarity 25, member C [Source:MGI Symbol;Acc:MGI:1916384]	protein_coding	yes	0.0143218	0.316378	0.691794	0.741747		0
ENSMUSG00000048981	Krt31	16660	keratin 31 [Source:MGI Symbol;Acc:MGI:1309993]	protein_coding	yes	0.0149023	0.9048	0.0246772	0.161906		0
ENSMUSG00000076514	Igkv17-121	667435	immunoglobulin kappa variable 17-121 [Source:MGI Symbol;Acc:MGI:3647671]	IG_V_gene	yes	0.123008	2.63003	0.0389065	0.347531		0
ENSMUSG00000022665	Ccdc80	67896	coiled-coil domain containing 80 [Source:MGI Symbol;Acc:MGI:1915146]	protein_coding	yes	0.117216	0.466112	0.00158005	0.168607		0
ENSMUSG00000029378	Areg	11839	amphiregulin [Source:MGI Symbol;Acc:MGI:88068]	protein_coding	yes	0.0959594	0.368365	0.786161	0.850497		0
ENSMUSG00000028111	Ctsk	13038	cathepsin K [Source:MGI Symbol;Acc:MGI:107823]	protein_coding	yes	0.333896	0.685753	0.00443633	0.128718		0
ENSMUSG00000041476	Smpx	66106	small muscle protein, X-linked [Source:MGI Symbol;Acc:MGI:1913356]	protein_coding	yes	0.0369043	0.362402	0.0740905	0.286799		0
ENSMUSG00000038239	Hrc	15464	histidine rich calcium binding protein [Source:MGI Symbol;Acc:MGI:96226]	protein_coding	yes	0.0159034	0.280311	0.122508	0.379637		0
ENSMUSG00000042254	Cilp	214425	cartilage intermediate layer protein, nucleotide pyrophosphohydrolase [Source:MGI Symbol;Acc:MGI:2444507]	protein_coding	yes	0.101322	0.422284	0.000792246	0.154275		0
ENSMUSG00000076598	Igkv3-7	108005	immunoglobulin kappa variable 3-7 [Source:MGI Symbol;Acc:MGI:1330852]	IG_V_gene	yes	0.189011	0.495164	0.181996	0.394746		0
ENSMUSG00000082292	Gm12250	631323	predicted gene 12250 [Source:MGI Symbol;Acc:MGI:3649299]	processed_pseudogene	yes	0.175525	2.22819	0.0336162	0.451392		0
ENSMUSG00000053279	Aldh1a1	11668	aldehyde dehydrogenase family 1, subfamily A1 [Source:MGI Symbol;Acc:MGI:1353450]	protein_coding	yes	0.273111	1.8379	0.00135976	5.72679		0
ENSMUSG00000065445	Mir143	387161	microRNA 143 [Source:MGI Symbol;Acc:MGI:2676828]	miRNA	yes	0.0413716	0.424281	0.000544482	6.76533		0
ENSMUSG00000076586	Igkv8-21	620400	immunoglobulin kappa variable 8-21 [Source:MGI Symbol;Acc:MGI:1330840]	IG_V_gene	yes	0.192835	1.72067	0.0549352	0.226872		0
ENSMUSG00000019929	Dcn	13179	decorin [Source:MGI Symbol;Acc:MGI:94872]	protein_coding	yes	0.000153297	0.138592	0.103245	0.455151		0
ENSMUSG00000079594	Cstdc6	100038854	cystatin domain containing 6 [Source:MGI Symbol;Acc:MGI:3696881]	protein_coding	yes	0.00397927	4.49721	0.168675	0.456016		0
ENSMUSG00000003379	Cd79a	12518	CD79A antigen (immunoglobulin-associated alpha) [Source:MGI Symbol;Acc:MGI:101774]	protein_coding	yes	0.672441	1.26382	0.0733735	0.326963		0
ENSMUSG00000009281	Rarres2	71660	retinoic acid receptor responder (tazarotene induced) 2 [Source:MGI Symbol;Acc:MGI:1918910]	protein_coding	yes	0.209005	0.536711	0.00373285	0.170745		0
ENSMUSG00000114400	Gm47533		predicted gene, 47533 [Source:MGI Symbol;Acc:MGI:6096539]	lncRNA	yes	2.5045e-05	0.168829	0.0180525	4.02592		0
ENSMUSG00000025172	Ankrd2	56642	ankyrin repeat domain 2 (stretch responsive muscle) [Source:MGI Symbol;Acc:MGI:1861447]	protein_coding	yes	0.210566	0.490863	0.0866091	0.350179		0
ENSMUSG00000044103	Il36g	215257	interleukin 36G [Source:MGI Symbol;Acc:MGI:2449929]	protein_coding	yes	0.0108573	2.49716	0.0912609	0.25816		0
ENSMUSG00000031239	Itm2a	16431	integral membrane protein 2A [Source:MGI Symbol;Acc:MGI:107706]	protein_coding	yes	0.14802	0.434824	0.0134254	0.255176		0
ENSMUSG00000032690	Oas2	246728	2'-5' oligoadenylate synthetase 2 [Source:MGI Symbol;Acc:MGI:2180852]	protein_coding	yes	0.458172	1.53587	0.285097	0.643236		0
ENSMUSG00000020216	Jsrp1	71912	junctional sarcoplasmic reticulum protein 1 [Source:MGI Symbol;Acc:MGI:1916700]	protein_coding	yes	0.142203	0.47321	0.0785783	0.313057		0
ENSMUSG00000105606	Igkv2-109	628268	immunoglobulin kappa variable 2-109 [Source:MGI Symbol;Acc:MGI:3642626]	IG_V_gene	yes	0.49484	1.4064	0.173689	0.371451		0
ENSMUSG00000072941	Sod3	20657	superoxide dismutase 3, extracellular [Source:MGI Symbol;Acc:MGI:103181]	protein_coding	yes	0.0319497	0.361626	0.000306811	0.144636		0
ENSMUSG00000051906	Cd209f	69142	CD209f antigen [Source:MGI Symbol;Acc:MGI:1916392]	protein_coding	yes	0.00784058	0.273517	0.00797345	0.225422		0
ENSMUSG00000095351	Igkv3-2	626583	immunoglobulin kappa variable 3-2 [Source:MGI Symbol;Acc:MGI:1330850]	IG_V_gene	yes	0.358767	1.62053	0.0830914	0.320428		0
ENSMUSG00000022215	Fitm1	68680	fat storage-inducing transmembrane protein 1 [Source:MGI Symbol;Acc:MGI:1915930]	protein_coding	yes	0.0326235	0.330107	0.185915	0.424387		0
ENSMUSG00000000385	Tmprss2	50528	transmembrane protease, serine 2 [Source:MGI Symbol;Acc:MGI:1354381]	protein_coding	yes	6.81234e-06	0.185266	0.192954	2.46136	-1	0
ENSMUSG00000039956	Mrap	77037	melanocortin 2 receptor accessory protein [Source:MGI Symbol;Acc:MGI:1924287]	protein_coding	yes	0.00467311	0.207968	0.0585594	2.55153		0
ENSMUSG00000028262	Clca3a2	80797	chloride channel accessory 3A2 [Source:MGI Symbol;Acc:MGI:1931471]	protein_coding	yes	0.225062	1.76923	0.185053	2.24885		0
ENSMUSG00000021223	Papln	170721	papilin, proteoglycan-like sulfated glycoprotein [Source:MGI Symbol;Acc:MGI:2386139]	protein_coding	yes	5.35571e-08	0.115188	0.102085	2.29903		0
ENSMUSG00000044041	Krt13	16663	keratin 13 [Source:MGI Symbol;Acc:MGI:101925]	protein_coding	yes	0.000872088	2.53361	0.321207	0.423667	1	0
ENSMUSG00000068699	Flnc	68794	filamin C, gamma [Source:MGI Symbol;Acc:MGI:95557]	protein_coding	yes	5.2577e-05	0.136221	0.00634171	0.328833		0
ENSMUSG00000028927	Padi2	18600	peptidyl arginine deiminase, type II [Source:MGI Symbol;Acc:MGI:1338892]	protein_coding	yes	2.39823e-07	0.103554	0.591936	1.27568		0
ENSMUSG00000076617	Ighm	16019	immunoglobulin heavy constant mu [Source:MGI Symbol;Acc:MGI:96448]	IG_C_gene	yes	0.111788	0.438622	0.0589636	0.305961		0
ENSMUSG00000030996	Art1	11870	ADP-ribosyltransferase 1 [Source:MGI Symbol;Acc:MGI:107511]	protein_coding	yes	0.0173761	0.295692	0.141139	0.404467		0
ENSMUSG00000090223	Pcp4	18546	Purkinje cell protein 4 [Source:MGI Symbol;Acc:MGI:97509]	protein_coding	yes	0.000154888	0.184075	0.113451	2.5995		0
ENSMUSG00000029838	Ptn	19242	pleiotrophin [Source:MGI Symbol;Acc:MGI:97804]	protein_coding	yes	0.00284058	0.18641	0.0956747	2.11335	-1	0
ENSMUSG00000031849	Comp	12845	cartilage oligomeric matrix protein [Source:MGI Symbol;Acc:MGI:88469]	protein_coding	yes	0.743191	1.05809	0.0466685	0.187587		0
ENSMUSG00000041737	Tmem45b	235135	transmembrane protein 45b [Source:MGI Symbol;Acc:MGI:2384574]	protein_coding	yes	0.0273482	0.282663	0.0235418	0.37445		0
ENSMUSG00000055561	Spink5	72432	serine peptidase inhibitor, Kazal type 5 [Source:MGI Symbol;Acc:MGI:1919682]	protein_coding	yes	0.00309408	2.72297	0.274017	0.412456		0
ENSMUSG00000028464	Tpm2	22004	tropomyosin 2, beta [Source:MGI Symbol;Acc:MGI:98810]	protein_coding	yes	1.15668e-06	0.133661	0.645209	1.29855		0
ENSMUSG00000022483	Col2a1	12824	collagen, type II, alpha 1 [Source:MGI Symbol;Acc:MGI:88452]	protein_coding	yes	2.60127e-05	0.145535	0.00489103	0.303249		0
ENSMUSG00000031610	Scrg1	20284	scrapie responsive gene 1 [Source:MGI Symbol;Acc:MGI:1328308]	protein_coding	yes	2.86541e-05	0.211068	0.267954	1.93418		0
ENSMUSG00000042988	Notum	77583	notum palmitoleoyl-protein carboxylesterase [Source:MGI Symbol;Acc:MGI:1924833]	protein_coding	yes	0.000144209	6.77944	0.893241	1.06531		0
ENSMUSG00000058725	Gm11937	100041488	predicted gene 11937 [Source:MGI Symbol;Acc:MGI:3651231]	protein_coding	yes	0.193433	1.04915	0.0331775	0.188551		0
ENSMUSG00000029816	Gpnmb	93695	glycoprotein (transmembrane) nmb [Source:MGI Symbol;Acc:MGI:1934765]	protein_coding	yes	0.62115	0.882366	0.0340539	0.175937		0
ENSMUSG00000071005	Ccl19	24047	chemokine (C-C motif) ligand 19 [Source:MGI Symbol;Acc:MGI:1346316]	protein_coding	yes	0.771955	1.19997	0.0289333	0.367488		0
ENSMUSG00000048373	Fgfbp1	14181	fibroblast growth factor binding protein 1 [Source:MGI Symbol;Acc:MGI:1096350]	protein_coding	yes	3.62315e-05	6.52212	0.653848	0.804098	1	0
ENSMUSG00000049115	Agtr1a	11607	angiotensin II receptor, type 1a [Source:MGI Symbol;Acc:MGI:87964]	protein_coding	yes	7.7552e-07	0.214032	0.853012	0.873095		0
ENSMUSG00000076498	Trbc2	100125263	T cell receptor beta, constant 2 [Source:MGI Symbol;Acc:MGI:4835227]	TR_C_gene	yes	0.35649	0.671423	0.0254426	0.273626		0
ENSMUSG00000000706	Btn1a1	12231	butyrophilin, subfamily 1, member A1 [Source:MGI Symbol;Acc:MGI:103118]	protein_coding	yes	0.154806	1.69942	0.0922326	3.2272		0
ENSMUSG00000049809	Krtap9-3	75586	keratin associated protein 9-3 [Source:MGI Symbol;Acc:MGI:1922836]	protein_coding	yes	0.12102	1.07334	0.03043	0.182878		0
ENSMUSG00000019326	Aoc3	11754	amine oxidase, copper containing 3 [Source:MGI Symbol;Acc:MGI:1306797]	protein_coding	yes	0.00105657	0.174226	0.0364633	0.460177	-1	0
ENSMUSG00000074971	Fibin	67606	fin bud initiation factor homolog (zebrafish) [Source:MGI Symbol;Acc:MGI:1914856]	protein_coding	yes	0.00963888	2.60195	0.00289229	0.269984		0
ENSMUSG00000039269	2300002M23Rik	69542	RIKEN cDNA 2300002M23 gene [Source:MGI Symbol;Acc:MGI:1916792]	protein_coding	yes	0.00193045	5.75504	0.318059	0.735501		0
ENSMUSG00000042306	S100a14	66166	S100 calcium binding protein A14 [Source:MGI Symbol;Acc:MGI:1913416]	protein_coding	yes	1.5927e-06	5.60631	0.744106	0.811501		0
ENSMUSG00000047591	Mafa	378435	v-maf musculoaponeurotic fibrosarcoma oncogene family, protein A (avian) [Source:MGI Symbol;Acc:MGI:2673307]	protein_coding	yes	3.26307e-07	0.152058	0.00111057	4.29496		0
ENSMUSG00000076522	Igkv16-104	381778	immunoglobulin kappa variable 16-104 [Source:MGI Symbol;Acc:MGI:2685913]	IG_V_gene	yes	0.614021	1.36655	0.0792879	0.483537		0
ENSMUSG00000022584	Ly6c2	100041546	lymphocyte antigen 6 complex, locus C2 [Source:MGI Symbol;Acc:MGI:3712069]	protein_coding	yes	0.564525	0.773758	0.0176402	0.231775		0
ENSMUSG00000046259	Sprr2h	20762	small proline-rich protein 2H [Source:MGI Symbol;Acc:MGI:1330343]	protein_coding	yes	0.0140983	3.19221	0.11865	0.3714		0
ENSMUSG00000116659	Gm6551	625060	predicted gene 6551 [Source:MGI Symbol;Acc:MGI:3644103]	unprocessed_pseudogene	yes	0.0038286	3.64786	0.0981236	0.348727		0
ENSMUSG00000113599	9530014B07Rik	77398	RIKEN cDNA 9530014B07 gene [Source:MGI Symbol;Acc:MGI:1924648]	lncRNA	yes	1.07764e-05	0.197596	0.8626	1.12848		0
ENSMUSG00000022490	Ppp1r1a	58200	protein phosphatase 1, regulatory inhibitor subunit 1A [Source:MGI Symbol;Acc:MGI:1889595]	protein_coding	yes	0.00163799	0.229731	0.105945	0.378793		0
ENSMUSG00000031495	Cd209d	170779	CD209d antigen [Source:MGI Symbol;Acc:MGI:2157947]	protein_coding	yes	0.231278	0.569039	0.0299914	0.262117		0
ENSMUSG00000063767	S100a7a	381493	S100 calcium binding protein A7A [Source:MGI Symbol;Acc:MGI:2687194]	protein_coding	yes	0.000318568	2.3037	0.0481599	0.20605		0
ENSMUSG00000069717	Gm11568	432600	predicted gene 11568 [Source:MGI Symbol;Acc:MGI:3650331]	protein_coding	yes	0.218441	1.05125	0.038896	0.195759		0
ENSMUSG00000040666	Sh3bgr	50795	SH3-binding domain glutamic acid-rich protein [Source:MGI Symbol;Acc:MGI:1354740]	protein_coding	yes	6.03009e-06	0.166758	0.625699	0.738924		0
ENSMUSG00000039084	Chad	12643	chondroadherin [Source:MGI Symbol;Acc:MGI:1096866]	protein_coding	yes	0.130912	2.09481	0.177991	2.14066		0
ENSMUSG00000033327	Tnxb	81877	tenascin XB [Source:MGI Symbol;Acc:MGI:1932137]	protein_coding	yes	0.00554877	0.231054	0.0488743	0.378976		0
ENSMUSG00000018927	Ccl6	20305	chemokine (C-C motif) ligand 6 [Source:MGI Symbol;Acc:MGI:98263]	protein_coding	yes	0.0608897	0.470246	0.0157125	0.207379		0
ENSMUSG00000076487	Trbj1-5	100125252	T cell receptor beta joining 1-5 [Source:MGI Symbol;Acc:MGI:4439566]	TR_J_gene	yes	0.968599	1.02402	0.134246	0.448281		0
ENSMUSG00000090356	Teddm3	66561	transmembrane epididymal family member 3 [Source:MGI Symbol;Acc:MGI:1913811]	protein_coding	yes	0.00445876	3.60628	0.109514	0.371663		0
ENSMUSG00000057969	Sema3b	20347	sema domain, immunoglobulin domain (Ig), short basic domain, secreted, (semaphorin) 3B [Source:MGI Symbol;Acc:MGI:107561]	protein_coding	yes	0.0648553	2.80483	0.0419364	0.352191		0
ENSMUSG00000019577	Pdk4	27273	pyruvate dehydrogenase kinase, isoenzyme 4 [Source:MGI Symbol;Acc:MGI:1351481]	protein_coding	yes	0.0018284	0.200938	0.65471	0.795144		0
ENSMUSG00000070335	Krtap9-1	16705	keratin associated protein 9-1 [Source:MGI Symbol;Acc:MGI:1309997]	protein_coding	yes	0.179312	1.01184	0.0670403	0.233851		0
ENSMUSG00000075010	AW112010	107350	expressed sequence AW112010 [Source:MGI Symbol;Acc:MGI:2147706]	lncRNA	yes	0.00500591	0.251383	0.890282	0.924982		0
ENSMUSG00000104213	Ighd	380797	immunoglobulin heavy constant delta [Source:MGI Symbol;Acc:MGI:96447]	IG_C_gene	yes	0.902188	0.932906	0.0556992	0.338706		0
ENSMUSG00000042124	Lce1f	67828	late cornified envelope 1F [Source:MGI Symbol;Acc:MGI:1915078]	protein_coding	yes	0.000868513	3.76799	0.110325	0.342767		0
ENSMUSG00000105300	Gm30613	108168719	predicted gene, 30613 [Source:MGI Symbol;Acc:MGI:5589772]	lncRNA	yes	0.00287327	0.351942	0.000229883	7.82596		0
ENSMUSG00000021379	Id4	15904	inhibitor of DNA binding 4 [Source:MGI Symbol;Acc:MGI:99414]	protein_coding	yes	0.321164	1.6182	6.45322e-05	7.13835	1	0
ENSMUSG00000067276	Capn6	12338	calpain 6 [Source:MGI Symbol;Acc:MGI:1100850]	protein_coding	yes	5.65015e-06	0.205394	0.592232	1.4215		0
ENSMUSG00000106405	Iglj3p	404741	immunoglobulin lambda joining 3 pseudogene [Source:MGI Symbol;Acc:MGI:3645901]	IG_J_gene	yes	0.642647	1.31511	0.0726062	0.3999		0
ENSMUSG00000020722	Cacng1	12299	calcium channel, voltage-dependent, gamma subunit 1 [Source:MGI Symbol;Acc:MGI:1206582]	protein_coding	yes	0.012881	0.319523	0.073332	0.324536		0
ENSMUSG00000027386	Fbln7	70370	fibulin 7 [Source:MGI Symbol;Acc:MGI:1917620]	protein_coding	yes	2.74969e-07	0.123261	0.57674	1.29742		0
ENSMUSG00000033491	Prss35	244954	protease, serine 35 [Source:MGI Symbol;Acc:MGI:2444800]	protein_coding	yes	2.37116e-06	0.142681	0.102645	2.29525		0
ENSMUSG00000035373	Ccl7	20306	chemokine (C-C motif) ligand 7 [Source:MGI Symbol;Acc:MGI:99512]	protein_coding	yes	0.398894	0.712388	0.0135229	0.20169		0
ENSMUSG00000026418	Tnni1	21952	troponin I, skeletal, slow 1 [Source:MGI Symbol;Acc:MGI:105073]	protein_coding	yes	0.0799679	0.404023	0.43539	0.620312		0
ENSMUSG00000068885	Lce3f	69520	late cornified envelope 3F [Source:MGI Symbol;Acc:MGI:1916770]	protein_coding	yes	0.0606953	2.20977	0.199351	0.396885		0
ENSMUSG00000076541	Igkv4-79	213684	immunoglobulin kappa variable 4-79 [Source:MGI Symbol;Acc:MGI:2685040]	IG_V_gene	yes	0.0120791	3.72458	0.206549	0.529802		0
ENSMUSG00000079017	Ifi27l2a	76933	interferon, alpha-inducible protein 27 like 2A [Source:MGI Symbol;Acc:MGI:1924183]	protein_coding	yes	0.0566015	0.474858	0.00725698	0.182536		0
ENSMUSG00000054072	Iigp1	60440	interferon inducible GTPase 1 [Source:MGI Symbol;Acc:MGI:1926259]	protein_coding	yes	0.58661	1.35447	0.339437	0.643755		0
ENSMUSG00000036854	Hspb6	243912	heat shock protein, alpha-crystallin-related, B6 [Source:MGI Symbol;Acc:MGI:2685325]	protein_coding	yes	0.000105979	0.146482	0.26673	0.617639		0
ENSMUSG00000042485	Mustn1	66175	musculoskeletal, embryonic nuclear protein 1 [Source:MGI Symbol;Acc:MGI:1913425]	protein_coding	yes	0.0449654	0.448632	0.0236264	0.223281		0
ENSMUSG00000046834	Krt1	16678	keratin 1 [Source:MGI Symbol;Acc:MGI:96698]	protein_coding	yes	0.000515771	4.00054	0.260379	0.491508		0
ENSMUSG00000103297	Ighv3-2	780817	immunoglobulin heavy variable 3-2 [Source:MGI Symbol;Acc:MGI:4439923]	IG_V_pseudogene	yes	0.754765	1.21308	0.442749	0.839175		0
ENSMUSG00000021508	Cxcl14	57266	chemokine (C-X-C motif) ligand 14 [Source:MGI Symbol;Acc:MGI:1888514]	protein_coding	yes	0.00267169	0.221161	0.017393	0.380764		0
ENSMUSG00000035042	Ccl5	20304	chemokine (C-C motif) ligand 5 [Source:MGI Symbol;Acc:MGI:98262]	protein_coding	yes	0.6359	1.24727	0.0458949	0.279141		0
ENSMUSG00000110332	Gm19935	100503868	predicted gene, 19935 [Source:MGI Symbol;Acc:MGI:5012120]	protein_coding	yes	5.40729e-05	0.198656	0.00368812	3.99855		0
ENSMUSG00000018924	Alox15	11687	arachidonate 15-lipoxygenase [Source:MGI Symbol;Acc:MGI:87997]	protein_coding	yes	0.0010652	5.40307	0.965993	0.980457		0
ENSMUSG00000020044	Timp3	21859	tissue inhibitor of metalloproteinase 3 [Source:MGI Symbol;Acc:MGI:98754]	protein_coding	yes	0.0013419	0.196474	0.439194	0.70453		0
ENSMUSG00000032334	Loxl1	16949	lysyl oxidase-like 1 [Source:MGI Symbol;Acc:MGI:106096]	protein_coding	yes	0.0654932	0.411034	0.0020287	0.202242		0
ENSMUSG00000074637	Sox2	20674	SRY (sex determining region Y)-box 2 [Source:MGI Symbol;Acc:MGI:98364]	protein_coding	yes	0.000119224	6.86135	0.829967	1.05345		0
ENSMUSG00000083773	Gm13394	100033452	predicted gene 13394 [Source:MGI Symbol;Acc:MGI:3651848]	processed_pseudogene	yes	0.772997	0.956877	0.493948	1.8007		0
ENSMUSG00000076490	Trbc1	100125262	T cell receptor beta, constant region 1 [Source:MGI Symbol;Acc:MGI:4439726]	TR_C_gene	yes	0.528925	1.35004	0.0199019	0.277177		0
ENSMUSG00000042750	Bex2	12069	brain expressed X-linked 2 [Source:MGI Symbol;Acc:MGI:1338017]	protein_coding	yes	0.113224	2.09627	0.402189	0.564139		0
ENSMUSG00000001865	Cpa3	12873	carboxypeptidase A3, mast cell [Source:MGI Symbol;Acc:MGI:88479]	protein_coding	yes	0.0113013	0.360663	0.0129091	0.208525		0
ENSMUSG00000076556	Igkv4-57	235952	immunoglobulin kappa variable 4-57 [Source:MGI Symbol;Acc:MGI:2685035]	IG_V_gene	yes	0.412499	1.67975	0.18706	0.701315		0
ENSMUSG00000026984	Il36a	54448	interleukin 36A [Source:MGI Symbol;Acc:MGI:1859324]	protein_coding	yes	0.0130046	1.58912	0.075353	0.240008		0
ENSMUSG00000087075	Lbhd2	380787	LBH domain containing 2 [Source:MGI Symbol;Acc:MGI:2685744]	protein_coding	yes	0.636322	0.786207	0.349338	1.7671		0
ENSMUSG00000041449	Serpina3h	546546	serine (or cysteine) peptidase inhibitor, clade A, member 3H [Source:MGI Symbol;Acc:MGI:2182839]	transcribed_unprocessed_pseudogene	yes	0.0902596	2.24265	0.0643812	0.449099		0
ENSMUSG00000034127	Tspan8	216350	tetraspanin 8 [Source:MGI Symbol;Acc:MGI:2384918]	protein_coding	yes	5.63596e-05	0.150562	0.332273	1.54118		0
ENSMUSG00000040592	Cd79b	15985	CD79B antigen [Source:MGI Symbol;Acc:MGI:96431]	protein_coding	yes	0.714877	1.19472	0.0127874	0.237507		0
ENSMUSG00000062077	Trim54	58522	tripartite motif-containing 54 [Source:MGI Symbol;Acc:MGI:1889623]	protein_coding	yes	0.0153639	0.306693	0.0993064	0.389531		0
ENSMUSG00000062380	Tubb3	22152	tubulin, beta 3 class III [Source:MGI Symbol;Acc:MGI:107813]	protein_coding	yes	0.0196072	3.66925	0.0894912	0.480137		0
ENSMUSG00000096490	Igkv10-94	667550	immunoglobulin kappa variable 10-94 [Source:MGI Symbol;Acc:MGI:3646140]	IG_V_gene	yes	0.55149	0.750314	0.197288	0.423933		0
ENSMUSG00000022324	Matn2	17181	matrilin 2 [Source:MGI Symbol;Acc:MGI:109613]	protein_coding	yes	6.94719e-07	0.161573	0.0117457	3.66261		0
ENSMUSG00000029304	Spp1	20750	secreted phosphoprotein 1 [Source:MGI Symbol;Acc:MGI:98389]	protein_coding	yes	0.826144	0.895179	0.317125	1.77684		0
ENSMUSG00000105547	Iglc3	110787	immunoglobulin lambda constant 3 [Source:MGI Symbol;Acc:MGI:99886]	IG_C_gene	yes	0.280547	1.65409	0.0592532	0.327362		0
ENSMUSG00000021095	Gsc	14836	goosecoid homeobox [Source:MGI Symbol;Acc:MGI:95841]	protein_coding	yes	3.7189e-07	0.131552	0.442339	1.4621		0
ENSMUSG00000000031	H19	14955	H19, imprinted maternally expressed transcript [Source:MGI Symbol;Acc:MGI:95891]	lncRNA	yes	0.00456577	3.96238	0.863475	0.90419		0
ENSMUSG00000090439	Gm17455	100302688	predicted gene, 17455 [Source:MGI Symbol;Acc:MGI:4937089]	protein_coding	yes	4.36715e-06	0.219144	0.0064989	3.89888		0
ENSMUSG00000024399	Ltb	16994	lymphotoxin B [Source:MGI Symbol;Acc:MGI:104796]	protein_coding	yes	0.803185	1.11751	0.00328872	0.1937		0
ENSMUSG00000076596	Igkv3-10	667924	immunoglobulin kappa variable 3-10 [Source:MGI Symbol;Acc:MGI:1330821]	IG_V_gene	yes	0.173575	1.60747	0.159174	0.34009		0
ENSMUSG00000079588	Tmem182	381339	transmembrane protein 182 [Source:MGI Symbol;Acc:MGI:1923725]	protein_coding	yes	0.0103804	0.27714	0.0701807	0.391356		0
ENSMUSG00000033044	Dhrs7c	68460	dehydrogenase/reductase (SDR family) member 7C [Source:MGI Symbol;Acc:MGI:1915710]	protein_coding	yes	0.0136984	0.339794	0.184195	0.422071		0
ENSMUSG00000039131	Gipc2	54120	GIPC PDZ domain containing family, member 2 [Source:MGI Symbol;Acc:MGI:1889209]	protein_coding	yes	1.43099e-06	0.148805	0.620688	1.30831		0
ENSMUSG00000063564	Col23a1	237759	collagen, type XXIII, alpha 1 [Source:MGI Symbol;Acc:MGI:2653243]	protein_coding	yes	1.85084e-07	0.119711	0.276131	1.5905		0
ENSMUSG00000015134	Aldh1a3	56847	aldehyde dehydrogenase family 1, subfamily A3 [Source:MGI Symbol;Acc:MGI:1861722]	protein_coding	yes	0.956231	0.982318	0.00406254	0.243441		0
ENSMUSG00000036570	Fxyd1	56188	FXYD domain-containing ion transport regulator 1 [Source:MGI Symbol;Acc:MGI:1889273]	protein_coding	yes	0.0378854	0.406043	0.00473504	0.197396		0
ENSMUSG00000004558	Ndrg2	29811	N-myc downstream regulated gene 2 [Source:MGI Symbol;Acc:MGI:1352498]	protein_coding	yes	0.103528	0.518421	0.00522572	5.37943	-1	0
ENSMUSG00000022025	Cnmd	16840	chondromodulin [Source:MGI Symbol;Acc:MGI:1341171]	protein_coding	yes	0.839318	0.893019	0.142532	0.70135		0
ENSMUSG00000040138	Ndp	17986	Norrie disease (pseudoglioma) (human) [Source:MGI Symbol;Acc:MGI:102570]	protein_coding	yes	0.0183285	0.369237	0.00213578	5.25634		0
ENSMUSG00000096883	Shisa8	435145	shisa family member 8 [Source:MGI Symbol;Acc:MGI:2146080]	protein_coding	yes	0.00255215	0.235019	0.16182	2.07875		0
ENSMUSG00000096844	Igkv6-14	667881	immunoglobulin kappa variable 6-14 [Source:MGI Symbol;Acc:MGI:1330830]	IG_V_gene	yes	0.161532	2.37635	0.43482	0.734936		0
ENSMUSG00000046056	Sbsn	282619	suprabasin [Source:MGI Symbol;Acc:MGI:2446326]	protein_coding	yes	4.80233e-09	6.0668	0.428174	0.651719		0
ENSMUSG00000051397	Tacstd2	56753	tumor-associated calcium signal transducer 2 [Source:MGI Symbol;Acc:MGI:1861606]	protein_coding	yes	6.85338e-06	3.06226	0.932436	0.942697	1	0
ENSMUSG00000076523	Igkv15-103	692169	immunoglobulin kappa chain variable 15-103 [Source:MGI Symbol;Acc:MGI:96513]	IG_V_gene	yes	0.211147	2.05233	0.0937195	0.47627		0
ENSMUSG00000027022	Xirp2	241431	xin actin-binding repeat containing 2 [Source:MGI Symbol;Acc:MGI:2685198]	protein_coding	yes	0.017702	0.293573	0.108971	0.445858		0
ENSMUSG00000034159	Mab21l4	71874	mab-21-like 4 [Source:MGI Symbol;Acc:MGI:1919124]	protein_coding	yes	1.75056e-07	6.95859	0.634845	0.785959		0
ENSMUSG00000085071	Gm14066	545466	predicted gene 14066 [Source:MGI Symbol;Acc:MGI:3649728]	lncRNA	yes	6.93652e-07	0.190287	0.000182321	5.5181		0
ENSMUSG00000054325	Lce3a	545548	late cornified envelope 3A [Source:MGI Symbol;Acc:MGI:3645650]	protein_coding	yes	0.0177851	2.43404	0.183192	0.386512		0
ENSMUSG00000112360	Gm48614		predicted gene, 48614 [Source:MGI Symbol;Acc:MGI:6098204]	lncRNA	yes	0.00707067	4.07989	0.388196	0.654663		0
ENSMUSG00000023224	Serping1	12258	serine (or cysteine) peptidase inhibitor, clade G, member 1 [Source:MGI Symbol;Acc:MGI:894696]	protein_coding	yes	0.187672	0.590337	0.00598054	0.184235		0
ENSMUSG00000090225	Gm11559	100415785	predicted gene 11559 [Source:MGI Symbol;Acc:MGI:3652067]	protein_coding	yes	0.555887	1.01586	0.0537104	0.225855		0
ENSMUSG00000026879	Gsn	227753	gelsolin [Source:MGI Symbol;Acc:MGI:95851]	protein_coding	yes	0.00170293	0.263751	0.0323016	0.343956		0
ENSMUSG00000069515	Lyz1	17110	lysozyme 1 [Source:MGI Symbol;Acc:MGI:96902]	protein_coding	yes	0.0724059	0.408602	0.0104382	0.293102		0
ENSMUSG00000006205	Htra1	56213	HtrA serine peptidase 1 [Source:MGI Symbol;Acc:MGI:1929076]	protein_coding	yes	4.14173e-06	0.141316	0.289498	1.62464		0
ENSMUSG00000047419	Cmya5	76469	cardiomyopathy associated 5 [Source:MGI Symbol;Acc:MGI:1923719]	protein_coding	yes	0.0116893	0.273026	0.227914	0.546495		0
ENSMUSG00000021200	Asb2	65256	ankyrin repeat and SOCS box-containing 2 [Source:MGI Symbol;Acc:MGI:1929743]	protein_coding	yes	7.58914e-06	0.142252	0.503653	0.741188		0
ENSMUSG00000027077	Smtnl1	68678	smoothelin-like 1 [Source:MGI Symbol;Acc:MGI:1915928]	protein_coding	yes	0.0810684	0.410092	0.133945	0.433993		0
ENSMUSG00000000983	Wfdc18	14038	WAP four-disulfide core domain 18 [Source:MGI Symbol;Acc:MGI:107506]	protein_coding	yes	0.00368088	3.54836	0.0959579	0.377135		0
ENSMUSG00000022132	Cldn10	58187	claudin 10 [Source:MGI Symbol;Acc:MGI:1913101]	protein_coding	yes	8.30324e-06	0.161618	0.204176	1.88206		0
ENSMUSG00000022468	Endou	19011	endonuclease, polyU-specific [Source:MGI Symbol;Acc:MGI:97746]	protein_coding	yes	0.00257235	2.79183	0.102272	0.323407		0
ENSMUSG00000021388	Aspn	66695	asporin [Source:MGI Symbol;Acc:MGI:1913945]	protein_coding	yes	0.12452	0.560469	0.0136079	0.203324		0
ENSMUSG00000048699	Krt90	239673	keratin 90 [Source:MGI Symbol;Acc:MGI:3045312]	protein_coding	yes	0.375956	1.06557	0.0638623	0.23927		0
ENSMUSG00000046275	Trarg1	237858	trafficking regulator of GLUT4 (SLC2A4) 1 [Source:MGI Symbol;Acc:MGI:3029307]	protein_coding	yes	0.0172224	0.284251	0.0670931	0.531857		0
ENSMUSG00000055937	Krt28	70843	keratin 28 [Source:MGI Symbol;Acc:MGI:1918093]	protein_coding	yes	0.577599	1.05822	0.123551	0.308591		0
ENSMUSG00000064156	Prol1	17830	proline rich, lacrimal 1 [Source:MGI Symbol;Acc:MGI:107496]	protein_coding	yes	0.0431122	0.517979	0.836621	0.851401		0
ENSMUSG00000028364	Tnc	21923	tenascin C [Source:MGI Symbol;Acc:MGI:101922]	protein_coding	yes	0.0218338	2.73403	0.00294427	0.22035		0
ENSMUSG00000020932	Gfap	14580	glial fibrillary acidic protein [Source:MGI Symbol;Acc:MGI:95697]	protein_coding	yes	5.12685e-05	0.375348	0.171779	2.39742		0
ENSMUSG00000068075	Gm10229	100040201	predicted gene 10229 [Source:MGI Symbol;Acc:MGI:3711943]	protein_coding	yes	0.304345	1.09799	0.0317772	0.207768		0
ENSMUSG00000022602	Arc	11838	activity regulated cytoskeletal-associated protein [Source:MGI Symbol;Acc:MGI:88067]	protein_coding	yes	5.03563e-06	0.147015	0.613659	1.26495		0
ENSMUSG00000024011	Pi16	74116	peptidase inhibitor 16 [Source:MGI Symbol;Acc:MGI:1921366]	protein_coding	yes	0.0843044	0.462092	0.0302593	0.276505		0
ENSMUSG00000057174	Krtap19-9b	170939	keratin associated protein 19-9B [Source:MGI Symbol;Acc:MGI:2181750]	protein_coding	yes	0.368846	1.03425	0.0393309	0.217447		0
ENSMUSG00000120623	ENSMUSG00000120623		novel transcript	lncRNA	yes	0.00113348	0.303974	0.000659951	5.84841		0
ENSMUSG00000041731	Pgm5	226041	phosphoglucomutase 5 [Source:MGI Symbol;Acc:MGI:1925668]	protein_coding	yes	1.52765e-06	0.128647	0.604145	1.21347		0
ENSMUSG00000064340	mt-Tl1		mitochondrially encoded tRNA leucine 1 [Source:MGI Symbol;Acc:MGI:102482]	Mt_tRNA	yes	0.172896	0.461707	0.0519438	0.417945		0
ENSMUSG00000059845	Gm11567	670533	predicted gene 11567 [Source:MGI Symbol;Acc:MGI:3649436]	protein_coding	yes	0.354836	1.02065	0.0517889	0.231164		0
ENSMUSG00000063251	Krtap4-1	665891	keratin associated protein 4-1 [Source:MGI Symbol;Acc:MGI:3622079]	protein_coding	yes	0.168105	1.04735	0.042012	0.219918		0
ENSMUSG00000078922	Tgtp1	21822	T cell specific GTPase 1 [Source:MGI Symbol;Acc:MGI:98734]	protein_coding	yes	0.287316	1.78729	0.572394	1.20542		0
ENSMUSG00000023019	Gpd1	14555	glycerol-3-phosphate dehydrogenase 1 (soluble) [Source:MGI Symbol;Acc:MGI:95679]	protein_coding	yes	0.0871362	0.362393	0.373927	0.734197	-1	0
ENSMUSG00000067261	Foxd3	15221	forkhead box D3 [Source:MGI Symbol;Acc:MGI:1347473]	protein_coding	yes	0.233212	2.18967	0.0952711	1.04521		0
ENSMUSG00000031722	Hp	15439	haptoglobin [Source:MGI Symbol;Acc:MGI:96211]	protein_coding	yes	0.0329029	0.371699	0.178694	2.15663		0
ENSMUSG00000031740	Mmp2	17390	matrix metallopeptidase 2 [Source:MGI Symbol;Acc:MGI:97009]	protein_coding	yes	3.57809e-05	0.166993	0.000815354	2.04173		0
ENSMUSG00000032091	Tmprss4	214523	transmembrane protease, serine 4 [Source:MGI Symbol;Acc:MGI:2384877]	protein_coding	yes	1.01753e-05	5.5644	0.712571	0.818492		0
ENSMUSG00000076618	Ighj4	777656	immunoglobulin heavy joining 4 [Source:MGI Symbol;Acc:MGI:4439658]	IG_J_gene	yes	0.071544	0.431763	0.308121	0.578642		0
ENSMUSG00000085465	Gm15347		predicted gene 15347 [Source:MGI Symbol;Acc:MGI:3705310]	lncRNA	yes	0.00850641	0.340892	0.067657	3.05763		0
ENSMUSG00000046203	Sprr2g	20761	small proline-rich protein 2G [Source:MGI Symbol;Acc:MGI:1330348]	protein_coding	yes	0.0168572	2.98771	0.210446	0.485945		0
ENSMUSG00000027408	Cpxm1	56264	carboxypeptidase X 1 (M14 family) [Source:MGI Symbol;Acc:MGI:1934569]	protein_coding	yes	0.0953219	0.515505	0.0105541	0.215374		0
ENSMUSG00000022235	Cmbl	69574	carboxymethylenebutenolidase-like (Pseudomonas) [Source:MGI Symbol;Acc:MGI:1916824]	protein_coding	yes	8.12575e-05	0.194604	0.131214	1.85551		0
ENSMUSG00000058297	Spock2	94214	sparc/osteonectin, cwcv and kazal-like domains proteoglycan 2 [Source:MGI Symbol;Acc:MGI:1891351]	protein_coding	yes	0.00620986	0.475579	6.29199e-05	8.61833		0
ENSMUSG00000021136	Smoc1	64075	SPARC related modular calcium binding 1 [Source:MGI Symbol;Acc:MGI:1929878]	protein_coding	yes	3.25402e-05	0.149791	0.103811	0.580596		0
ENSMUSG00000020374	Rasgef1c	74563	RasGEF domain family, member 1C [Source:MGI Symbol;Acc:MGI:1921813]	protein_coding	yes	6.9849e-06	0.158587	0.214022	1.79115		0
ENSMUSG00000032523	Hhatl	74770	hedgehog acyltransferase-like [Source:MGI Symbol;Acc:MGI:1922020]	protein_coding	yes	7.86625e-06	0.191803	0.647747	1.28284		0
ENSMUSG00000105446	Gm42605		predicted gene 42605 [Source:MGI Symbol;Acc:MGI:5662742]	TEC	yes	0.387451	0.835878	0.411748	1.78646		0
ENSMUSG00000068246	Apol9b	71898	apolipoprotein L 9b [Source:MGI Symbol;Acc:MGI:1919148]	protein_coding	yes	0.146394	2.08792	0.176437	0.619241		0
ENSMUSG00000042031	Lce3b	66344	late cornified envelope 3B [Source:MGI Symbol;Acc:MGI:1913594]	protein_coding	yes	0.0259525	2.32734	0.206717	0.422568		0
ENSMUSG00000011632	Pinlyp	641361	phospholipase A2 inhibitor and LY6/PLAUR domain containing [Source:MGI Symbol;Acc:MGI:3615324]	protein_coding	yes	0.0200511	2.10975	0.10592	0.326426		0
ENSMUSG00000074433	Lce3e	69514	late cornified envelope 3E [Source:MGI Symbol;Acc:MGI:1916764]	protein_coding	yes	0.0245919	2.19856	0.178065	0.387634		0
ENSMUSG00000020264	Slc36a2	246049	solute carrier family 36 (proton/amino acid symporter), member 2 [Source:MGI Symbol;Acc:MGI:1891430]	protein_coding	yes	0.0263641	0.311629	0.0449868	0.475316		0
ENSMUSG00000005397	Nid1	18073	nidogen 1 [Source:MGI Symbol;Acc:MGI:97342]	protein_coding	yes	0.000141496	0.165229	0.0124007	1.93182	-1	0
ENSMUSG00000060548	Tnfrsf19	29820	tumor necrosis factor receptor superfamily, member 19 [Source:MGI Symbol;Acc:MGI:1352474]	protein_coding	yes	0.00118995	3.97246	0.094238	1.91315	1	0
ENSMUSG00000044217	Aqp5	11830	aquaporin 5 [Source:MGI Symbol;Acc:MGI:106215]	protein_coding	yes	0.000341424	0.272839	0.895041	1.0914		0
ENSMUSG00000094491	Igkv1-133	628027	immunoglobulin kappa variable 1-133 [Source:MGI Symbol;Acc:MGI:3648380]	IG_V_gene	yes	0.362889	1.79623	0.334275	0.764213		0
ENSMUSG00000027750	Postn	50706	periostin, osteoblast specific factor [Source:MGI Symbol;Acc:MGI:1926321]	protein_coding	yes	0.482841	0.776874	0.000193007	0.166104		0
ENSMUSG00000025328	Padi3	18601	peptidyl arginine deiminase, type III [Source:MGI Symbol;Acc:MGI:1338891]	protein_coding	yes	0.0413363	0.550161	0.0602081	3.01071		0
ENSMUSG00000047586	Nccrp1	233038	non-specific cytotoxic cell receptor protein 1 homolog (zebrafish) [Source:MGI Symbol;Acc:MGI:2685009]	protein_coding	yes	2.06784e-07	6.79887	0.252573	0.608124		0
ENSMUSG00000030905	Crym	12971	crystallin, mu [Source:MGI Symbol;Acc:MGI:102675]	protein_coding	yes	0.45414	0.747568	0.191832	2.19514	1	0
ENSMUSG00000047641	Krt87	406219	keratin 87 [Source:MGI Symbol;Acc:MGI:3665486]	protein_coding	yes	0.0430657	0.798465	0.0427798	0.24012		0
ENSMUSG00000057729	Prtn3	19152	proteinase 3 [Source:MGI Symbol;Acc:MGI:893580]	protein_coding	yes	0.000154816	4.75981	0.136408	1.79079		0
ENSMUSG00000118672	Muc4	140474	mucin 4 [Source:MGI Symbol;Acc:MGI:2153525]	protein_coding	yes	0.000107766	4.48682	0.511858	0.681236		0
ENSMUSG00000019787	Trdn	76757	triadin [Source:MGI Symbol;Acc:MGI:1924007]	protein_coding	yes	0.0227741	0.366078	0.141016	0.424428		0
ENSMUSG00000006204	Cdcp3	71395	CUB domain containing protein 3 [Source:MGI Symbol;Acc:MGI:1918645]	protein_coding	yes	0.00354586	0.290371	0.463112	0.652246		0
ENSMUSG00000033715	Akr1c14	105387	aldo-keto reductase family 1, member C14 [Source:MGI Symbol;Acc:MGI:2145458]	protein_coding	yes	0.000296351	0.212779	0.100396	0.439547		0
ENSMUSG00000028972	Car6	12353	carbonic anhydrase 6 [Source:MGI Symbol;Acc:MGI:1333786]	protein_coding	yes	0.00186219	2.37319	0.0669087	0.288854		0
ENSMUSG00000050635	Sprr2f	20760	small proline-rich protein 2F [Source:MGI Symbol;Acc:MGI:1330349]	protein_coding	yes	0.105375	1.83618	0.0312009	0.25305		0
ENSMUSG00000031502	Col4a1	12826	collagen, type IV, alpha 1 [Source:MGI Symbol;Acc:MGI:88454]	protein_coding	yes	0.00237666	0.213561	0.0614609	1.91595		0
ENSMUSG00000102364	Ighv8-5	640506	immunoglobulin heavy variable V8-5 [Source:MGI Symbol;Acc:MGI:3645478]	IG_V_gene	yes	0.182353	2.06484	0.239105	0.674175		0
ENSMUSG00000035818	Plekhs1	226245	pleckstrin homology domain containing, family S member 1 [Source:MGI Symbol;Acc:MGI:2443041]	protein_coding	yes	3.7564e-08	6.43037	0.450046	1.44259		0
ENSMUSG00000029371	Cxcl5	20311	chemokine (C-X-C motif) ligand 5 [Source:MGI Symbol;Acc:MGI:1096868]	protein_coding	yes	0.985777	0.993844	0.103208	0.31797		0
ENSMUSG00000042845	Wfdc12	192200	WAP four-disulfide core domain 12 [Source:MGI Symbol;Acc:MGI:2183434]	protein_coding	yes	0.137389	2.07796	0.212141	0.546948		0
ENSMUSG00000047420	Fam180a	208164	family with sequence similarity 180, member A [Source:MGI Symbol;Acc:MGI:3039626]	protein_coding	yes	0.130446	2.39158	0.0836786	0.548474		0
ENSMUSG00000001827	Folr1	14275	folate receptor 1 (adult) [Source:MGI Symbol;Acc:MGI:95568]	protein_coding	yes	0.01489	2.72782	0.177656	2.0978		0
ENSMUSG00000027447	Cst3	13010	cystatin C [Source:MGI Symbol;Acc:MGI:102519]	protein_coding	yes	1.26534e-06	0.129743	0.789084	1.09465		0
ENSMUSG00000000731	Aire	11634	autoimmune regulator (autoimmune polyendocrinopathy candidiasis ectodermal dystrophy) [Source:MGI Symbol;Acc:MGI:1338803]	protein_coding	yes	3.49181e-05	4.80736	0.00025671	4.63013		0
ENSMUSG00000034634	Ly6d	17068	lymphocyte antigen 6 complex, locus D [Source:MGI Symbol;Acc:MGI:96881]	protein_coding	yes	0.00237287	2.73402	0.365109	1.6641		0
ENSMUSG00000094028	Ighd4-1	777661	immunoglobulin heavy diversity 4-1 [Source:MGI Symbol;Acc:MGI:4439801]	IG_D_gene	yes	0.788784	0.892893	0.224509	2.14741		0
ENSMUSG00000024529	Lox	16948	lysyl oxidase [Source:MGI Symbol;Acc:MGI:96817]	protein_coding	yes	0.110737	0.477342	0.0346192	0.330671		0
ENSMUSG00000017817	Jph2	59091	junctophilin 2 [Source:MGI Symbol;Acc:MGI:1891496]	protein_coding	yes	1.38562e-05	0.16715	0.409601	1.45817		0
ENSMUSG00000044405	Adig	246747	adipogenin [Source:MGI Symbol;Acc:MGI:2675492]	protein_coding	yes	0.195018	0.52185	0.951104	1.03502		0
ENSMUSG00000044086	Lmod3	320502	leiomodin 3 (fetal) [Source:MGI Symbol;Acc:MGI:2444169]	protein_coding	yes	0.028568	0.367644	0.147541	0.449841		0
ENSMUSG00000000318	Clec10a	17312	C-type lectin domain family 10, member A [Source:MGI Symbol;Acc:MGI:96975]	protein_coding	yes	0.130373	0.557321	0.0216153	0.250897		0
ENSMUSG00000076532	Igkv4-91	434033	immunoglobulin kappa chain variable 4-91 [Source:MGI Symbol;Acc:MGI:3642277]	IG_V_gene	yes	0.734723	1.16692	0.142339	0.417835		0
ENSMUSG00000095992	Krtap22-2	68740	keratin associated protein 22-2 [Source:MGI Symbol;Acc:MGI:1915990]	protein_coding	yes	0.522664	1.04659	0.0407133	0.231062		0
ENSMUSG00000042895	Abra	223513	actin-binding Rho activating protein [Source:MGI Symbol;Acc:MGI:2444891]	protein_coding	yes	0.0259856	0.339567	0.104519	0.447033		0
ENSMUSG00000029373	Pf4	56744	platelet factor 4 [Source:MGI Symbol;Acc:MGI:1888711]	protein_coding	yes	0.0294367	0.37294	0.00562017	0.257998		0
ENSMUSG00000064350	mt-Ty		mitochondrially encoded tRNA tyrosine [Source:MGI Symbol;Acc:MGI:102470]	Mt_tRNA	yes	0.0342506	0.292169	0.368729	0.772408		0
ENSMUSG00000044694	2010007H06Rik	102635498	RIKEN cDNA 2010007H06 gene [Source:MGI Symbol;Acc:MGI:1917099]	lncRNA	yes	1.6242e-07	0.141945	0.441603	1.37565		0
ENSMUSG00000049128	Ivl	16447	involucrin [Source:MGI Symbol;Acc:MGI:96626]	protein_coding	yes	0.00104868	3.88285	0.0784826	0.40269		0
ENSMUSG00000030554	Synm	233335	synemin, intermediate filament protein [Source:MGI Symbol;Acc:MGI:2661187]	protein_coding	yes	1.28449e-06	0.15067	0.362575	1.4695		0
ENSMUSG00000049641	Vgll2	215031	vestigial like family member 2 [Source:MGI Symbol;Acc:MGI:2447460]	protein_coding	yes	0.0514	0.398246	0.170626	0.475837		0
ENSMUSG00000021214	Akr1c18	105349	aldo-keto reductase family 1, member C18 [Source:MGI Symbol;Acc:MGI:2145420]	protein_coding	yes	0.00716955	3.22395	0.0325338	0.364077		0
ENSMUSG00000026420	Il24	93672	interleukin 24 [Source:MGI Symbol;Acc:MGI:2135548]	protein_coding	yes	0.00882881	3.90997	0.204779	0.747121		0
ENSMUSG00000035686	Thrsp	21835	thyroid hormone responsive [Source:MGI Symbol;Acc:MGI:109126]	protein_coding	yes	0.355973	1.72968	0.508851	0.785762		0
ENSMUSG00000039109	F13a1	74145	coagulation factor XIII, A1 subunit [Source:MGI Symbol;Acc:MGI:1921395]	protein_coding	yes	0.0121886	0.352543	0.0091155	0.26271		0
ENSMUSG00000037254	Itih2	16425	inter-alpha trypsin inhibitor, heavy chain 2 [Source:MGI Symbol;Acc:MGI:96619]	protein_coding	yes	7.34658e-06	0.170991	0.243798	0.59147		0
ENSMUSG00000029661	Col1a2	12843	collagen, type I, alpha 2 [Source:MGI Symbol;Acc:MGI:88468]	protein_coding	yes	0.0103204	0.285536	0.00314192	0.314496		0
ENSMUSG00000022015	Tnfsf11	21943	tumor necrosis factor (ligand) superfamily, member 11 [Source:MGI Symbol;Acc:MGI:1100089]	protein_coding	yes	0.395993	0.819207	0.253097	0.452172		0
ENSMUSG00000031519	Asb5	76294	ankyrin repeat and SOCs box-containing 5 [Source:MGI Symbol;Acc:MGI:1923544]	protein_coding	yes	0.0245041	0.371579	0.0974802	0.400255		0
ENSMUSG00000017737	Mmp9	17395	matrix metallopeptidase 9 [Source:MGI Symbol;Acc:MGI:97011]	protein_coding	yes	0.238838	1.74644	0.0113999	0.305129		0
ENSMUSG00000056888	Glipr1	73690	GLI pathogenesis-related 1 (glioma) [Source:MGI Symbol;Acc:MGI:1920940]	protein_coding	yes	0.000103556	0.252918	0.0226007	0.368417		0
ENSMUSG00000074218	Cox7a1	12865	cytochrome c oxidase subunit 7A1 [Source:MGI Symbol;Acc:MGI:1316714]	protein_coding	yes	0.0145853	0.368335	0.43094	0.630012		0
ENSMUSG00000031089	Slc6a14	56774	solute carrier family 6 (neurotransmitter transporter), member 14 [Source:MGI Symbol;Acc:MGI:1890216]	protein_coding	yes	0.000113134	4.50708	0.977406	1.01568		0
ENSMUSG00000051748	Wfdc21	66107	WAP four-disulfide core domain 21 [Source:MGI Symbol;Acc:MGI:1913357]	protein_coding	yes	0.539555	0.765649	0.00987408	0.255024		0
ENSMUSG00000065599	Mir23b	387217	microRNA 23b [Source:MGI Symbol;Acc:MGI:2676898]	miRNA	yes	0.0291158	2.57035	0.104771	2.31217		0
ENSMUSG00000054203	Ifi205	226695	interferon activated gene 205 [Source:MGI Symbol;Acc:MGI:101847]	protein_coding	yes	0.0391742	0.436574	0.0233734	0.274252		0
ENSMUSG00000053093	Myh7	140781	myosin, heavy polypeptide 7, cardiac muscle, beta [Source:MGI Symbol;Acc:MGI:2155600]	protein_coding	yes	0.0870254	0.404008	0.205034	0.571233		0
ENSMUSG00000037362	Ccn3	18133	cellular communication network factor 3 [Source:MGI Symbol;Acc:MGI:109185]	protein_coding	yes	0.00613376	0.349129	0.114412	0.419737		0
ENSMUSG00000039405	Prss23	76453	protease, serine 23 [Source:MGI Symbol;Acc:MGI:1923703]	protein_coding	yes	1.06371e-05	0.178861	0.136929	0.509723		0
ENSMUSG00000065947	mt-Nd4l		mitochondrially encoded NADH dehydrogenase 4L [Source:MGI Symbol;Acc:MGI:102497]	protein_coding	yes	0.00968512	0.240305	0.145773	0.667849		0
ENSMUSG00000035105	Egln3	112407	egl-9 family hypoxia-inducible factor 3 [Source:MGI Symbol;Acc:MGI:1932288]	protein_coding	yes	0.104837	2.0298	0.0496239	2.91451		0
ENSMUSG00000017204	Gsdma	57911	gasdermin A [Source:MGI Symbol;Acc:MGI:1889509]	protein_coding	yes	0.00192855	2.62802	0.0916267	0.329011		0
ENSMUSG00000060572	Mfap2	17150	microfibrillar-associated protein 2 [Source:MGI Symbol;Acc:MGI:99559]	protein_coding	yes	0.737603	1.1818	0.014235	0.310046		0
ENSMUSG00000015966	Il17rb	50905	interleukin 17 receptor B [Source:MGI Symbol;Acc:MGI:1355292]	protein_coding	yes	0.0100035	2.44391	0.00507784	4.80431		0
ENSMUSG00000026645	Olah	99035	oleoyl-ACP hydrolase [Source:MGI Symbol;Acc:MGI:2139018]	protein_coding	yes	0.000184135	3.00364	0.353043	1.82475		0
ENSMUSG00000059412	Fxyd2	11936	FXYD domain-containing ion transport regulator 2 [Source:MGI Symbol;Acc:MGI:1195260]	protein_coding	yes	1.4592e-05	0.344142	0.590951	1.45388		0
ENSMUSG00000069516	Lyz2	17105	lysozyme 2 [Source:MGI Symbol;Acc:MGI:96897]	protein_coding	yes	0.603602	1.1288	0.00178056	0.139363		0
ENSMUSG00002076126	ENSMUSG00002076126		-	snoRNA	yes	0.00699212	3.30126	0.118602	0.527533		0
ENSMUSG00000093327	Mir5107	100628611	microRNA 5107 [Source:MGI Symbol;Acc:MGI:4950427]	miRNA	yes	0.906617	1.04812	0.103793	0.442524		0
ENSMUSG00000029096	Htra3	78558	HtrA serine peptidase 3 [Source:MGI Symbol;Acc:MGI:1925808]	protein_coding	yes	0.0102235	0.319558	0.00302969	0.274717		0
ENSMUSG00000045318	Adra2c	11553	adrenergic receptor, alpha 2c [Source:MGI Symbol;Acc:MGI:87936]	protein_coding	yes	0.00272696	0.501082	0.00194014	4.72028		0
ENSMUSG00000005268	Prlr	19116	prolactin receptor [Source:MGI Symbol;Acc:MGI:97763]	protein_coding	yes	1.25627e-07	0.154742	0.232216	1.66603		0
ENSMUSG00000001508	Sgca	20391	sarcoglycan, alpha (dystrophin-associated glycoprotein) [Source:MGI Symbol;Acc:MGI:894698]	protein_coding	yes	4.24593e-08	0.164923	0.215502	0.553097		0
ENSMUSG00000026950	Neb	17996	nebulin [Source:MGI Symbol;Acc:MGI:97292]	protein_coding	yes	0.0174362	0.31233	0.129521	0.51684		0
ENSMUSG00000117860	Gm30018	102631761	predicted gene, 30018 [Source:MGI Symbol;Acc:MGI:5589177]	lncRNA	yes	0.179608	2.28393	0.217249	1.24061		0
ENSMUSG00000108161	Gm32914	102635626	predicted gene, 32914 [Source:MGI Symbol;Acc:MGI:5592073]	lncRNA	yes	0.0248131	2.7056	0.692316	1.22248		0
ENSMUSG00000095007	Igkv12-41	619960	immunoglobulin kappa chain variable 12-41 [Source:MGI Symbol;Acc:MGI:4439772]	IG_V_gene	yes	0.703552	1.22025	0.0811374	0.449872		0
ENSMUSG00000019789	Hey2	15214	hairy/enhancer-of-split related with YRPW motif 2 [Source:MGI Symbol;Acc:MGI:1341884]	protein_coding	yes	2.31402e-06	0.225956	0.00374688	3.91227		0
ENSMUSG00000029322	Plac8	231507	placenta-specific 8 [Source:MGI Symbol;Acc:MGI:2445289]	protein_coding	yes	0.521386	0.836264	0.010972	0.202211		0
ENSMUSG00000035923	Myf6	17878	myogenic factor 6 [Source:MGI Symbol;Acc:MGI:97253]	protein_coding	yes	0.0292911	0.41231	0.0676308	0.349345		0
ENSMUSG00000065431	Mir186	387181	microRNA 186 [Source:MGI Symbol;Acc:MGI:2676850]	miRNA	yes	0.0127816	0.317661	0.252438	1.76825		0
ENSMUSG00000060469	Krtap19-3	77918	keratin associated protein 19-3 [Source:MGI Symbol;Acc:MGI:1925168]	protein_coding	yes	0.368846	1.01209	0.0526999	0.25327		0
ENSMUSG00000060188	Cxcl17	232983	chemokine (C-X-C motif) ligand 17 [Source:MGI Symbol;Acc:MGI:2387642]	protein_coding	yes	0.704676	0.828218	0.311007	1.73078		0
ENSMUSG00000032271	Nnmt	18113	nicotinamide N-methyltransferase [Source:MGI Symbol;Acc:MGI:1099443]	protein_coding	yes	0.0168906	0.319001	0.0290811	0.387555		0
ENSMUSG00000032033	Barx2	12023	BarH-like homeobox 2 [Source:MGI Symbol;Acc:MGI:109617]	protein_coding	yes	0.000295488	3.76964	0.566966	0.732095		0
ENSMUSG00000050808	Muc15	269328	mucin 15 [Source:MGI Symbol;Acc:MGI:2442110]	protein_coding	yes	0.009447	2.82549	0.240016	1.92066		0
ENSMUSG00000040808	S100g	12309	S100 calcium binding protein G [Source:MGI Symbol;Acc:MGI:104528]	protein_coding	yes	0.0011263	2.52471	0.152111	0.381977		0
ENSMUSG00000086096	Gm12688	102639232	predicted gene 12688 [Source:MGI Symbol;Acc:MGI:3650434]	lncRNA	yes	0.100231	2.68643	0.798371	1.01328		0
ENSMUSG00000028116	Myoz2	59006	myozenin 2 [Source:MGI Symbol;Acc:MGI:1913063]	protein_coding	yes	0.09991	0.470036	0.141686	0.454676		0
ENSMUSG00000037166	Ppp1r14a	68458	protein phosphatase 1, regulatory inhibitor subunit 14A [Source:MGI Symbol;Acc:MGI:1931139]	protein_coding	yes	0.000269509	0.251336	0.172022	2.07391		0
ENSMUSG00000051879	Krt71	56735	keratin 71 [Source:MGI Symbol;Acc:MGI:1861586]	protein_coding	yes	0.161414	0.730273	0.152431	2.46079		0
ENSMUSG00000021213	Akr1c13	27384	aldo-keto reductase family 1, member C13 [Source:MGI Symbol;Acc:MGI:1351662]	protein_coding	yes	0.000905503	0.192112	0.102809	0.67114		0
ENSMUSG00000041481	Serpina3g	20715	serine (or cysteine) peptidase inhibitor, clade A, member 3G [Source:MGI Symbol;Acc:MGI:105046]	protein_coding	yes	0.0717384	2.43027	0.0216969	0.460988		0
ENSMUSG00000030510	Cers3	545975	ceramide synthase 3 [Source:MGI Symbol;Acc:MGI:2681008]	protein_coding	yes	4.44674e-12	5.6718	0.418859	0.651359		0
ENSMUSG00000031844	Hsd17b2	15486	hydroxysteroid (17-beta) dehydrogenase 2 [Source:MGI Symbol;Acc:MGI:1096386]	protein_coding	yes	0.00260691	2.74155	0.155281	0.407813		0
ENSMUSG00000105906	Iglc1	110785	immunoglobulin lambda constant 1 [Source:MGI Symbol;Acc:MGI:99546]	IG_C_gene	yes	0.385792	1.51467	0.0385007	0.380272		0
ENSMUSG00000071858	Gm94	225443	predicted gene 94 [Source:MGI Symbol;Acc:MGI:2684940]	protein_coding	yes	0.00624938	1.87939	0.227243	0.411		0
ENSMUSG00000031503	Col4a2	12827	collagen, type IV, alpha 2 [Source:MGI Symbol;Acc:MGI:88455]	protein_coding	yes	0.00206926	0.225059	0.0318133	2.0345		0
ENSMUSG00000031382	Asb11	68854	ankyrin repeat and SOCS box-containing 11 [Source:MGI Symbol;Acc:MGI:1916104]	protein_coding	yes	0.0226922	0.418267	0.199937	0.457369		0
ENSMUSG00000024409	Psors1c2	57390	psoriasis susceptibility 1 candidate 2 (human) [Source:MGI Symbol;Acc:MGI:1930025]	protein_coding	yes	0.0143394	1.40231	0.0345748	0.233497		0
ENSMUSG00000048013	Krt35	53617	keratin 35 [Source:MGI Symbol;Acc:MGI:1858899]	protein_coding	yes	0.702302	0.980342	0.0748421	0.278014		0
ENSMUSG00000019122	Ccl9	20308	chemokine (C-C motif) ligand 9 [Source:MGI Symbol;Acc:MGI:104533]	protein_coding	yes	0.0559378	0.546606	0.00261213	0.203435		0
ENSMUSG00000031870	Pgr	18667	progesterone receptor [Source:MGI Symbol;Acc:MGI:97567]	protein_coding	yes	5.60906e-05	0.239277	0.208298	1.94683		0
ENSMUSG00000039264	Gimap3	83408	GTPase, IMAP family member 3 [Source:MGI Symbol;Acc:MGI:1932723]	protein_coding	yes	0.755737	0.866167	0.0594969	0.388196		0
ENSMUSG00000019894	Slc6a15	103098	solute carrier family 6 (neurotransmitter transporter), member 15 [Source:MGI Symbol;Acc:MGI:2143484]	protein_coding	yes	0.123376	1.44913	0.849128	0.89208		0
ENSMUSG00000035493	Tgfbi	21810	transforming growth factor, beta induced [Source:MGI Symbol;Acc:MGI:99959]	protein_coding	yes	0.915579	0.959045	0.00018105	0.249781		0
ENSMUSG00000060756	Krtap2-4	71453	keratin associated protein 2-4 [Source:MGI Symbol;Acc:MGI:1918703]	protein_coding	yes	0.145659	1.07789	0.0427122	0.245487		0
ENSMUSG00000047428	Dlk2	106565	delta like non-canonical Notch ligand 2 [Source:MGI Symbol;Acc:MGI:2146838]	protein_coding	yes	0.777567	0.905697	1.44085e-05	7.42301		0
ENSMUSG00000026193	Fn1	14268	fibronectin 1 [Source:MGI Symbol;Acc:MGI:95566]	protein_coding	yes	0.111031	0.488391	0.000875004	0.231962		0
ENSMUSG00000031548	Sfrp1	20377	secreted frizzled-related protein 1 [Source:MGI Symbol;Acc:MGI:892014]	protein_coding	yes	7.74363e-09	0.2312	0.00414694	0.259201		0
ENSMUSG00000024164	C3	12266	complement component 3 [Source:MGI Symbol;Acc:MGI:88227]	protein_coding	yes	0.292261	0.57573	0.575163	0.770042		0
ENSMUSG00000076619	Ighj3	777655	immunoglobulin heavy joining 3 [Source:MGI Symbol;Acc:MGI:4439767]	IG_J_gene	yes	0.134492	0.524443	0.436286	0.74075		0
ENSMUSG00000076577	Igkv8-30	384419	immunoglobulin kappa chain variable 8-30 [Source:MGI Symbol;Acc:MGI:3642250]	IG_V_gene	yes	0.201152	1.67105	0.0704825	0.398355		0
ENSMUSG00000070645	Ren1	19701	renin 1 structural [Source:MGI Symbol;Acc:MGI:97898]	protein_coding	yes	0.191453	1.16631	0.0491685	3.74144	-1	0
ENSMUSG00000037944	Ccr7	12775	chemokine (C-C motif) receptor 7 [Source:MGI Symbol;Acc:MGI:103011]	protein_coding	yes	0.225785	1.67269	0.0156643	0.31374		0
ENSMUSG00000031461	Myom2	17930	myomesin 2 [Source:MGI Symbol;Acc:MGI:1328358]	protein_coding	yes	0.0149962	0.328355	0.139521	0.500561		0
ENSMUSG00000069718	Gm11563	100040248	predicted gene 11563 [Source:MGI Symbol;Acc:MGI:3650330]	protein_coding	yes	#DIV/0!	1	0.0538012	0.261759		0
ENSMUSG00000040055	Gjb6	14623	gap junction protein, beta 6 [Source:MGI Symbol;Acc:MGI:107588]	protein_coding	yes	0.332586	0.759411	0.200448	0.402797		0
ENSMUSG00000071019	Sdr16c6	242286	short chain dehydrogenase/reductase family 16C, member 6 [Source:MGI Symbol;Acc:MGI:2685269]	protein_coding	yes	0.000224045	3.45428	0.173037	0.452779		0
ENSMUSG00000094689	Ighv1-81	668591	immunoglobulin heavy variable 1-81 [Source:MGI Symbol;Acc:MGI:4439635]	IG_V_gene	yes	0.107372	2.3174	0.368164	0.709747		0
ENSMUSG00000030495	Slc7a10	53896	solute carrier family 7 (cationic amino acid transporter, y+ system), member 10 [Source:MGI Symbol;Acc:MGI:1858261]	protein_coding	yes	0.0276497	0.337592	0.0810677	0.528949		0
ENSMUSG00000039883	Lrrc17	74511	leucine rich repeat containing 17 [Source:MGI Symbol;Acc:MGI:1921761]	protein_coding	yes	0.0682831	0.490977	0.0150934	0.265831		0
ENSMUSG00000023906	Cldn6	54419	claudin 6 [Source:MGI Symbol;Acc:MGI:1859284]	protein_coding	yes	0.00214372	0.261751	0.393575	0.676312		0
ENSMUSG00000004814	Ccl24	56221	chemokine (C-C motif) ligand 24 [Source:MGI Symbol;Acc:MGI:1928953]	protein_coding	yes	0.345294	0.669004	0.0367679	0.497092		0
ENSMUSG00000001021	S100a3	20197	S100 calcium binding protein A3 [Source:MGI Symbol;Acc:MGI:1338849]	protein_coding	yes	0.279549	1.11999	0.0697033	0.285919		0
ENSMUSG00000047501	Cldn4	12740	claudin 4 [Source:MGI Symbol;Acc:MGI:1313314]	protein_coding	yes	0.0728391	1.57648	0.996064	1.00359		0
ENSMUSG00000069792	Wfdc17	100034251	WAP four-disulfide core domain 17 [Source:MGI Symbol;Acc:MGI:3649773]	protein_coding	yes	0.881724	0.958841	0.00240029	0.168594		0
ENSMUSG00000039518	Cdsn	386463	corneodesmosin [Source:MGI Symbol;Acc:MGI:3505689]	protein_coding	yes	0.00978264	2.15233	0.139355	0.381966		0
ENSMUSG00000040154	Wfdc5	209232	WAP four-disulfide core domain 5 [Source:MGI Symbol;Acc:MGI:2384800]	protein_coding	yes	0.199142	1.73611	0.337777	0.594967		0
ENSMUSG00000050762	Prss27	213171	protease, serine 27 [Source:MGI Symbol;Acc:MGI:2450123]	protein_coding	yes	1.9176e-06	5.10731	0.219641	0.563935		0
ENSMUSG00000033576	Apol6	71939	apolipoprotein L 6 [Source:MGI Symbol;Acc:MGI:1919189]	protein_coding	yes	0.043352	0.408295	0.946309	0.970366		0
ENSMUSG00000050704	2310061N02Rik	69661	RIKEN cDNA 2310061N02 gene [Source:MGI Symbol;Acc:MGI:1916911]	protein_coding	yes	#DIV/0!	1	0.015189	0.214347		0
ENSMUSG00000035692	Isg15	100038882	ISG15 ubiquitin-like modifier [Source:MGI Symbol;Acc:MGI:1855694]	protein_coding	yes	0.248971	1.7251	0.930877	0.959606		0
ENSMUSG00000022371	Col14a1	12818	collagen, type XIV, alpha 1 [Source:MGI Symbol;Acc:MGI:1341272]	protein_coding	yes	0.0162547	0.404071	0.00677426	0.24838		0
ENSMUSG00000057454	Lypd3	72434	Ly6/Plaur domain containing 3 [Source:MGI Symbol;Acc:MGI:1919684]	protein_coding	yes	0.000690589	3.23315	0.257597	0.549566		0
ENSMUSG00000076594	Igkv6-13	667899	immunoglobulin kappa variable 6-13 [Source:MGI Symbol;Acc:MGI:1330829]	IG_V_gene	yes	0.109056	0.41349	0.0821962	0.576515		0
ENSMUSG00000096672	Ighv1-63	780956	immunoglobulin heavy variable V1-63 [Source:MGI Symbol;Acc:MGI:3642755]	IG_V_gene	yes	0.222148	2.04258	0.221636	0.767731		0
ENSMUSG00000076494	Trbj2-3	100125257	T cell receptor beta joining 2-3 [Source:MGI Symbol;Acc:MGI:4439898]	TR_J_gene	yes	0.00965707	0.278153	0.932946	0.975683		0
ENSMUSG00000003032	Klf4	16600	Kruppel-like factor 4 (gut) [Source:MGI Symbol;Acc:MGI:1342287]	protein_coding	yes	0.00152284	2.95241	0.386133	0.621616		0
ENSMUSG00000024774	Ankrd22	52024	ankyrin repeat domain 22 [Source:MGI Symbol;Acc:MGI:1277101]	protein_coding	yes	0.00375709	3.55161	0.404464	0.688206		0
ENSMUSG00000027908	Tchhl1	71325	trichohyalin-like 1 [Source:MGI Symbol;Acc:MGI:1918575]	protein_coding	yes	0.140359	1.03028	0.0904483	0.298015		0
ENSMUSG00000035799	Twist1	22160	twist basic helix-loop-helix transcription factor 1 [Source:MGI Symbol;Acc:MGI:98872]	protein_coding	yes	0.02428	0.444217	0.00634746	0.252447		0
ENSMUSG00000074001	Klhl40	72330	kelch-like 40 [Source:MGI Symbol;Acc:MGI:1919580]	protein_coding	yes	0.0392168	0.401364	0.085202	0.432752		0
ENSMUSG00000074207	Adh1	11522	alcohol dehydrogenase 1 (class I) [Source:MGI Symbol;Acc:MGI:87921]	protein_coding	yes	0.00391036	0.317496	0.826259	0.886892		0
ENSMUSG00000027375	Mal	17153	myelin and lymphocyte protein, T cell differentiation protein [Source:MGI Symbol;Acc:MGI:892970]	protein_coding	yes	1.08219e-05	4.67664	0.976627	0.98494		0
ENSMUSG00000019987	Arg1	11846	arginase, liver [Source:MGI Symbol;Acc:MGI:88070]	protein_coding	yes	0.301057	1.64103	0.80126	0.87891		0
ENSMUSG00000044951	Mylk4	238564	myosin light chain kinase family, member 4 [Source:MGI Symbol;Acc:MGI:3643758]	protein_coding	yes	0.020238	0.335493	0.241851	0.607259		0
ENSMUSG00000029123	Stk32b	64293	serine/threonine kinase 32B [Source:MGI Symbol;Acc:MGI:1927552]	protein_coding	yes	0.109738	1.35934	0.135773	0.341179		0
ENSMUSG00000046474	Krtap4-16	435285	keratin associated protein 4-16 [Source:MGI Symbol;Acc:MGI:3651030]	protein_coding	yes	0.949678	1.00118	0.0534406	0.266596		0
ENSMUSG00000074607	Tox2	269389	TOX high mobility group box family member 2 [Source:MGI Symbol;Acc:MGI:3611233]	protein_coding	yes	0.00290312	0.275791	0.0597072	0.503678		0
ENSMUSG00000095332	Gm9821	100310873	predicted gene 9821 [Source:MGI Symbol;Acc:MGI:3704208]	lncRNA	yes	0.000673982	0.221753	0.365529	1.44059		0
ENSMUSG00000026249	Serpine2	20720	serine (or cysteine) peptidase inhibitor, clade E, member 2 [Source:MGI Symbol;Acc:MGI:101780]	protein_coding	yes	0.679275	1.15783	0.00788767	0.254729		0
ENSMUSG00000023885	Thbs2	21826	thrombospondin 2 [Source:MGI Symbol;Acc:MGI:98738]	protein_coding	yes	0.776782	0.880707	0.0270395	0.333511		0
ENSMUSG00002075731	ENSMUSG00002075731		-	snoRNA	yes	0.280754	1.70317	0.114653	2.00989		0
ENSMUSG00000028766	Alpl	11647	alkaline phosphatase, liver/bone/kidney [Source:MGI Symbol;Acc:MGI:87983]	protein_coding	yes	1.00878e-06	0.145074	0.184966	1.40747		0
ENSMUSG00000024987	Cyp26a1	13082	cytochrome P450, family 26, subfamily a, polypeptide 1 [Source:MGI Symbol;Acc:MGI:1096359]	protein_coding	yes	0.137876	1.89813	0.392207	0.765129		0
ENSMUSG00000055322	Tns1	21961	tensin 1 [Source:MGI Symbol;Acc:MGI:104552]	protein_coding	yes	7.18677e-06	0.164962	0.0359778	1.95213	-1	0
ENSMUSG00000032719	Sbspon	226866	somatomedin B and thrombospondin, type 1 domain containing [Source:MGI Symbol;Acc:MGI:2684952]	protein_coding	yes	0.612806	1.08819	6.07679e-07	7.53282		0
ENSMUSG00000054136	Adm2	223780	adrenomedullin 2 [Source:MGI Symbol;Acc:MGI:2675256]	protein_coding	yes	0.0273334	2.83693	0.022478	2.41273		0
ENSMUSG00000004885	Crabp2	12904	cellular retinoic acid binding protein II [Source:MGI Symbol;Acc:MGI:88491]	protein_coding	yes	0.000497784	3.58113	0.618044	1.32085		0
ENSMUSG00000030401	Rtn2	20167	reticulon 2 (Z-band associated protein) [Source:MGI Symbol;Acc:MGI:107612]	protein_coding	yes	0.0134123	0.364926	0.350007	0.59899		0
ENSMUSG00000045871	Slitrk6	239250	SLIT and NTRK-like family, member 6 [Source:MGI Symbol;Acc:MGI:2443198]	protein_coding	yes	1.22305e-08	0.226491	8.55425e-06	4.64788		0
ENSMUSG00000055653	Gpc3	14734	glypican 3 [Source:MGI Symbol;Acc:MGI:104903]	protein_coding	yes	0.00250323	0.280093	0.223072	1.48099		0
ENSMUSG00000062278	Gm11562	100502803	predicted gene 11562 [Source:MGI Symbol;Acc:MGI:3652059]	protein_coding	yes	0.0968252	1.03545	0.0404949	0.255723		0
ENSMUSG00000022206	Npr3	18162	natriuretic peptide receptor 3 [Source:MGI Symbol;Acc:MGI:97373]	protein_coding	yes	0.0314251	0.334475	0.0547027	0.637045		0
ENSMUSG00000020155	Kcnmb1	16533	potassium large conductance calcium-activated channel, subfamily M, beta member 1 [Source:MGI Symbol;Acc:MGI:1334203]	protein_coding	yes	8.57853e-05	0.279378	0.00109544	3.98925		0
ENSMUSG00000031372	Trex2	24102	three prime repair exonuclease 2 [Source:MGI Symbol;Acc:MGI:1346343]	protein_coding	yes	0.000241907	2.65863	0.133207	0.381268		0
ENSMUSG00000021087	Rtn1	104001	reticulon 1 [Source:MGI Symbol;Acc:MGI:1933947]	protein_coding	yes	9.71082e-07	0.199419	0.33675	0.624322		0
ENSMUSG00000024810	Il33	77125	interleukin 33 [Source:MGI Symbol;Acc:MGI:1924375]	protein_coding	yes	0.006602	0.339721	0.188002	0.50222		0
ENSMUSG00000035557	Krt17	16667	keratin 17 [Source:MGI Symbol;Acc:MGI:96691]	protein_coding	yes	0.46783	1.30863	0.919627	0.948951		0
ENSMUSG00000116710	Gm6557	625123	predicted gene 6557 [Source:MGI Symbol;Acc:MGI:3779606]	unprocessed_pseudogene	yes	0.0020796	3.21286	0.0846624	0.416111		0
ENSMUSG00000061353	Cxcl12	20315	chemokine (C-X-C motif) ligand 12 [Source:MGI Symbol;Acc:MGI:103556]	protein_coding	yes	1.93859e-05	0.176306	0.00391245	0.477712	-1	0
ENSMUSG00000018623	Mmp7	17393	matrix metallopeptidase 7 [Source:MGI Symbol;Acc:MGI:103189]	protein_coding	yes	0.000655107	1.45914	0.319621	0.488196		0
ENSMUSG00000078920	Ifi47	15953	interferon gamma inducible protein 47 [Source:MGI Symbol;Acc:MGI:99448]	protein_coding	yes	0.286017	1.74693	0.0369541	0.547869		0
ENSMUSG00000022037	Clu	12759	clusterin [Source:MGI Symbol;Acc:MGI:88423]	protein_coding	yes	0.124629	0.663959	0.555887	0.659688		0
ENSMUSG00000040972	Igsf21	230868	immunoglobulin superfamily, member 21 [Source:MGI Symbol;Acc:MGI:2681842]	protein_coding	yes	0.460029	1.55591	0.959599	0.990593		0
ENSMUSG00000045109	Krtap4-7	76444	keratin associated protein 4-7 [Source:MGI Symbol;Acc:MGI:1923694]	protein_coding	yes	#DIV/0!	1	0.0472198	0.265586		0
ENSMUSG00000031070	Mrgprf	211577	MAS-related GPR, member F [Source:MGI Symbol;Acc:MGI:2384823]	protein_coding	yes	8.50806e-08	0.162103	0.010039	0.48007		0
ENSMUSG00000024376	Epb41l4a	13824	erythrocyte membrane protein band 4.1 like 4a [Source:MGI Symbol;Acc:MGI:103007]	protein_coding	yes	0.00122972	3.88157	0.174302	0.586028		0
ENSMUSG00000043629	1700019D03Rik	67080	RIKEN cDNA 1700019D03 gene [Source:MGI Symbol;Acc:MGI:1914330]	protein_coding	yes	0.00373546	0.359529	0.000413796	4.89151		0
ENSMUSG00000059325	Hopx	74318	HOP homeobox [Source:MGI Symbol;Acc:MGI:1916782]	protein_coding	yes	7.08642e-06	4.80373	0.649821	0.831615		0
ENSMUSG00000074489	Bglap3	12095	bone gamma-carboxyglutamate protein 3 [Source:MGI Symbol;Acc:MGI:88155]	protein_coding	yes	0.00850455	0.42109	0.257669	1.9619		0
ENSMUSG00000020695	Mrc2	17534	mannose receptor, C type 2 [Source:MGI Symbol;Acc:MGI:107818]	protein_coding	yes	0.0648024	0.500657	0.000514981	0.199751		0
ENSMUSG00000034112	Atp2c2	69047	ATPase, Ca++ transporting, type 2C, member 2 [Source:MGI Symbol;Acc:MGI:1916297]	protein_coding	yes	0.0592774	2.06813	0.100246	2.43824		0
ENSMUSG00000052316	Lrrc15	74488	leucine rich repeat containing 15 [Source:MGI Symbol;Acc:MGI:1921738]	protein_coding	yes	0.422196	1.37449	0.0206666	0.29335		0
ENSMUSG00000057604	Lmcd1	30937	LIM and cysteine-rich domains 1 [Source:MGI Symbol;Acc:MGI:1353635]	protein_coding	yes	0.00458744	0.381309	0.00637922	0.246184		0
ENSMUSG00000025776	Crispld1	83691	cysteine-rich secretory protein LCCL domain containing 1 [Source:MGI Symbol;Acc:MGI:1934666]	protein_coding	yes	2.17318e-06	0.191791	0.928831	0.959963		0
ENSMUSG00000054196	Cthrc1	68588	collagen triple helix repeat containing 1 [Source:MGI Symbol;Acc:MGI:1915838]	protein_coding	yes	0.0813978	0.456358	0.0182141	0.401384		0
ENSMUSG00000096445	Dcpp1	13184	demilune cell and parotid protein 1 [Source:MGI Symbol;Acc:MGI:105949]	protein_coding	yes	0.454932	0.868497	0.256563	0.458011		0
ENSMUSG00000053399	Adamts18	208936	a disintegrin-like and metallopeptidase (reprolysin type) with thrombospondin type 1 motif, 18 [Source:MGI Symbol;Acc:MGI:2442600]	protein_coding	yes	0.158757	1.3868	0.00840533	3.63673		0
ENSMUSG00000056174	Col8a2	329941	collagen, type VIII, alpha 2 [Source:MGI Symbol;Acc:MGI:88464]	protein_coding	yes	0.926247	1.03134	0.0231999	0.260145		0
ENSMUSG00000062433	Krtap6-2	16701	keratin associated protein 6-2 [Source:MGI Symbol;Acc:MGI:1330280]	protein_coding	yes	0.179301	1.01564	0.0473889	0.267725		0
ENSMUSG00000109973	Gm45397		predicted gene 45397 [Source:MGI Symbol;Acc:MGI:5791233]	lncRNA	yes	5.19543e-07	5.02872	0.0531066	0.450849		0
ENSMUSG00000050071	Bex1	19716	brain expressed X-linked 1 [Source:MGI Symbol;Acc:MGI:1328321]	protein_coding	yes	0.0410921	2.34557	0.0308314	0.353842		0
ENSMUSG00000065987	Cd209b	69165	CD209b antigen [Source:MGI Symbol;Acc:MGI:1916415]	protein_coding	yes	0.261244	0.5876	0.0242255	0.377467		0
ENSMUSG00000096727	Psmb9	16912	proteasome (prosome, macropain) subunit, beta type 9 (large multifunctional peptidase 2) [Source:MGI Symbol;Acc:MGI:1346526]	protein_coding	yes	0.421143	1.418	0.262251	0.640299		0
ENSMUSG00000075602	Ly6a	110454	lymphocyte antigen 6 complex, locus A [Source:MGI Symbol;Acc:MGI:107527]	protein_coding	yes	0.337921	1.33637	0.250711	0.495392		0
ENSMUSG00000030849	Fgfr2	14183	fibroblast growth factor receptor 2 [Source:MGI Symbol;Acc:MGI:95523]	protein_coding	yes	2.64544e-05	0.26682	0.0322619	3.00757		0
ENSMUSG00000032332	Col12a1	12816	collagen, type XII, alpha 1 [Source:MGI Symbol;Acc:MGI:88448]	protein_coding	yes	0.213872	0.583404	0.0119978	0.328386		0
ENSMUSG00000031312	Itgb1bp2	26549	integrin beta 1 binding protein 2 [Source:MGI Symbol;Acc:MGI:1353420]	protein_coding	yes	0.0815644	0.514757	0.121698	0.415444		0
ENSMUSG00000076434	Wfdc3	71856	WAP four-disulfide core domain 3 [Source:MGI Symbol;Acc:MGI:1923897]	protein_coding	yes	0.514233	1.24628	0.0146603	3.13968		0
ENSMUSG00000026697	Myoc	17926	myocilin [Source:MGI Symbol;Acc:MGI:1202864]	protein_coding	yes	0.00295554	0.326254	0.0440396	0.364521		0
ENSMUSG00000021091	Serpina3n	20716	serine (or cysteine) peptidase inhibitor, clade A, member 3N [Source:MGI Symbol;Acc:MGI:105045]	protein_coding	yes	0.000112087	0.191242	0.507354	0.801313		0
ENSMUSG00000031791	Tmem38a	74166	transmembrane protein 38A [Source:MGI Symbol;Acc:MGI:1921416]	protein_coding	yes	0.013418	0.342006	0.588376	0.767743		0
ENSMUSG00000018566	Slc2a4	20528	solute carrier family 2 (facilitated glucose transporter), member 4 [Source:MGI Symbol;Acc:MGI:95758]	protein_coding	yes	0.000393944	0.267309	0.0530101	2.49896		0
ENSMUSG00000079025	Gsdmc	83492	gasdermin C [Source:MGI Symbol;Acc:MGI:1933176]	protein_coding	yes	0.00390846	3.55122	0.263173	0.659459		0
ENSMUSG00000028148	Them5	66198	thioesterase superfamily member 5 [Source:MGI Symbol;Acc:MGI:1913448]	protein_coding	yes	0.00101101	0.269242	0.051888	0.422385		0
ENSMUSG00000087642	Ighe	380792	Immunoglobulin heavy constant epsilon [Source:MGI Symbol;Acc:MGI:2685746]	IG_C_gene	yes	0.583878	1.26868	0.338677	0.639575		0
ENSMUSG00000041653	Pnpla3	116939	patatin-like phospholipase domain containing 3 [Source:MGI Symbol;Acc:MGI:2151796]	protein_coding	yes	0.2854	0.575267	0.0873368	0.62591		0
ENSMUSG00000073421	H2-Ab1	14961	histocompatibility 2, class II antigen A, beta 1 [Source:MGI Symbol;Acc:MGI:103070]	protein_coding	yes	0.595977	1.20831	0.0183524	0.348561		0
ENSMUSG00000034990	Otoa	246190	otoancorin [Source:MGI Symbol;Acc:MGI:2149209]	protein_coding	yes	1.15997e-06	0.180704	0.0418918	2.12913		0
ENSMUSG00000000739	Sult5a1	57429	sulfotransferase family 5A, member 1 [Source:MGI Symbol;Acc:MGI:1931463]	protein_coding	yes	0.000785391	0.268792	0.131865	1.85885		0
ENSMUSG00000042793	Lgr6	329252	leucine-rich repeat-containing G protein-coupled receptor 6 [Source:MGI Symbol;Acc:MGI:2441805]	protein_coding	yes	0.000857662	3.26907	9.62979e-05	4.32632		0
ENSMUSG00000010601	Apol7a	75761	apolipoprotein L 7a [Source:MGI Symbol;Acc:MGI:1923011]	protein_coding	yes	0.00389659	3.4425	0.481429	1.36663		0
ENSMUSG00000037010	Apln	30878	apelin [Source:MGI Symbol;Acc:MGI:1353624]	protein_coding	yes	0.0985177	2.16839	0.0589332	2.25969		0
ENSMUSG00000046718	Bst2	69550	bone marrow stromal cell antigen 2 [Source:MGI Symbol;Acc:MGI:1916800]	protein_coding	yes	0.0917683	2.18399	0.109253	0.536312		0
ENSMUSG00000023951	Vegfa	22339	vascular endothelial growth factor A [Source:MGI Symbol;Acc:MGI:103178]	protein_coding	yes	0.971272	1.01201	0.000217557	4.98298		0
ENSMUSG00000031661	Nkd1	93960	naked cuticle 1 [Source:MGI Symbol;Acc:MGI:2135954]	protein_coding	yes	0.517429	0.796961	3.90057e-06	5.15885		0
ENSMUSG00000065530	Mir99a	387229	microRNA 99a [Source:MGI Symbol;Acc:MGI:2676912]	miRNA	yes	0.722794	1.14638	0.186174	2.15696		0
ENSMUSG00000060550	H2-Q7	15018	histocompatibility 2, Q region locus 7 [Source:MGI Symbol;Acc:MGI:95936]	protein_coding	yes	0.423209	1.3965	0.0422983	0.531731	-1	0
ENSMUSG00000034362	Csta1	209294	cystatin A1 [Source:MGI Symbol;Acc:MGI:3524930]	protein_coding	yes	0.00369212	2.45037	0.145019	0.41537		0
ENSMUSG00000076533	Igkv4-90	434034	immunoglobulin kappa chain variable 4-90 [Source:MGI Symbol;Acc:MGI:4439830]	IG_V_gene	yes	0.757973	1.16116	0.143021	0.513888		0
ENSMUSG00000028834	Trim63	433766	tripartite motif-containing 63 [Source:MGI Symbol;Acc:MGI:2447992]	protein_coding	yes	0.0746682	0.44464	0.211777	0.563847		0
ENSMUSG00000120266	ENSMUSG00000120266		novel transcript	lncRNA	yes	0.00091334	4.17491	0.0640882	0.764591		0
ENSMUSG00000057666	Gapdh	14433	glyceraldehyde-3-phosphate dehydrogenase [Source:MGI Symbol;Acc:MGI:95640]	protein_coding	yes	0.812739	0.891229	0.629922	1.20752	-1	0
ENSMUSG00000021456	Fbp2	14120	fructose bisphosphatase 2 [Source:MGI Symbol;Acc:MGI:95491]	protein_coding	yes	0.355879	1.25261	0.0489398	0.284637		0
ENSMUSG00000053897	Slc39a8	67547	solute carrier family 39 (metal ion transporter), member 8 [Source:MGI Symbol;Acc:MGI:1914797]	protein_coding	yes	0.0475421	2.12694	0.103693	0.423586		0
ENSMUSG00000020241	Col6a2	12834	collagen, type VI, alpha 2 [Source:MGI Symbol;Acc:MGI:88460]	protein_coding	yes	0.0305925	0.504041	0.000312013	0.223404		0
ENSMUSG00000056605	Krt72	105866	keratin 72 [Source:MGI Symbol;Acc:MGI:2146034]	protein_coding	yes	0.519174	0.977354	0.0605895	0.287136		0
ENSMUSG00000031425	Plp1	18823	proteolipid protein (myelin) 1 [Source:MGI Symbol;Acc:MGI:97623]	protein_coding	yes	0.466291	1.48286	0.104425	1.70474		0
ENSMUSG00000066361	Serpina3c	16625	serine (or cysteine) peptidase inhibitor, clade A, member 3C [Source:MGI Symbol;Acc:MGI:102848]	protein_coding	yes	0.166299	0.519755	0.0889368	0.553699		0
ENSMUSG00000078921	Tgtp2	100039796	T cell specific GTPase 2 [Source:MGI Symbol;Acc:MGI:3710083]	protein_coding	yes	0.44294	1.37874	0.0315485	0.402126		0
ENSMUSG00000076621	Ighj1	777648	immunoglobulin heavy joining 1 [Source:MGI Symbol;Acc:MGI:4439802]	IG_J_gene	yes	0.0218552	0.402634	0.565061	0.736992		0
ENSMUSG00000032454	Rbp2	19660	retinol binding protein 2, cellular [Source:MGI Symbol;Acc:MGI:97877]	protein_coding	yes	0.00273987	3.37282	0.145568	0.534445		0
ENSMUSG00000095407	Tmem200c	622645	transmembrane protein 200C [Source:MGI Symbol;Acc:MGI:3646281]	protein_coding	yes	0.000718695	0.250418	0.878163	0.938847		0
ENSMUSG00000037185	Krt80	74127	keratin 80 [Source:MGI Symbol;Acc:MGI:1921377]	protein_coding	yes	5.50973e-05	3.4788	0.429992	0.657578		0
ENSMUSG00000026981	Il1rn	16181	interleukin 1 receptor antagonist [Source:MGI Symbol;Acc:MGI:96547]	protein_coding	yes	0.114034	1.60382	0.0443612	0.305991		0
ENSMUSG00000049709	Nlrp10	244202	NLR family, pyrin domain containing 10 [Source:MGI Symbol;Acc:MGI:2444084]	protein_coding	yes	5.61513e-06	3.4614	0.0553861	0.357804		0
ENSMUSG00000098651	Mir6999	102465604	microRNA 6999 [Source:MGI Symbol;Acc:MGI:5531055]	miRNA	yes	0.025146	0.40965	0.669549	1.23686		0
ENSMUSG00000089724	Krtap4-8	665992	keratin associated protein 4-8 [Source:MGI Symbol;Acc:MGI:3652306]	protein_coding	yes	0.368846	1.00593	0.0464899	0.274782		0
ENSMUSG00000010529	Gm266	212539	predicted gene 266 [Source:MGI Symbol;Acc:MGI:2685112]	protein_coding	yes	0.73541	0.879556	0.150427	2.07148		0
ENSMUSG00000048643	Krtap19-9a	100040191	keratin associated protein 19-9A [Source:MGI Symbol;Acc:MGI:3704466]	processed_pseudogene	yes	#DIV/0!	1	0.0532917	0.282364		0
ENSMUSG00000046807	Lrrc75b	192734	leucine rich repeat containing 75B [Source:MGI Symbol;Acc:MGI:2143657]	protein_coding	yes	1.89357e-05	0.241994	0.00397882	2.81829		0
ENSMUSG00000019102	Aldh3a1	11670	aldehyde dehydrogenase family 3, subfamily A1 [Source:MGI Symbol;Acc:MGI:1353451]	protein_coding	yes	0.0291849	2.63987	0.331708	0.837055		0
ENSMUSG00000037872	Ackr1	13349	atypical chemokine receptor 1 (Duffy blood group) [Source:MGI Symbol;Acc:MGI:1097689]	protein_coding	yes	0.163654	0.590808	0.0104526	0.275847		0
ENSMUSG00000054863	Tafa5	106014	TAFA chemokine like family member 5 [Source:MGI Symbol;Acc:MGI:2146182]	protein_coding	yes	1.62275e-08	0.174629	0.300965	1.52409		0
ENSMUSG00000051855	Mest	17294	mesoderm specific transcript [Source:MGI Symbol;Acc:MGI:96968]	protein_coding	yes	0.128296	0.476106	0.96477	0.982181		0
ENSMUSG00000074486	Bglap2	12097	bone gamma-carboxyglutamate protein 2 [Source:MGI Symbol;Acc:MGI:88157]	protein_coding	yes	0.000881978	0.247477	0.247634	0.647124		0
ENSMUSG00000028716	Pdzk1ip1	67182	PDZK1 interacting protein 1 [Source:MGI Symbol;Acc:MGI:1914432]	protein_coding	yes	0.000162555	4.12202	0.74584	1.14154	1	0
ENSMUSG00000044322	Dsc1	13505	desmocollin 1 [Source:MGI Symbol;Acc:MGI:109173]	protein_coding	yes	0.00267548	1.68728	0.115624	0.344719		0
ENSMUSG00000089317	Snord123	66835	small nucleolar RNA, C/D box 123 [Source:MGI Symbol;Acc:MGI:5297223]	snoRNA	yes	0.0173477	0.411862	0.0157074	3.14729		0
ENSMUSG00000078664	Sprr2a1	20755	small proline-rich protein 2A1 [Source:MGI Symbol;Acc:MGI:1330350]	protein_coding	yes	0.0113963	3.38389	0.223842	0.720146		0
ENSMUSG00000026450	Chit1	71884	chitinase 1 (chitotriosidase) [Source:MGI Symbol;Acc:MGI:1919134]	protein_coding	yes	4.52868e-06	4.76994	0.170132	0.611957		0
ENSMUSG00000055254	Ntrk2	18212	neurotrophic tyrosine kinase, receptor, type 2 [Source:MGI Symbol;Acc:MGI:97384]	protein_coding	yes	1.06669e-08	0.161595	0.0734455	1.84187		0
ENSMUSG00000004612	Nkg7	72310	natural killer cell group 7 sequence [Source:MGI Symbol;Acc:MGI:1931250]	protein_coding	yes	0.414797	1.35843	0.0487328	0.360127		0
ENSMUSG00000034463	Scara3	219151	scavenger receptor class A, member 3 [Source:MGI Symbol;Acc:MGI:2444418]	protein_coding	yes	0.000258134	0.271993	0.488043	0.71573		0
ENSMUSG00000078689	Mup6	620807	major urinary protein 6 [Source:MGI Symbol;Acc:MGI:3650962]	protein_coding	yes	0.000107137	0.258445	0.819268	0.892719		0
ENSMUSG00000062329	Cytl1	231162	cytokine-like 1 [Source:MGI Symbol;Acc:MGI:2684993]	protein_coding	yes	0.658851	0.867566	0.020613	0.264927		0
ENSMUSG00000026407	Cacna1s	12292	calcium channel, voltage-dependent, L type, alpha 1S subunit [Source:MGI Symbol;Acc:MGI:88294]	protein_coding	yes	0.0177053	0.333458	0.149611	0.591785		0
ENSMUSG00000064443	Gm26226	115489319	predicted gene, 26226 [Source:MGI Symbol;Acc:MGI:5456003]	snRNA	yes	0.000964503	0.268573	0.840773	1.09612		0
ENSMUSG00000028626	Col9a2	12840	collagen, type IX, alpha 2 [Source:MGI Symbol;Acc:MGI:88466]	protein_coding	yes	0.000131351	0.323885	0.0142441	3.46379		0
ENSMUSG00000018593	Sparc	20692	secreted acidic cysteine rich glycoprotein [Source:MGI Symbol;Acc:MGI:98373]	protein_coding	yes	5.59177e-06	0.165158	0.831534	1.05625		0
ENSMUSG00000027868	Tbx15	21384	T-box 15 [Source:MGI Symbol;Acc:MGI:1277234]	protein_coding	yes	1.02524e-06	0.280103	0.00764989	0.266546		0
ENSMUSG00000026322	Htr4	15562	5 hydroxytryptamine (serotonin) receptor 4 [Source:MGI Symbol;Acc:MGI:109246]	protein_coding	yes	7.79059e-09	0.216793	0.130521	2.08939		0
ENSMUSG00000019932	Kera	16545	keratocan [Source:MGI Symbol;Acc:MGI:1202398]	protein_coding	yes	0.118851	0.483503	0.0164862	0.400012		0
ENSMUSG00000052974	Cyp2f2	13107	cytochrome P450, family 2, subfamily f, polypeptide 2 [Source:MGI Symbol;Acc:MGI:88608]	protein_coding	yes	0.256542	1.7074	0.159741	1.83248		0
ENSMUSG00000104452	Ighv8-8	780938	immunoglobulin heavy variable 8-8 [Source:MGI Symbol;Acc:MGI:3815333]	IG_V_gene	yes	0.177608	1.8065	0.237256	0.587935		0
ENSMUSG00000025153	Fasn	14104	fatty acid synthase [Source:MGI Symbol;Acc:MGI:95485]	protein_coding	yes	0.0411567	0.35036	0.563808	0.844365	-1	0
ENSMUSG00000031778	Cx3cl1	20312	chemokine (C-X3-C motif) ligand 1 [Source:MGI Symbol;Acc:MGI:1097153]	protein_coding	yes	1.28986e-07	0.15897	0.832005	0.941334		0
ENSMUSG00000029832	Nfe2l3	18025	nuclear factor, erythroid derived 2, like 3 [Source:MGI Symbol;Acc:MGI:1339958]	protein_coding	yes	1.39032e-08	3.88977	0.53128	0.701698		0
ENSMUSG00000040280	Ndufa4l2	407790	Ndufa4, mitochondrial complex associated like 2 [Source:MGI Symbol;Acc:MGI:3039567]	protein_coding	yes	0.374774	1.45349	0.00447826	3.24711		0
ENSMUSG00000026866	Kynu	70789	kynureninase [Source:MGI Symbol;Acc:MGI:1918039]	protein_coding	yes	0.000172225	0.216217	0.00360919	0.830642		0
ENSMUSG00000049112	Oxtr	18430	oxytocin receptor [Source:MGI Symbol;Acc:MGI:109147]	protein_coding	yes	0.000413798	0.279081	0.186527	1.88595		0
ENSMUSG00000025165	Sectm1a	209588	secreted and transmembrane 1A [Source:MGI Symbol;Acc:MGI:2384805]	protein_coding	yes	0.140784	1.54822	0.00121091	4.74816		0
ENSMUSG00000049404	Rarres1	109222	retinoic acid receptor responder (tazarotene induced) 1 [Source:MGI Symbol;Acc:MGI:1924461]	protein_coding	yes	7.42944e-06	0.236674	0.0497166	0.416149		0
ENSMUSG00000018339	Gpx3	14778	glutathione peroxidase 3 [Source:MGI Symbol;Acc:MGI:105102]	protein_coding	yes	0.0375283	0.427362	0.0135808	0.336974		0
ENSMUSG00000028270	Gbp2	14469	guanylate binding protein 2 [Source:MGI Symbol;Acc:MGI:102772]	protein_coding	yes	0.312334	1.5746	0.103744	0.609368		0
ENSMUSG00000022579	Gpihbp1	68453	GPI-anchored HDL-binding protein 1 [Source:MGI Symbol;Acc:MGI:1915703]	protein_coding	yes	0.00375575	0.343185	0.0412455	2.4677		0
ENSMUSG00000037379	Spon2	100689	spondin 2, extracellular matrix protein [Source:MGI Symbol;Acc:MGI:1923724]	protein_coding	yes	0.00123577	0.323987	0.0526613	2.24473		0
ENSMUSG00000071984	Fndc1	68655	fibronectin type III domain containing 1 [Source:MGI Symbol;Acc:MGI:1915905]	protein_coding	yes	1.00422e-05	0.172783	0.817444	0.93874		0
ENSMUSG00000050315	Synpo2	118449	synaptopodin 2 [Source:MGI Symbol;Acc:MGI:2153070]	protein_coding	yes	0.000349079	0.236913	0.631464	1.21369		0
ENSMUSG00000026185	Igfbp5	16011	insulin-like growth factor binding protein 5 [Source:MGI Symbol;Acc:MGI:96440]	protein_coding	yes	2.75345e-05	0.235932	0.00413721	2.85016		0
ENSMUSG00000047844	Bex4	406217	brain expressed X-linked 4 [Source:MGI Symbol;Acc:MGI:3606746]	protein_coding	yes	0.158241	2.08926	0.158381	0.647614		0
ENSMUSG00000066861	Oas1g	23960	2'-5' oligoadenylate synthetase 1G [Source:MGI Symbol;Acc:MGI:97429]	protein_coding	yes	0.419598	1.47697	0.284007	0.693819		0
ENSMUSG00000032925	Itgbl1	223272	integrin, beta-like 1 [Source:MGI Symbol;Acc:MGI:2443439]	protein_coding	yes	0.000953508	0.261455	0.201672	0.662526		0
ENSMUSG00000091109	Gm17622		predicted gene, 17622 [Source:MGI Symbol;Acc:MGI:4937256]	protein_coding	yes	0.0206334	0.423252	0.045382	2.70599		0
ENSMUSG00000030792	Dkkl1	50722	dickkopf-like 1 [Source:MGI Symbol;Acc:MGI:1354963]	protein_coding	yes	0.649051	1.15749	0.122398	2.50138		0
ENSMUSG00000030787	Lyve1	114332	lymphatic vessel endothelial hyaluronan receptor 1 [Source:MGI Symbol;Acc:MGI:2136348]	protein_coding	yes	0.0329244	0.365904	0.0609599	0.518246		0
ENSMUSG00000004473	Clec11a	20256	C-type lectin domain family 11, member a [Source:MGI Symbol;Acc:MGI:1298219]	protein_coding	yes	2.25808e-06	0.239342	0.3347	1.53445		0
ENSMUSG00000074264	Amy1	11722	amylase 1, salivary [Source:MGI Symbol;Acc:MGI:88019]	protein_coding	yes	0.0535424	0.437325	0.120211	0.509755		0
ENSMUSG00000076497	Trbj2-7	100125261	T cell receptor beta joining 2-7 [Source:MGI Symbol;Acc:MGI:4439731]	TR_J_gene	yes	0.473978	0.756861	0.106142	0.47337		0
ENSMUSG00000026167	Wnt10a	22409	wingless-type MMTV integration site family, member 10A [Source:MGI Symbol;Acc:MGI:108071]	protein_coding	yes	0.0771851	2.00866	0.574019	0.834103		0
ENSMUSG00000027224	Duoxa1	213696	dual oxidase maturation factor 1 [Source:MGI Symbol;Acc:MGI:2384861]	protein_coding	yes	4.01884e-07	5.06613	0.885336	1.06437		0
ENSMUSG00000098338	Mir6941	102465567	microRNA 6941 [Source:MGI Symbol;Acc:MGI:5531305]	miRNA	yes	0.346907	0.729333	0.0119404	3.83116		0
ENSMUSG00000019194	Scn1b	20266	sodium channel, voltage-gated, type I, beta [Source:MGI Symbol;Acc:MGI:98247]	protein_coding	yes	0.000855889	0.351899	0.00593801	0.278867		0
ENSMUSG00000020000	Moxd1	59012	monooxygenase, DBH-like 1 [Source:MGI Symbol;Acc:MGI:1921582]	protein_coding	yes	0.000441553	2.3674	1.20697e-05	6.30622		0
ENSMUSG00000030592	Ryr1	20190	ryanodine receptor 1, skeletal muscle [Source:MGI Symbol;Acc:MGI:99659]	protein_coding	yes	0.0297242	0.382355	0.166972	0.573749		0
ENSMUSG00000069874	Irgm2	54396	immunity-related GTPase family M member 2 [Source:MGI Symbol;Acc:MGI:1926262]	protein_coding	yes	0.704396	1.18835	0.221884	0.664811		0
ENSMUSG00000026413	Pkp1	18772	plakophilin 1 [Source:MGI Symbol;Acc:MGI:1328359]	protein_coding	yes	0.0167297	1.66486	0.944425	0.963734		0
ENSMUSG00000025150	Cbr2	12409	carbonyl reductase 2 [Source:MGI Symbol;Acc:MGI:107200]	protein_coding	yes	0.0196042	0.380066	0.0201068	2.369		0
ENSMUSG00000030409	Dmpk	13400	dystrophia myotonica-protein kinase [Source:MGI Symbol;Acc:MGI:94906]	protein_coding	yes	1.21616e-07	0.170483	0.365946	1.3619		0
ENSMUSG00000035385	Ccl2	20296	chemokine (C-C motif) ligand 2 [Source:MGI Symbol;Acc:MGI:98259]	protein_coding	yes	0.264068	0.688893	0.00728409	0.270426		0
ENSMUSG00000041202	Pla2g2d	18782	phospholipase A2, group IID [Source:MGI Symbol;Acc:MGI:1341796]	protein_coding	yes	0.013961	0.411511	0.0447121	0.369513		0
ENSMUSG00000078787	Cyp2t4	384724	cytochrome P450, family 2, subfamily t, polypeptide 4 [Source:MGI Symbol;Acc:MGI:2686296]	protein_coding	yes	0.114779	0.882724	0.00960839	4.51396		0
ENSMUSG00000039533	Mmd2	75104	monocyte to macrophage differentiation-associated 2 [Source:MGI Symbol;Acc:MGI:1922354]	protein_coding	yes	1.51667e-06	0.234176	0.0413122	2.4396		0
ENSMUSG00000075566	Krtap4-6	68768	keratin associated protein 4-6 [Source:MGI Symbol;Acc:MGI:1916018]	protein_coding	yes	0.301936	0.99292	0.0552945	0.294175		0
ENSMUSG00000052776	Oas1a	246730	2'-5' oligoadenylate synthetase 1A [Source:MGI Symbol;Acc:MGI:2180860]	protein_coding	yes	0.603438	1.28477	0.242789	0.642585		0
ENSMUSG00000017311	Pyy	217212	peptide YY [Source:MGI Symbol;Acc:MGI:99924]	protein_coding	yes	0.0534094	2.51875	0.212274	1.47458		0
ENSMUSG00000076508	Igkv17-127	243433	immunoglobulin kappa variable 17-127 [Source:MGI Symbol;Acc:MGI:3646891]	IG_V_gene	yes	0.100902	1.98048	0.19292	0.537402		0
ENSMUSG00000076562	Igkv4-50	381782	immunoglobulin kappa variable 4-50 [Source:MGI Symbol;Acc:MGI:2685915]	IG_V_gene	yes	0.984555	0.992947	0.0518205	0.34909		0
ENSMUSG00000041577	Prelp	116847	proline arginine-rich end leucine-rich repeat [Source:MGI Symbol;Acc:MGI:2151110]	protein_coding	yes	0.00129815	0.252237	0.120087	0.650917		0
ENSMUSG00000025498	Irf7	54123	interferon regulatory factor 7 [Source:MGI Symbol;Acc:MGI:1859212]	protein_coding	yes	0.395725	1.43238	0.566379	0.766363		0
ENSMUSG00000092867	Mir3058	100526463	microRNA 3058 [Source:MGI Symbol;Acc:MGI:4834226]	miRNA	yes	0.0477539	0.419766	0.108491	1.9867		0
ENSMUSG00000038600	Atp6v0a4	140494	ATPase, H+ transporting, lysosomal V0 subunit A4 [Source:MGI Symbol;Acc:MGI:2153480]	protein_coding	yes	1.64832e-06	5.09322	0.671459	1.14696		0
ENSMUSG00000021614	Vcan	13003	versican [Source:MGI Symbol;Acc:MGI:102889]	protein_coding	yes	0.000229238	0.199331	0.963416	0.989428		0
ENSMUSG00000079018	Ly6c1	17067	lymphocyte antigen 6 complex, locus C1 [Source:MGI Symbol;Acc:MGI:96882]	protein_coding	yes	0.000626786	0.334986	0.118253	0.441024		0
ENSMUSG00000042828	Trim72	434246	tripartite motif-containing 72 [Source:MGI Symbol;Acc:MGI:3612190]	protein_coding	yes	0.0988623	0.511047	0.179438	0.518238		0
ENSMUSG00000062345	Serpinb2	18788	serine (or cysteine) peptidase inhibitor, clade B, member 2 [Source:MGI Symbol;Acc:MGI:97609]	protein_coding	yes	0.096812	1.8366	0.0875708	0.434668		0
ENSMUSG00000048387	Osr1	23967	odd-skipped related transcription factor 1 [Source:MGI Symbol;Acc:MGI:1344424]	protein_coding	yes	0.00419076	0.433687	0.000784841	4.75422		0
ENSMUSG00000054871	Tmem158	72309	transmembrane protein 158 [Source:MGI Symbol;Acc:MGI:1919559]	protein_coding	yes	1.54549e-06	0.23844	0.165598	1.89429		0
ENSMUSG00000094930	Igkv6-25	381784	immunoglobulin kappa chain variable 6-25 [Source:MGI Symbol;Acc:MGI:4439867]	IG_V_gene	yes	0.346864	1.58538	0.392107	0.718193		0
ENSMUSG00000041423	Paqr6	68957	progestin and adipoQ receptor family member VI [Source:MGI Symbol;Acc:MGI:1916207]	protein_coding	yes	4.64139e-05	0.363214	0.00368622	4.3275		0
ENSMUSG00000090084	Srpx	51795	sushi-repeat-containing protein [Source:MGI Symbol;Acc:MGI:1858306]	protein_coding	yes	0.0434707	0.493557	0.00058823	0.221424		0
ENSMUSG00000022156	Gzme	14942	granzyme E [Source:MGI Symbol;Acc:MGI:109265]	protein_coding	yes	0.0131279	2.9628	0.284341	0.656413		0
ENSMUSG00000024771	Lipk	240633	lipase, family member K [Source:MGI Symbol;Acc:MGI:2679259]	protein_coding	yes	0.000160819	0.311376	0.0498692	2.45568		0
ENSMUSG00000055027	Smyd1	12180	SET and MYND domain containing 1 [Source:MGI Symbol;Acc:MGI:104790]	protein_coding	yes	0.0181489	0.386718	0.112818	0.486137		0
ENSMUSG00000094872	Igkv9-120	434025	immunoglobulin kappa chain variable 9-120 [Source:MGI Symbol;Acc:MGI:3647784]	IG_V_gene	yes	0.591399	1.2867	0.0399816	0.457213		0
ENSMUSG00000051985	Igfn1	226438	immunoglobulin-like and fibronectin type III domain containing 1 [Source:MGI Symbol;Acc:MGI:3045352]	protein_coding	yes	0.123843	0.48674	0.218254	0.610791		0
ENSMUSG00000091441	Gm17387		predicted gene, 17387 [Source:MGI Symbol;Acc:MGI:4937021]	protein_coding	yes	0.0032712	3.08494	0.453363	0.69994		0
ENSMUSG00000035283	Adrb1	11554	adrenergic receptor, beta 1 [Source:MGI Symbol;Acc:MGI:87937]	protein_coding	yes	7.0506e-06	0.210978	0.882728	0.947402		0
ENSMUSG00000037852	Cpe	12876	carboxypeptidase E [Source:MGI Symbol;Acc:MGI:101932]	protein_coding	yes	0.33174	0.733704	0.000151005	0.1961		0
ENSMUSG00002075551	ENSMUSG00002075551		-	miRNA	yes	0.00260503	3.11556	0.756747	1.1435		0
ENSMUSG00000024049	Myom1	17929	myomesin 1 [Source:MGI Symbol;Acc:MGI:1341430]	protein_coding	yes	0.0161923	0.382407	0.199506	0.549457		0
ENSMUSG00000030782	Tgfb1i1	21804	transforming growth factor beta 1 induced transcript 1 [Source:MGI Symbol;Acc:MGI:102784]	protein_coding	yes	1.7569e-06	0.218005	0.00976275	2.6006		0
ENSMUSG00000026535	Ifi202b	26388	interferon activated gene 202B [Source:MGI Symbol;Acc:MGI:1347083]	protein_coding	yes	0.735801	1.12343	0.00411398	0.24785		0
ENSMUSG00000045573	Penk	18619	preproenkephalin [Source:MGI Symbol;Acc:MGI:104629]	protein_coding	yes	0.961367	0.987652	0.00144574	0.186094		0
ENSMUSG00000029158	Yipf7	75581	Yip1 domain family, member 7 [Source:MGI Symbol;Acc:MGI:1922831]	protein_coding	yes	0.0424764	0.467771	0.183236	0.502013		0
ENSMUSG00000036594	H2-Aa	14960	histocompatibility 2, class II antigen A, alpha [Source:MGI Symbol;Acc:MGI:95895]	protein_coding	yes	0.997156	1.00126	0.00679864	0.308242		0
ENSMUSG00000057346	Apol9a	223672	apolipoprotein L 9a [Source:MGI Symbol;Acc:MGI:3606001]	protein_coding	yes	0.0508004	2.35759	0.340024	0.767934		0
ENSMUSG00000007655	Cav1	12389	caveolin 1, caveolae protein [Source:MGI Symbol;Acc:MGI:102709]	protein_coding	yes	2.33207e-06	0.195921	0.365855	1.36948		0
ENSMUSG00000002847	Pla1a	85031	phospholipase A1 member A [Source:MGI Symbol;Acc:MGI:1934677]	protein_coding	yes	0.19602	0.646551	0.00281957	0.249014		0
ENSMUSG00000048416	Mlf1	17349	myeloid leukemia factor 1 [Source:MGI Symbol;Acc:MGI:1341819]	protein_coding	yes	0.0746661	0.53358	0.0911596	0.407092		0
ENSMUSG00000029082	Bst1	12182	bone marrow stromal cell antigen 1 [Source:MGI Symbol;Acc:MGI:105370]	protein_coding	yes	0.000283539	3.77263	0.319522	0.67235		0
ENSMUSG00000060275	Nrg2	100042150	neuregulin 2 [Source:MGI Symbol;Acc:MGI:1098246]	protein_coding	yes	0.000111569	0.265899	0.0188983	2.60969		0
ENSMUSG00000001510	Dlx3	13393	distal-less homeobox 3 [Source:MGI Symbol;Acc:MGI:94903]	protein_coding	yes	0.00133766	3.55771	0.0922849	0.524555		0
ENSMUSG00000030650	Tmc5	74424	transmembrane channel-like gene family 5 [Source:MGI Symbol;Acc:MGI:1921674]	protein_coding	yes	4.60963e-06	4.76041	0.0150038	2.34577		0
ENSMUSG00000041789	2700046A07Rik	78449	RIKEN cDNA 2700046A07 gene [Source:MGI Symbol;Acc:MGI:1919803]	lncRNA	yes	0.147902	2.08045	0.000398926	2.24209		0
ENSMUSG00000011148	Adssl1	11565	adenylosuccinate synthetase like 1 [Source:MGI Symbol;Acc:MGI:87947]	protein_coding	yes	0.012892	0.373697	0.560129	0.758536		0
ENSMUSG00000057060	Slc35f3	210027	solute carrier family 35, member F3 [Source:MGI Symbol;Acc:MGI:2444426]	protein_coding	yes	9.75723e-05	0.292925	0.782754	1.14843		0
ENSMUSG00000000753	Serpinf1	20317	serine (or cysteine) peptidase inhibitor, clade F, member 1 [Source:MGI Symbol;Acc:MGI:108080]	protein_coding	yes	0.000204548	0.212017	0.612119	0.866062		0
ENSMUSG00000030701	Plekhb1	27276	pleckstrin homology domain containing, family B (evectins) member 1 [Source:MGI Symbol;Acc:MGI:1351469]	protein_coding	yes	0.000346235	0.271604	0.00581511	2.21111		0
ENSMUSG00000001281	Itgb7	16421	integrin beta 7 [Source:MGI Symbol;Acc:MGI:96616]	protein_coding	yes	0.293806	0.685959	0.0143865	0.330865		0
ENSMUSG00000040329	Il7	16196	interleukin 7 [Source:MGI Symbol;Acc:MGI:96561]	protein_coding	yes	2.50915e-06	0.200926	0.776786	0.90101		0
ENSMUSG00000068099	Smim45		small integral membrane protein 45 [Source:MGI Symbol;Acc:MGI:1923755]	protein_coding	yes	0.00126286	3.66824	0.934284	1.02398		0
ENSMUSG00000024338	Psmb8	16913	proteasome (prosome, macropain) subunit, beta type 8 (large multifunctional peptidase 7) [Source:MGI Symbol;Acc:MGI:1346527]	protein_coding	yes	0.286863	1.52179	0.276601	0.660505		0
ENSMUSG00000086321	Gm11413	790913	predicted gene 11413 [Source:MGI Symbol;Acc:MGI:3650701]	lncRNA	yes	0.00909867	0.421136	0.642238	0.77527		0
ENSMUSG00000025927	Tfap2b	21419	transcription factor AP-2 beta [Source:MGI Symbol;Acc:MGI:104672]	protein_coding	yes	0.0667477	0.599163	0.0127271	3.74275		0
ENSMUSG00000044303	Cdkn2a	12578	cyclin dependent kinase inhibitor 2A [Source:MGI Symbol;Acc:MGI:104738]	protein_coding	yes	0.660974	1.13491	0.00124306	0.223136		0
ENSMUSG00000026938	Fcna	14133	ficolin A [Source:MGI Symbol;Acc:MGI:1340905]	protein_coding	yes	0.0675712	0.486106	0.0241005	0.403903		0
ENSMUSG00000060802	B2m	12010	beta-2 microglobulin [Source:MGI Symbol;Acc:MGI:88127]	protein_coding	yes	0.804265	1.0941	0.0186455	0.397776		0
ENSMUSG00000045954	Cavin2	20324	caveolae associated 2 [Source:MGI Symbol;Acc:MGI:99513]	protein_coding	yes	0.0292973	0.38884	0.222898	0.624452		0
ENSMUSG00000036169	Sostdc1	66042	sclerostin domain containing 1 [Source:MGI Symbol;Acc:MGI:1913292]	protein_coding	yes	0.358408	1.24252	2.78834e-06	5.20647		0
ENSMUSG00000040164	Kcns1	16538	K+ voltage-gated channel, subfamily S, 1 [Source:MGI Symbol;Acc:MGI:1197019]	protein_coding	yes	0.0188207	2.47532	0.524906	0.813752		0
ENSMUSG00000022519	Srl	106393	sarcalumenin [Source:MGI Symbol;Acc:MGI:2146620]	protein_coding	yes	0.0361102	0.401568	0.174115	0.573847		0
ENSMUSG00000018822	Sfrp5	54612	secreted frizzled-related sequence protein 5 [Source:MGI Symbol;Acc:MGI:1860298]	protein_coding	yes	0.0304911	0.367542	0.0564494	0.581269		0
ENSMUSG00000057609	Lce1a1	67127	late cornified envelope 1A1 [Source:MGI Symbol;Acc:MGI:1914377]	protein_coding	yes	0.000806349	2.93927	0.484278	1.44662		0
ENSMUSG00000021795	Sftpd	20390	surfactant associated protein D [Source:MGI Symbol;Acc:MGI:109515]	protein_coding	yes	0.111268	1.40341	0.118021	0.369966	-1	0
ENSMUSG00000037188	Grhl3	230824	grainyhead like transcription factor 3 [Source:MGI Symbol;Acc:MGI:2655333]	protein_coding	yes	1.19316e-07	4.05939	0.479087	0.718389		0
ENSMUSG00000033910	Gucy1a1	60596	guanylate cyclase 1, soluble, alpha 1 [Source:MGI Symbol;Acc:MGI:1926562]	protein_coding	yes	3.36196e-07	0.191185	0.0632502	1.88479		0
ENSMUSG00000056078	Lipm	78753	lipase, family member M [Source:MGI Symbol;Acc:MGI:1926003]	protein_coding	yes	0.0222245	0.46116	0.0576927	0.379272		0
ENSMUSG00000032053	Pou2af1	18985	POU domain, class 2, associating factor 1 [Source:MGI Symbol;Acc:MGI:105086]	protein_coding	yes	0.489417	0.782282	0.0285604	0.417223		0
ENSMUSG00000030244	Gys2	232493	glycogen synthase 2 [Source:MGI Symbol;Acc:MGI:2385254]	protein_coding	yes	0.0487814	0.411863	0.117609	0.594351		0
ENSMUSG00002075822	ENSMUSG00002075822		-	snoRNA	yes	0.0254876	0.390362	0.312959	1.53474		0
ENSMUSG00000018819	Lsp1	16985	lymphocyte specific 1 [Source:MGI Symbol;Acc:MGI:96832]	protein_coding	yes	0.571446	0.813774	0.0063046	0.277483		0
ENSMUSG00000065643	Gm25897	115488597	predicted gene, 25897 [Source:MGI Symbol;Acc:MGI:5455674]	snRNA	yes	0.0385515	0.399729	0.349577	1.44124		0
ENSMUSG00000044678	Ly6k	76486	lymphocyte antigen 6 complex, locus K [Source:MGI Symbol;Acc:MGI:1923736]	protein_coding	yes	0.00882591	0.371246	0.00915068	2.93911		0
ENSMUSG00000029163	Emilin1	100952	elastin microfibril interfacer 1 [Source:MGI Symbol;Acc:MGI:1926189]	protein_coding	yes	4.2286e-06	0.228444	0.0686869	0.501789		0
ENSMUSG00000030724	Cd19	12478	CD19 antigen [Source:MGI Symbol;Acc:MGI:88319]	protein_coding	yes	0.660601	1.21135	0.0631307	0.443505		0
ENSMUSG00000095565	Ighv2-9-1	791089	immunoglobulin heavy variable 2-9-1 [Source:MGI Symbol;Acc:MGI:4439519]	IG_V_gene	yes	0.721033	1.20879	0.0419032	0.653911		0
ENSMUSG00000040412	Elapor1	229722	endosome-lysosome associated apoptosis and autophagy regulator 1 [Source:MGI Symbol;Acc:MGI:1923930]	protein_coding	yes	0.527961	0.74881	0.0435179	2.06644		0
ENSMUSG00000103243	Lce1d	69611	late cornified envelope 1D [Source:MGI Symbol;Acc:MGI:1916861]	protein_coding	yes	0.00332319	2.36941	0.16075	0.456134		0
ENSMUSG00000082226	Gm715	279618	predicted gene 715 [Source:MGI Symbol;Acc:MGI:2685561]	protein_coding	yes	1.5719e-09	0.162078	0.854235	0.947743		0
ENSMUSG00000030711	Sult1a1	20887	sulfotransferase family 1A, phenol-preferring, member 1 [Source:MGI Symbol;Acc:MGI:102896]	protein_coding	yes	0.0210899	0.38607	0.208919	0.581461		0
ENSMUSG00000026483	Niban1	63913	niban apoptosis regulator 1 [Source:MGI Symbol;Acc:MGI:2137237]	protein_coding	yes	1.7501e-07	0.162349	0.96363	0.989233		0
ENSMUSG00000036832	Lpar3	65086	lysophosphatidic acid receptor 3 [Source:MGI Symbol;Acc:MGI:1929469]	protein_coding	yes	0.0411886	2.47091	0.496826	1.05509		0
ENSMUSG00000069441	Dsg1a	13510	desmoglein 1 alpha [Source:MGI Symbol;Acc:MGI:94930]	protein_coding	yes	5.24158e-06	3.12327	0.211499	0.502375		0
ENSMUSG00000003123	Lipe	16890	lipase, hormone sensitive [Source:MGI Symbol;Acc:MGI:96790]	protein_coding	yes	0.0796397	0.451588	0.089279	0.577285		0
ENSMUSG00000026837	Col5a1	12831	collagen, type V, alpha 1 [Source:MGI Symbol;Acc:MGI:88457]	protein_coding	yes	0.0271202	0.375558	0.00207259	0.382082		0
ENSMUSG00000079543	Igkv13-85	434036	immunoglobulin kappa chain variable 13-85 [Source:MGI Symbol;Acc:MGI:4439827]	IG_V_gene	yes	0.963711	0.981173	0.111595	0.471137		0
ENSMUSG00000071656	Lrrn4cl	68852	LRRN4 C-terminal like [Source:MGI Symbol;Acc:MGI:1916102]	protein_coding	yes	0.0165395	0.383617	0.0379472	0.427524		0
ENSMUSG00000068890	Lce1a2	73722	late cornified envelope 1A2 [Source:MGI Symbol;Acc:MGI:1920972]	protein_coding	yes	0.00166904	2.86253	0.202888	0.53116		0
ENSMUSG00000022816	Fstl1	14314	follistatin-like 1 [Source:MGI Symbol;Acc:MGI:102793]	protein_coding	yes	0.0351597	0.405911	0.00227203	0.365302		0
ENSMUSG00002075203	ENSMUSG00002075203		-	snoRNA	yes	0.04618	0.46086	0.231714	1.71405		0
ENSMUSG00000024747	Aldh1a7	26358	aldehyde dehydrogenase family 1, subfamily A7 [Source:MGI Symbol;Acc:MGI:1347050]	protein_coding	yes	0.401568	0.657637	0.670265	1.13089		0
ENSMUSG00000034648	Lrrn1	16979	leucine rich repeat protein 1, neuronal [Source:MGI Symbol;Acc:MGI:106038]	protein_coding	yes	0.00409535	0.572974	1.94247e-05	5.11452		0
ENSMUSG00000032094	Cd3d	12500	CD3 antigen, delta polypeptide [Source:MGI Symbol;Acc:MGI:88331]	protein_coding	yes	0.789432	1.11778	0.0156143	0.375354		0
ENSMUSG00000022803	Popdc2	64082	popeye domain containing 2 [Source:MGI Symbol;Acc:MGI:1930150]	protein_coding	yes	5.919e-07	0.267813	0.0280331	2.42395		0
ENSMUSG00000020473	Aebp1	11568	AE binding protein 1 [Source:MGI Symbol;Acc:MGI:1197012]	protein_coding	yes	0.000131905	0.21121	0.286925	0.769351		0
ENSMUSG00000025355	Mmp19	58223	matrix metallopeptidase 19 [Source:MGI Symbol;Acc:MGI:1927899]	protein_coding	yes	0.000139452	0.222851	0.0149159	0.503149		0
ENSMUSG00000030607	Acan	11595	aggrecan [Source:MGI Symbol;Acc:MGI:99602]	protein_coding	yes	6.10116e-06	0.204115	0.142797	0.631222		0
ENSMUSG00000120506	ENSMUSG00000120506		novel transcript	lncRNA	yes	0.0204297	0.405876	0.424355	1.41528		0
ENSMUSG00000037664	Cdkn1c	12577	cyclin-dependent kinase inhibitor 1C (P57) [Source:MGI Symbol;Acc:MGI:104564]	protein_coding	yes	0.27916	0.730968	0.754169	1.11555		0
ENSMUSG00000112329	Gm47908		predicted gene, 47908 [Source:MGI Symbol;Acc:MGI:6097152]	TEC	yes	0.0209259	0.420763	0.243228	0.569433		0
ENSMUSG00000061126	Cyp4f39	320997	cytochrome P450, family 4, subfamily f, polypeptide 39 [Source:MGI Symbol;Acc:MGI:2445210]	protein_coding	yes	7.76708e-06	3.62088	0.304793	0.624406		0
ENSMUSG00000056296	Synpr	72003	synaptoporin [Source:MGI Symbol;Acc:MGI:1919253]	protein_coding	yes	0.027705	0.716336	7.32395e-06	5.50791		0
ENSMUSG00000050092	Sprr2b	20756	small proline-rich protein 2B [Source:MGI Symbol;Acc:MGI:1330352]	protein_coding	yes	0.0085304	1.81441	0.106919	0.374959		0
ENSMUSG00000051431	Gpr87	84111	G protein-coupled receptor 87 [Source:MGI Symbol;Acc:MGI:1934133]	protein_coding	yes	0.551255	1.22039	0.0773699	0.391636		0
ENSMUSG00000020681	Ace	11421	angiotensin I converting enzyme (peptidyl-dipeptidase A) 1 [Source:MGI Symbol;Acc:MGI:87874]	protein_coding	yes	5.5453e-06	0.216665	0.800489	0.931366		0
ENSMUSG00000037469	Acp7	101744	acid phosphatase 7, tartrate resistant [Source:MGI Symbol;Acc:MGI:2142121]	protein_coding	yes	0.010847	1.4844	0.0799524	0.333802		0
ENSMUSG00000027204	Fbn1	14118	fibrillin 1 [Source:MGI Symbol;Acc:MGI:95489]	protein_coding	yes	0.00241218	0.272282	0.024038	0.518753		0
ENSMUSG00000076902	Traj27	100124362	T cell receptor alpha joining 27 [Source:MGI Symbol;Acc:MGI:4439741]	TR_J_gene	yes	0.108097	1.98399	0.602766	1.25674		0
ENSMUSG00000028339	Col15a1	12819	collagen, type XV, alpha 1 [Source:MGI Symbol;Acc:MGI:88449]	protein_coding	yes	0.00651433	0.386938	0.000608314	0.275559		0
ENSMUSG00000096534	Krtap16-3	71369	keratin associated protein 16-3 [Source:MGI Symbol;Acc:MGI:1918619]	protein_coding	yes	0.368846	1.00958	0.0390102	0.290302		0
ENSMUSG00000029718	Pcolce	18542	procollagen C-endopeptidase enhancer protein [Source:MGI Symbol;Acc:MGI:105099]	protein_coding	yes	0.0131616	0.399267	0.00010417	0.258195		0
ENSMUSG00000007888	Crlf1	12931	cytokine receptor-like factor 1 [Source:MGI Symbol;Acc:MGI:1340030]	protein_coding	yes	0.0448267	0.434493	0.102032	0.542052		0
ENSMUSG00000061232	H2-K1	14972	histocompatibility 2, K1, K region [Source:MGI Symbol;Acc:MGI:95904]	protein_coding	yes	0.248449	1.46099	0.120432	0.584359	-1	0
ENSMUSG00000019539	Rcn3	52377	reticulocalbin 3, EF-hand calcium binding domain [Source:MGI Symbol;Acc:MGI:1277122]	protein_coding	yes	0.00777072	0.316398	0.42657	1.29183		0
ENSMUSG00000056596	Trnp1	69539	TMF1-regulated nuclear protein 1 [Source:MGI Symbol;Acc:MGI:1916789]	protein_coding	yes	0.0519883	0.53912	3.54175e-05	4.89165		0
ENSMUSG00000004791	Pgf	18654	placental growth factor [Source:MGI Symbol;Acc:MGI:105095]	protein_coding	yes	0.0144485	0.434328	0.00122301	3.52863		0
ENSMUSG00000062694	Cav3	12391	caveolin 3 [Source:MGI Symbol;Acc:MGI:107570]	protein_coding	yes	0.000305725	0.336302	0.218964	0.540894		0
ENSMUSG00000027996	Sfrp2	20319	secreted frizzled-related protein 2 [Source:MGI Symbol;Acc:MGI:108078]	protein_coding	yes	0.762253	0.872998	0.546241	1.22282		0
ENSMUSG00000047746	Fbxo40	207215	F-box protein 40 [Source:MGI Symbol;Acc:MGI:2443753]	protein_coding	yes	0.0265997	0.403951	0.185916	0.573185		0
ENSMUSG00000064349	mt-Tc		mitochondrially encoded tRNA cysteine [Source:MGI Symbol;Acc:MGI:102490]	Mt_tRNA	yes	0.593626	0.811968	0.176644	0.506846		0
ENSMUSG00000020017	Hal	15109	histidine ammonia lyase [Source:MGI Symbol;Acc:MGI:96010]	protein_coding	yes	0.148394	0.638881	0.0155211	0.293457		0
ENSMUSG00000028238	Atp6v0d2	242341	ATPase, H+ transporting, lysosomal V0 subunit D2 [Source:MGI Symbol;Acc:MGI:1924415]	protein_coding	yes	0.064626	1.57997	0.0723836	0.349915		0
ENSMUSG00000063297	Luzp2	233271	leucine zipper protein 2 [Source:MGI Symbol;Acc:MGI:1889615]	protein_coding	yes	1.30639e-08	0.183127	0.145811	1.57917		0
ENSMUSG00000075217	Fads2b	228151	fatty acid desaturase 2B [Source:MGI Symbol;Acc:MGI:2687041]	protein_coding	yes	0.00115412	2.3498	0.139246	0.433004		0
ENSMUSG00000079243	Xirp1	22437	xin actin-binding repeat containing 1 [Source:MGI Symbol;Acc:MGI:1333878]	protein_coding	yes	0.025559	0.353967	0.0671143	0.630092		0
ENSMUSG00000076882	Traj49	100124339	T cell receptor alpha joining 49 [Source:MGI Symbol;Acc:MGI:4440527]	TR_J_gene	yes	0.0415863	2.24449	0.554455	0.761113		0
ENSMUSG00000061527	Krt5	110308	keratin 5 [Source:MGI Symbol;Acc:MGI:96702]	protein_coding	yes	0.0110095	0.614741	0.0384969	2.94758		0
ENSMUSG00000043165	Lor	16939	loricrin [Source:MGI Symbol;Acc:MGI:96816]	protein_coding	yes	0.189946	1.5711	0.210078	0.507439		0
ENSMUSG00000015354	Pcolce2	76477	procollagen C-endopeptidase enhancer 2 [Source:MGI Symbol;Acc:MGI:1923727]	protein_coding	yes	0.250353	0.626227	0.0948809	0.532391		0
ENSMUSG00000094569	Trbd2	100125247	T cell receptor beta, D region 2 [Source:MGI Symbol;Acc:MGI:4439727]	TR_D_gene	yes	0.943706	0.977504	0.529128	1.43577		0
ENSMUSG00000051727	Kctd14	233529	potassium channel tetramerisation domain containing 14 [Source:MGI Symbol;Acc:MGI:1289222]	protein_coding	yes	1.10448e-06	5.49185	0.720218	1.07862		0
ENSMUSG00000039775	Defb3	27358	defensin beta 3 [Source:MGI Symbol;Acc:MGI:1351612]	protein_coding	yes	0.17797	1.31733	0.205301	0.446154		0
ENSMUSG00000020836	Coro6	216961	coronin 6 [Source:MGI Symbol;Acc:MGI:2183448]	protein_coding	yes	0.000211996	0.240245	0.0580851	0.543934		0
ENSMUSG00000021798	Ldb3	24131	LIM domain binding 3 [Source:MGI Symbol;Acc:MGI:1344412]	protein_coding	yes	0.197373	0.583444	0.208796	0.570973		0
ENSMUSG00000022097	Sftpc	20389	surfactant associated protein C [Source:MGI Symbol;Acc:MGI:109517]	protein_coding	yes	0.0163165	0.32471	0.0871482	0.699236		0
ENSMUSG00000074037	Mc1r	17199	melanocortin 1 receptor [Source:MGI Symbol;Acc:MGI:99456]	protein_coding	yes	0.141573	2.15799	0.104641	1.04727		0
ENSMUSG00000086298	Gm11716	102640379	predicted gene 11716 [Source:MGI Symbol;Acc:MGI:3649215]	lncRNA	yes	0.0383763	0.492555	0.79877	0.875877		0
ENSMUSG00000079845	Xlr4a	434794	X-linked lymphocyte-regulated 4A [Source:MGI Symbol;Acc:MGI:3574098]	protein_coding	yes	0.0104803	2.852	0.0144988	2.04702		0
ENSMUSG00000004044	Cavin1	19285	caveolae associated 1 [Source:MGI Symbol;Acc:MGI:1277968]	protein_coding	yes	2.06019e-05	0.212615	0.465111	0.787748		0
ENSMUSG00000102187	Gm7897	666028	predicted gene 7897 [Source:MGI Symbol;Acc:MGI:3648011]	unprocessed_pseudogene	yes	0.0279032	2.36304	0.243094	0.612522		0
ENSMUSG00000119899	Gm26127	115489662	predicted gene, 26127 [Source:MGI Symbol;Acc:MGI:5455904]	snRNA	yes	0.00254758	3.22372	0.583976	1.21496		0
ENSMUSG00000039103	Nexn	68810	nexilin [Source:MGI Symbol;Acc:MGI:1916060]	protein_coding	yes	3.08298e-05	0.245574	0.983367	1.00866		0
ENSMUSG00000031779	Ccl22	20299	chemokine (C-C motif) ligand 22 [Source:MGI Symbol;Acc:MGI:1306779]	protein_coding	yes	0.307788	0.671952	0.00853724	0.367582		0
ENSMUSG00000020186	Csrp2	13008	cysteine and glycine-rich protein 2 [Source:MGI Symbol;Acc:MGI:1202907]	protein_coding	yes	0.00813907	2.68431	0.00534842	0.344089		0
ENSMUSG00000023886	Smoc2	64074	SPARC related modular calcium binding 2 [Source:MGI Symbol;Acc:MGI:1929881]	protein_coding	yes	0.0361679	0.538835	0.00574536	0.258929		0
ENSMUSG00000096326	Ighv1-78	213570	immunoglobulin heavy variable 1-78 [Source:MGI Symbol;Acc:MGI:4439736]	IG_V_gene	yes	0.318162	1.69848	0.287898	0.9203		0
ENSMUSG00000028396	2310002L09Rik	71886	RIKEN cDNA 2310002L09 gene [Source:MGI Symbol;Acc:MGI:1916780]	protein_coding	yes	0.0311323	0.480738	0.242717	0.544099		0
ENSMUSG00000031133	Arhgef6	73341	Rac/Cdc42 guanine nucleotide exchange factor (GEF) 6 [Source:MGI Symbol;Acc:MGI:1920591]	protein_coding	yes	0.000330468	0.329573	0.0133589	2.82376		0
ENSMUSG00000101344	Gm29183	102633781	predicted gene 29183 [Source:MGI Symbol;Acc:MGI:5579889]	lncRNA	yes	0.0093681	0.447593	6.48739e-06	4.61344		0
ENSMUSG00000086144	Gm11379		predicted gene 11379 [Source:MGI Symbol;Acc:MGI:3650783]	lncRNA	yes	1.58124e-05	3.86515	0.63467	1.22989		0
ENSMUSG00000024173	Tpsab1	100503895	tryptase alpha/beta 1 [Source:MGI Symbol;Acc:MGI:96943]	protein_coding	yes	0.00010387	0.344706	0.0431767	0.412671		0
ENSMUSG00000034810	Scn7a	20272	sodium channel, voltage-gated, type VII, alpha [Source:MGI Symbol;Acc:MGI:102965]	protein_coding	yes	4.48362e-06	0.212135	0.164245	1.52408		0
ENSMUSG00000026473	Glul	14645	glutamate-ammonia ligase (glutamine synthetase) [Source:MGI Symbol;Acc:MGI:95739]	protein_coding	yes	0.00297686	0.328133	0.959201	1.02274		0
ENSMUSG00000054169	Ceacam10	26366	carcinoembryonic antigen-related cell adhesion molecule 10 [Source:MGI Symbol;Acc:MGI:1347248]	protein_coding	yes	0.0040329	2.31675	0.248098	1.82811		0
ENSMUSG00000022040	Ephx2	13850	epoxide hydrolase 2, cytoplasmic [Source:MGI Symbol;Acc:MGI:99500]	protein_coding	yes	0.00492477	0.318599	0.932898	1.03254	-1	0
ENSMUSG00000061718	Ppp1r1b	19049	protein phosphatase 1, regulatory inhibitor subunit 1B [Source:MGI Symbol;Acc:MGI:94860]	protein_coding	yes	5.78873e-05	3.72029	0.00151629	2.83524		0
ENSMUSG00000055172	C1ra	50909	complement component 1, r subcomponent A [Source:MGI Symbol;Acc:MGI:1355313]	protein_coding	yes	0.00833254	0.463222	0.00652514	0.276779		0
ENSMUSG00000000320	Alox12	11684	arachidonate 12-lipoxygenase [Source:MGI Symbol;Acc:MGI:87998]	protein_coding	yes	0.00191873	2.17395	2.79453e-05	5.36272		0
ENSMUSG00000027533	Fabp5	16592	fatty acid binding protein 5, epidermal [Source:MGI Symbol;Acc:MGI:101790]	protein_coding	yes	0.000521262	2.56199	0.179768	0.511775		0
ENSMUSG00002075861	ENSMUSG00002075861		-	miRNA	yes	0.114532	0.529068	0.0915901	1.99359		0
ENSMUSG00000025064	Col17a1	12821	collagen, type XVII, alpha 1 [Source:MGI Symbol;Acc:MGI:88450]	protein_coding	yes	0.472729	1.16264	0.981963	0.994018		0
ENSMUSG00000119163	Gm24539		predicted gene, 24539 [Source:MGI Symbol;Acc:MGI:5454316]	snoRNA	yes	0.00186642	3.26036	0.789486	0.905696		0
ENSMUSG00000026443	Lrrn2	16980	leucine rich repeat protein 2, neuronal [Source:MGI Symbol;Acc:MGI:106037]	protein_coding	yes	3.11588e-08	0.181771	0.81775	1.07368		0
ENSMUSG00000021469	Msx2	17702	msh homeobox 2 [Source:MGI Symbol;Acc:MGI:97169]	protein_coding	yes	2.08937e-05	0.274194	0.938036	0.964701		0
ENSMUSG00000001119	Col6a1	12833	collagen, type VI, alpha 1 [Source:MGI Symbol;Acc:MGI:88459]	protein_coding	yes	0.0310246	0.47939	0.000295701	0.315185		0
ENSMUSG00000022887	Masp1	17174	mannan-binding lectin serine peptidase 1 [Source:MGI Symbol;Acc:MGI:88492]	protein_coding	yes	0.0531015	0.553582	0.000719424	4.06696		0
ENSMUSG00000028392	Bspry	192120	B-box and SPRY domain containing [Source:MGI Symbol;Acc:MGI:2177191]	protein_coding	yes	1.99875e-05	3.92018	0.372856	1.46448		0
ENSMUSG00000015053	Gata2	14461	GATA binding protein 2 [Source:MGI Symbol;Acc:MGI:95662]	protein_coding	yes	0.120983	1.4754	0.0494487	0.325195		0
ENSMUSG00002075602	ENSMUSG00002075602		-	miRNA	yes	0.000619086	0.321356	0.844509	1.09914		0
ENSMUSG00000031489	Adrb3	11556	adrenergic receptor, beta 3 [Source:MGI Symbol;Acc:MGI:87939]	protein_coding	yes	0.00987096	0.37912	0.168791	0.57773		0
ENSMUSG00000040759	Cmtm5	67272	CKLF-like MARVEL transmembrane domain containing 5 [Source:MGI Symbol;Acc:MGI:2447164]	protein_coding	yes	0.00614807	0.443557	0.0337701	2.58417		0
ENSMUSG00000078144	Capns2	69543	calpain, small subunit 2 [Source:MGI Symbol;Acc:MGI:1916793]	protein_coding	yes	0.000356321	3.22882	0.538882	0.766438		0
ENSMUSG00000076461	Trbv1	621968	T cell receptor beta, variable 1 [Source:MGI Symbol;Acc:MGI:98594]	TR_V_gene	yes	0.147702	0.555766	0.000904064	0.307598		0
ENSMUSG00000041696	Rasl12	70784	RAS-like, family 12 [Source:MGI Symbol;Acc:MGI:1918034]	protein_coding	yes	3.89764e-05	0.266697	0.0341657	2.27001		0
ENSMUSG00000063354	Slc39a4	72027	solute carrier family 39 (zinc transporter), member 4 [Source:MGI Symbol;Acc:MGI:1919277]	protein_coding	yes	0.514797	1.16027	0.00355956	3.654		0
ENSMUSG00000005628	Tmod4	50874	tropomodulin 4 [Source:MGI Symbol;Acc:MGI:1355285]	protein_coding	yes	0.129748	0.612691	0.367842	0.612999		0
ENSMUSG00000088552	Mir1957a		microRNA 1957a [Source:MGI Symbol;Acc:MGI:3837121]	miRNA	yes	0.913385	0.955653	0.177319	1.82479		0
ENSMUSG00000029561	Oasl2	23962	2'-5' oligoadenylate synthetase-like 2 [Source:MGI Symbol;Acc:MGI:1344390]	protein_coding	yes	0.394474	1.43776	0.530841	0.814186		0
ENSMUSG00000020674	Pxdn	69675	peroxidasin [Source:MGI Symbol;Acc:MGI:1916925]	protein_coding	yes	8.75227e-08	0.175455	0.542734	0.865992		0
ENSMUSG00000027514	Zbp1	58203	Z-DNA binding protein 1 [Source:MGI Symbol;Acc:MGI:1927449]	protein_coding	yes	0.464322	1.35658	0.0390058	0.489988		0
ENSMUSG00000022598	Psca	72373	prostate stem cell antigen [Source:MGI Symbol;Acc:MGI:1919623]	protein_coding	yes	3.40936e-05	3.3108	0.417216	0.671409		0
ENSMUSG00000030790	Adm	11535	adrenomedullin [Source:MGI Symbol;Acc:MGI:108058]	protein_coding	yes	0.215803	0.632926	0.119981	2.07687		0
ENSMUSG00000002020	Ltbp2	16997	latent transforming growth factor beta binding protein 2 [Source:MGI Symbol;Acc:MGI:99502]	protein_coding	yes	0.000736638	0.368519	0.00244183	0.302979		0
ENSMUSG00002075149	5S_rRNA		5S ribosomal RNA [Source:RFAM;Acc:RF00001]	rRNA	yes	0.000579935	0.319239	0.00805826	2.88589		0
ENSMUSG00000006777	Krt23	94179	keratin 23 [Source:MGI Symbol;Acc:MGI:2148866]	protein_coding	yes	0.0252952	2.41744	0.189567	1.69228		0
ENSMUSG00000120754	ENSMUSG00000120754		novel transcript	lncRNA	yes	0.148373	0.563123	0.0917734	0.549936		0
ENSMUSG00000001622	Csn3	12994	casein kappa [Source:MGI Symbol;Acc:MGI:107461]	protein_coding	yes	0.378174	1.37908	0.949076	1.01978		0
ENSMUSG00000050914	Ankrd37	654824	ankyrin repeat domain 37 [Source:MGI Symbol;Acc:MGI:3603344]	protein_coding	yes	0.000150673	3.77838	0.127127	1.74274		0
ENSMUSG00000099140	Mir7237	102466915	microRNA 7237 [Source:MGI Symbol;Acc:MGI:5530864]	miRNA	yes	0.710566	1.17536	0.847607	1.08568		0
ENSMUSG00000005611	Irag1		inositol 1,4,5-triphosphate receptor associated 1 [Source:MGI Symbol;Acc:MGI:1338023]	protein_coding	yes	3.92619e-06	0.278575	0.00167164	3.22607		0
ENSMUSG00000042157	Sprr2i	20763	small proline-rich protein 2I [Source:MGI Symbol;Acc:MGI:1330309]	protein_coding	yes	0.116606	1.39532	0.304198	0.523488		0
ENSMUSG00000076576	Igkv6-32	434039	immunoglobulin kappa variable 6-32 [Source:MGI Symbol;Acc:MGI:3641634]	IG_V_gene	yes	0.399014	1.3603	0.10162	0.447603		0
ENSMUSG00000004655	Aqp1	11826	aquaporin 1 [Source:MGI Symbol;Acc:MGI:103201]	protein_coding	yes	0.000209835	0.224917	0.648618	0.897921	-1	0
ENSMUSG00000020617	1700012B07Rik	69324	RIKEN cDNA 1700012B07 gene [Source:MGI Symbol;Acc:MGI:1916574]	protein_coding	yes	1.96666e-07	4.19144	0.825251	0.90744		0
ENSMUSG00000028268	Gbp3	55932	guanylate binding protein 3 [Source:MGI Symbol;Acc:MGI:1926263]	protein_coding	yes	0.127102	1.97782	0.344231	0.764453		0
ENSMUSG00000067780	Pi15	94227	peptidase inhibitor 15 [Source:MGI Symbol;Acc:MGI:1934659]	protein_coding	yes	9.66804e-07	0.222249	0.000527697	0.381494		0
ENSMUSG00000027863	Cd2	12481	CD2 antigen [Source:MGI Symbol;Acc:MGI:88320]	protein_coding	yes	0.846097	1.08031	0.0246295	0.402086		0
ENSMUSG00000049598	Vsig8	240916	V-set and immunoglobulin domain containing 8 [Source:MGI Symbol;Acc:MGI:3642995]	protein_coding	yes	0.924706	1.00992	0.183385	0.437826		0
ENSMUSG00000027887	Sypl2	17306	synaptophysin-like 2 [Source:MGI Symbol;Acc:MGI:1328311]	protein_coding	yes	0.0242061	0.429437	0.160009	0.537751		0
ENSMUSG00000047562	Mmp10	17384	matrix metallopeptidase 10 [Source:MGI Symbol;Acc:MGI:97007]	protein_coding	yes	0.854306	1.0763	0.108639	0.490367		0
ENSMUSG00000031253	Srpx2	68792	sushi-repeat-containing protein, X-linked 2 [Source:MGI Symbol;Acc:MGI:1916042]	protein_coding	yes	0.479868	0.781745	0.00727235	0.303483		0
ENSMUSG00000028427	Aqp7	11832	aquaporin 7 [Source:MGI Symbol;Acc:MGI:1314647]	protein_coding	yes	0.0220728	0.387204	0.116595	0.614987		0
ENSMUSG00000047894	Ang2	11731	angiogenin, ribonuclease A family, member 2 [Source:MGI Symbol;Acc:MGI:104984]	protein_coding	yes	0.0557147	2.29228	0.434893	0.819739		0
ENSMUSG00000001131	Timp1	21857	tissue inhibitor of metalloproteinase 1 [Source:MGI Symbol;Acc:MGI:98752]	protein_coding	yes	0.986555	1.00515	4.60784e-05	0.194257		0
ENSMUSG00000008999	Bmp7	12162	bone morphogenetic protein 7 [Source:MGI Symbol;Acc:MGI:103302]	protein_coding	yes	0.542311	1.23874	1.35252e-06	4.93337		0
ENSMUSG00000047822	Angptl8	624219	angiopoietin-like 8 [Source:MGI Symbol;Acc:MGI:3643534]	protein_coding	yes	0.0905431	0.471884	0.10238	0.602844		0
ENSMUSG00000005125	Ndrg1	17988	N-myc downstream regulated gene 1 [Source:MGI Symbol;Acc:MGI:1341799]	protein_coding	yes	0.00243314	2.63513	0.0713534	2.25932		0
ENSMUSG00000032262	Elovl4	83603	elongation of very long chain fatty acids (FEN1/Elo2, SUR4/Elo3, yeast)-like 4 [Source:MGI Symbol;Acc:MGI:1933331]	protein_coding	yes	0.0142863	1.71054	0.165924	0.43687		0
ENSMUSG00000093176	Mir5119	100628613	microRNA 5119 [Source:MGI Symbol;Acc:MGI:4950444]	miRNA	yes	0.214871	0.627156	0.512367	1.35792		0
ENSMUSG00000022949	Clic6	209195	chloride intracellular channel 6 [Source:MGI Symbol;Acc:MGI:2146607]	protein_coding	yes	7.03843e-06	0.318701	0.00901109	3.07796		0
ENSMUSG00000027656	Ccn5	22403	cellular communication network factor 5 [Source:MGI Symbol;Acc:MGI:1328326]	protein_coding	yes	0.030683	0.494308	0.611068	0.779179		0
ENSMUSG00000028871	Rspo1	192199	R-spondin 1 [Source:MGI Symbol;Acc:MGI:2183426]	protein_coding	yes	0.863332	1.04301	0.803695	1.15325		0
ENSMUSG00000041046	Ramp3	56089	receptor (calcitonin) activity modifying protein 3 [Source:MGI Symbol;Acc:MGI:1860292]	protein_coding	yes	3.79969e-05	0.280841	0.0422981	2.30563		0
ENSMUSG00000030144	Clec4d	17474	C-type lectin domain family 4, member d [Source:MGI Symbol;Acc:MGI:1298389]	protein_coding	yes	0.150296	0.717108	0.0300429	0.295487		0
ENSMUSG00002076877	ENSMUSG00002076877		-	miRNA	yes	0.500846	1.36211	0.0374264	2.03006		0
ENSMUSG00000025892	Gria4	14802	glutamate receptor, ionotropic, AMPA4 (alpha 4) [Source:MGI Symbol;Acc:MGI:95811]	protein_coding	yes	1.0247e-06	0.218854	0.979661	0.990771		0
ENSMUSG00000078668	Gm11595	100040276	predicted gene 11595 [Source:MGI Symbol;Acc:MGI:3652308]	protein_coding	yes	0.301936	0.994548	0.051735	0.318734		0
ENSMUSG00000038168	P3h2	210530	prolyl 3-hydroxylase 2 [Source:MGI Symbol;Acc:MGI:2146663]	protein_coding	yes	5.48905e-05	0.246446	0.151518	1.6478		0
ENSMUSG00000014846	Tppp3	67971	tubulin polymerization-promoting protein family member 3 [Source:MGI Symbol;Acc:MGI:1915221]	protein_coding	yes	0.000447245	0.320006	0.935603	1.03772		0
ENSMUSG00000005107	Slc2a9	117591	solute carrier family 2 (facilitated glucose transporter), member 9 [Source:MGI Symbol;Acc:MGI:2152844]	protein_coding	yes	3.89663e-08	4.29852	0.0134435	2.51104		0
ENSMUSG00000046694	Tent5b	100342	terminal nucleotidyltransferase 5B [Source:MGI Symbol;Acc:MGI:2140500]	protein_coding	yes	0.00942252	0.450183	0.00376936	3.34382		0
ENSMUSG00000002808	Epdr1	105298	ependymin related protein 1 (zebrafish) [Source:MGI Symbol;Acc:MGI:2145369]	protein_coding	yes	0.00501623	0.337404	0.0227558	0.473758		0
ENSMUSG00002075134	ENSMUSG00002075134		-	miRNA	yes	0.753137	0.903486	0.0300288	2.87031		0
ENSMUSG00000028600	Podn	242608	podocan [Source:MGI Symbol;Acc:MGI:2674939]	protein_coding	yes	0.00300441	0.346806	0.00531246	0.362131		0
ENSMUSG00000103523	2210017I01Rik	545546	RIKEN cDNA 2210017I01 gene [Source:MGI Symbol;Acc:MGI:3588251]	protein_coding	yes	0.00543879	2.34381	0.124127	0.460449		0
ENSMUSG00000055782	Abcd2	26874	ATP-binding cassette, sub-family D (ALD), member 2 [Source:MGI Symbol;Acc:MGI:1349467]	protein_coding	yes	0.0565804	0.416783	0.128869	0.650138		0
ENSMUSG00000027004	Frzb	20378	frizzled-related protein [Source:MGI Symbol;Acc:MGI:892032]	protein_coding	yes	4.59084e-06	0.203498	0.128305	0.715074		0
ENSMUSG00000076489	Trbj1-7	100125254	T cell receptor beta joining 1-7 [Source:MGI Symbol;Acc:MGI:4439574]	TR_J_gene	yes	0.347317	0.658851	0.808218	0.912397		0
ENSMUSG00000031250	Tnmd	64103	tenomodulin [Source:MGI Symbol;Acc:MGI:1929885]	protein_coding	yes	0.113177	0.67068	0.00166588	0.262583		0
ENSMUSG00000000093	Tbx2	21385	T-box 2 [Source:MGI Symbol;Acc:MGI:98494]	protein_coding	yes	0.503235	0.811366	0.0206555	3.18646		0
ENSMUSG00000094306	Gm24924	115488991	predicted gene, 24924 [Source:MGI Symbol;Acc:MGI:5454701]	snRNA	yes	0.0168789	2.70338	0.565125	0.830546		0
ENSMUSG00000078262	Krtap4-9	665998	keratin associated protein 4-9 [Source:MGI Symbol;Acc:MGI:3652060]	protein_coding	yes	0.368846	1.02009	0.053715	0.322158		0
ENSMUSG00000031379	Pir	69656	pirin [Source:MGI Symbol;Acc:MGI:1916906]	protein_coding	yes	0.0384751	0.461897	0.108356	0.694016		0
ENSMUSG00000022018	Rgcc	66214	regulator of cell cycle [Source:MGI Symbol;Acc:MGI:1913464]	protein_coding	yes	0.0112955	0.398043	0.0451168	0.54494		0
ENSMUSG00000026725	Tnn	329278	tenascin N [Source:MGI Symbol;Acc:MGI:2665790]	protein_coding	yes	0.273294	0.594733	0.0681964	0.601499		0
ENSMUSG00000041351	Rap1gap	110351	Rap1 GTPase-activating protein [Source:MGI Symbol;Acc:MGI:109338]	protein_coding	yes	9.78063e-06	0.396245	0.409958	1.49586		0
ENSMUSG00000070691	Runx3	12399	runt related transcription factor 3 [Source:MGI Symbol;Acc:MGI:102672]	protein_coding	yes	0.00127295	3.02355	0.593445	1.19378		0
ENSMUSG00000024331	Dsc2	13506	desmocollin 2 [Source:MGI Symbol;Acc:MGI:103221]	protein_coding	yes	5.11239e-05	3.7473	0.453762	1.34552	1	0
ENSMUSG00000044734	Serpinb1a	66222	serine (or cysteine) peptidase inhibitor, clade B, member 1a [Source:MGI Symbol;Acc:MGI:1913472]	protein_coding	yes	0.464006	1.25085	0.01026	0.286064		0
ENSMUSG00000065590	Mir212	387208	microRNA 212 [Source:MGI Symbol;Acc:MGI:2676888]	miRNA	yes	0.517783	0.761217	0.504597	0.750183		0
ENSMUSG00000027499	Pkia	18767	protein kinase inhibitor, alpha [Source:MGI Symbol;Acc:MGI:104747]	protein_coding	yes	0.0017927	0.321607	0.223454	0.612356		0
ENSMUSG00000025330	Padi4	18602	peptidyl arginine deiminase, type IV [Source:MGI Symbol;Acc:MGI:1338898]	protein_coding	yes	0.032748	1.58881	0.153364	0.436027		0
ENSMUSG00000034842	Art3	109979	ADP-ribosyltransferase 3 [Source:MGI Symbol;Acc:MGI:1202729]	protein_coding	yes	0.00080711	0.298536	0.17032	0.618082		0
ENSMUSG00000039476	Prrx2	20204	paired related homeobox 2 [Source:MGI Symbol;Acc:MGI:98218]	protein_coding	yes	0.713143	0.900873	0.000901868	0.228146		0
ENSMUSG00000041378	Cldn5	12741	claudin 5 [Source:MGI Symbol;Acc:MGI:1276112]	protein_coding	yes	0.00151855	0.318464	0.696907	0.863058		0
ENSMUSG00000028348	Cavin4	68016	caveolae associated 4 [Source:MGI Symbol;Acc:MGI:1915266]	protein_coding	yes	0.0382008	0.472024	0.0556231	0.433779		0
ENSMUSG00000064356	mt-Atp8		mitochondrially encoded ATP synthase 8 [Source:MGI Symbol;Acc:MGI:99926]	protein_coding	yes	0.135388	0.587283	0.824731	1.11269		0
ENSMUSG00000049103	Ccr2	12772	chemokine (C-C motif) receptor 2 [Source:MGI Symbol;Acc:MGI:106185]	protein_coding	yes	0.0565071	0.551202	0.00107866	0.250022		0
ENSMUSG00000004892	Bcan	12032	brevican [Source:MGI Symbol;Acc:MGI:1096385]	protein_coding	yes	0.000181301	0.37904	0.381387	0.625847		0
ENSMUSG00000000682	Cd52	23833	CD52 antigen [Source:MGI Symbol;Acc:MGI:1346088]	protein_coding	yes	0.702273	1.14957	0.000629918	0.267687		0
ENSMUSG00000074151	Nlrc5	434341	NLR family, CARD domain containing 5 [Source:MGI Symbol;Acc:MGI:3612191]	protein_coding	yes	0.550814	1.21746	0.229038	0.689007		0
ENSMUSG00000042410	Agps	228061	alkylglycerone phosphate synthase [Source:MGI Symbol;Acc:MGI:2443065]	protein_coding	yes	7.54659e-06	0.317526	0.897976	1.06393		0
ENSMUSG00002075283	U6		U6 spliceosomal RNA [Source:RFAM;Acc:RF00026]	snRNA	yes	0.0112734	0.379235	0.60499	1.22836		0
ENSMUSG00000029309	Sparcl1	13602	SPARC-like 1 [Source:MGI Symbol;Acc:MGI:108110]	protein_coding	yes	8.38216e-05	0.230811	0.091049	0.634263		0
ENSMUSG00000024610	Cd74	16149	CD74 antigen (invariant polypeptide of major histocompatibility complex, class II antigen-associated) [Source:MGI Symbol;Acc:MGI:96534]	protein_coding	yes	0.988279	1.00487	0.0294334	0.445553		0
ENSMUSG00000003477	Inmt	21743	indolethylamine N-methyltransferase [Source:MGI Symbol;Acc:MGI:102963]	protein_coding	yes	0.059923	0.54558	0.069244	0.40952		0
ENSMUSG00000037321	Tap1	21354	transporter 1, ATP-binding cassette, sub-family B (MDR/TAP) [Source:MGI Symbol;Acc:MGI:98483]	protein_coding	yes	0.146157	1.73413	0.483217	0.826401		0
ENSMUSG00000030873	Scnn1b	20277	sodium channel, nonvoltage-gated 1 beta [Source:MGI Symbol;Acc:MGI:104696]	protein_coding	yes	0.23334	0.791045	0.0259806	3.01816		0
ENSMUSG00000039954	Stk32a	269019	serine/threonine kinase 32A [Source:MGI Symbol;Acc:MGI:2442403]	protein_coding	yes	1.95047e-09	0.220519	0.18698	0.645717		0
ENSMUSG00000057614	Gnai1	14677	guanine nucleotide binding protein (G protein), alpha inhibiting 1 [Source:MGI Symbol;Acc:MGI:95771]	protein_coding	yes	0.0521392	0.574612	2.67188e-05	4.92382		0
ENSMUSG00000026380	Tfcp2l1	81879	transcription factor CP2-like 1 [Source:MGI Symbol;Acc:MGI:2444691]	protein_coding	yes	0.00960283	2.28397	0.0628162	2.32866		0
ENSMUSG00000027562	Car2	12349	carbonic anhydrase 2 [Source:MGI Symbol;Acc:MGI:88269]	protein_coding	yes	0.878252	1.07604	0.412436	0.774709	-1	0
ENSMUSG00000099050	Mir7655	102466840	microRNA 7655 [Source:MGI Symbol;Acc:MGI:5531176]	miRNA	yes	0.570753	0.790395	0.291603	1.5556		0
ENSMUSG00000020810	Cygb	114886	cytoglobin [Source:MGI Symbol;Acc:MGI:2149481]	protein_coding	yes	0.231953	0.676467	0.00783503	0.300675		0
ENSMUSG00000030742	Lat	16797	linker for activation of T cells [Source:MGI Symbol;Acc:MGI:1342293]	protein_coding	yes	0.327276	1.39966	0.0200887	0.384944		0
ENSMUSG00000059898	Dsc3	13507	desmocollin 3 [Source:MGI Symbol;Acc:MGI:1194993]	protein_coding	yes	0.0345881	0.451879	0.00756735	2.56433		0
ENSMUSG00000034459	Ifit1	15957	interferon-induced protein with tetratricopeptide repeats 1 [Source:MGI Symbol;Acc:MGI:99450]	protein_coding	yes	0.763223	1.13727	0.991598	1.00386		0
ENSMUSG00000039891	Txlnb	378431	taxilin beta [Source:MGI Symbol;Acc:MGI:2671945]	protein_coding	yes	0.0222724	0.407521	0.163526	0.588338		0
ENSMUSG00000098291	Mir6973a	102465588	microRNA 6973a [Source:MGI Symbol;Acc:MGI:5531349]	miRNA	yes	0.629591	0.821123	0.00780106	0.369546		0
ENSMUSG00000031997	Trpc6	22068	transient receptor potential cation channel, subfamily C, member 6 [Source:MGI Symbol;Acc:MGI:109523]	protein_coding	yes	2.08714e-06	0.239391	0.359004	0.766146		0
ENSMUSG00000119926	Gm25047		predicted gene, 25047 [Source:MGI Symbol;Acc:MGI:5454824]	snRNA	yes	0.00248708	0.422763	0.156602	1.57603		0
ENSMUSG00000028836	Slc30a2	230810	solute carrier family 30 (zinc transporter), member 2 [Source:MGI Symbol;Acc:MGI:106637]	protein_coding	yes	1.7793e-06	4.57614	0.759038	0.902032		0
ENSMUSG00002076935	ENSMUSG00002076935		-	snoRNA	yes	0.00640762	2.5473	0.887609	0.9417		0
ENSMUSG00000021553	Slc28a3	114304	solute carrier family 28 (sodium-coupled nucleoside transporter), member 3 [Source:MGI Symbol;Acc:MGI:2137361]	protein_coding	yes	0.00115641	2.85085	0.353407	1.51212		0
ENSMUSG00000074280	Gm6166	101056162	predicted gene 6166 [Source:MGI Symbol;Acc:MGI:3645893]	processed_pseudogene	yes	0.00112686	2.17871	0.198331	0.505642		0
ENSMUSG00000012428	Steap4	117167	STEAP family member 4 [Source:MGI Symbol;Acc:MGI:1923560]	protein_coding	yes	9.91182e-05	0.215036	0.232174	1.22468		0
ENSMUSG00000041889	Shisa4	77552	shisa family member 4 [Source:MGI Symbol;Acc:MGI:1924802]	protein_coding	yes	7.3471e-07	0.240345	0.192156	0.61367		0
ENSMUSG00000030214	Plbd1	66857	phospholipase B domain containing 1 [Source:MGI Symbol;Acc:MGI:1914107]	protein_coding	yes	0.0695804	1.74526	0.000153166	0.265536		0
ENSMUSG00000030218	Mgp	17313	matrix Gla protein [Source:MGI Symbol;Acc:MGI:96976]	protein_coding	yes	0.187241	0.584385	0.58058	1.24892		0
ENSMUSG00000033065	Pfkm	18642	phosphofructokinase, muscle [Source:MGI Symbol;Acc:MGI:97548]	protein_coding	yes	0.00110685	0.325828	0.783547	0.889253		0
ENSMUSG00000031825	Crispld2	78892	cysteine-rich secretory protein LCCL domain containing 2 [Source:MGI Symbol;Acc:MGI:1926142]	protein_coding	yes	0.0862785	1.47321	0.00365965	0.234562		0
ENSMUSG00000076492	Trbj2-1	100125255	T cell receptor beta joining 2-1 [Source:MGI Symbol;Acc:MGI:4439728]	TR_J_gene	yes	0.0155424	0.405938	0.698379	0.908473		0
ENSMUSG00000003227	Edar	13608	ectodysplasin-A receptor [Source:MGI Symbol;Acc:MGI:1343498]	protein_coding	yes	0.0132992	3.09537	0.13587	1.2516		0
ENSMUSG00000029999	Tgfa	21802	transforming growth factor alpha [Source:MGI Symbol;Acc:MGI:98724]	protein_coding	yes	0.0169942	2.42769	0.0215349	0.417993		0
ENSMUSG00000042250	Pglyrp4	384997	peptidoglycan recognition protein 4 [Source:MGI Symbol;Acc:MGI:2686324]	protein_coding	yes	2.73403e-05	2.69844	0.11373	0.444324		0
ENSMUSG00000025161	Slc16a3	80879	solute carrier family 16 (monocarboxylic acid transporters), member 3 [Source:MGI Symbol;Acc:MGI:1933438]	protein_coding	yes	0.011309	2.4618	0.629722	1.24193		0
ENSMUSG00000043795	Prr33	677289	proline rich 33 [Source:MGI Symbol;Acc:MGI:3642289]	protein_coding	yes	0.0266829	0.423923	0.127655	0.563324		0
ENSMUSG00000032661	Oas3	246727	2'-5' oligoadenylate synthetase 3 [Source:MGI Symbol;Acc:MGI:2180850]	protein_coding	yes	0.289823	1.52902	0.142468	0.683141		0
ENSMUSG00000003469	Phyhip	105653	phytanoyl-CoA hydroxylase interacting protein [Source:MGI Symbol;Acc:MGI:1860417]	protein_coding	yes	0.000953438	0.384674	0.000457305	3.84936		0
ENSMUSG00000048709	Gm8666	101055894	predicted gene 8666 [Source:MGI Symbol;Acc:MGI:3648747]	processed_pseudogene	yes	0.397754	1.37001	0.378257	0.664534		0
ENSMUSG00000027398	Il1b	16176	interleukin 1 beta [Source:MGI Symbol;Acc:MGI:96543]	protein_coding	yes	0.765221	0.918167	0.00456886	0.261609		0
ENSMUSG00000050503	Fbxl22	74165	F-box and leucine-rich repeat protein 22 [Source:MGI Symbol;Acc:MGI:1921415]	protein_coding	yes	5.44069e-05	0.288652	0.210598	1.68074		0
ENSMUSG00000063388	BC023105	667597	cDNA sequence BC023105 [Source:MGI Symbol;Acc:MGI:2384767]	processed_pseudogene	yes	0.532344	1.24972	0.114217	0.545933		0
ENSMUSG00000053747	Sox14	20669	SRY (sex determining region Y)-box 14 [Source:MGI Symbol;Acc:MGI:98362]	protein_coding	yes	0.81187	0.911586	0.39717	0.677232		0
ENSMUSG00000032011	Thy1	21838	thymus cell antigen 1, theta [Source:MGI Symbol;Acc:MGI:98747]	protein_coding	yes	0.976747	1.00696	0.000913543	0.241674		0
ENSMUSG00000078130	Gm11555	546511	predicted gene 11555 [Source:MGI Symbol;Acc:MGI:3651823]	protein_coding	yes	0.17901	1.02267	0.063793	0.344869		0
ENSMUSG00000038521	C1s1	50908	complement component 1, s subcomponent 1 [Source:MGI Symbol;Acc:MGI:1355312]	protein_coding	yes	0.0880184	0.567847	0.0258205	0.364054		0
ENSMUSG00000075334	Rprm	67874	reprimo, TP53 dependent G2 arrest mediator candidate [Source:MGI Symbol;Acc:MGI:1915124]	protein_coding	yes	0.0608483	1.39778	0.14707	0.504618		0
ENSMUSG00000103837	Gm37614		predicted gene, 37614 [Source:MGI Symbol;Acc:MGI:5610842]	TEC	yes	0.747385	1.11482	0.272486	0.578011		0
ENSMUSG00000064365	mt-Ts2		mitochondrially encoded tRNA serine 2 [Source:MGI Symbol;Acc:MGI:102474]	Mt_tRNA	yes	0.0606661	2.1388	0.929916	1.03382		0
ENSMUSG00000076928	Trac	100101484	T cell receptor alpha constant [Source:MGI Symbol;Acc:MGI:4439838]	TR_C_gene	yes	0.813709	1.09067	0.00645408	0.379933		0
ENSMUSG00000120608	ENSMUSG00000120608		novel transcript	lncRNA	yes	0.00736747	2.7211	0.480903	1.27922		0
ENSMUSG00000030137	Tuba8	53857	tubulin, alpha 8 [Source:MGI Symbol;Acc:MGI:1858225]	protein_coding	yes	0.000536286	0.35058	0.213617	0.562278		0
ENSMUSG00000030329	Pianp	319352	PILR alpha associated neural protein [Source:MGI Symbol;Acc:MGI:2441908]	protein_coding	yes	0.0022963	0.466065	0.133098	1.97287		0
ENSMUSG00000073418	C4b	12268	complement component 4B (Chido blood group) [Source:MGI Symbol;Acc:MGI:88228]	protein_coding	yes	9.59253e-05	0.324974	0.197264	1.58642		0
ENSMUSG00002076731	ENSMUSG00002076731		-	miRNA	yes	0.167169	1.63559	0.754496	0.858246		0
ENSMUSG00000065551	Mir210	387206	microRNA 210 [Source:MGI Symbol;Acc:MGI:2676886]	miRNA	yes	0.00503441	2.15841	0.00396302	3.59258		0
ENSMUSG00000046480	Scn4b	399548	sodium channel, type IV, beta [Source:MGI Symbol;Acc:MGI:2687406]	protein_coding	yes	0.0276257	0.463451	0.165469	0.556046		0
ENSMUSG00000022229	Atp12a	192113	ATPase, H+/K+ transporting, nongastric, alpha polypeptide [Source:MGI Symbol;Acc:MGI:1926943]	protein_coding	yes	0.000777542	2.12006	0.065988	0.37591		0
ENSMUSG00000040562	Gstm2	14863	glutathione S-transferase, mu 2 [Source:MGI Symbol;Acc:MGI:95861]	protein_coding	yes	0.00508254	0.411994	0.0165996	0.359947		0
ENSMUSG00000054459	Vsnl1	26950	visinin-like 1 [Source:MGI Symbol;Acc:MGI:1349453]	protein_coding	yes	0.233184	1.63106	0.000163737	3.0716		0
ENSMUSG00000022126	Acod1	16365	aconitate decarboxylase 1 [Source:MGI Symbol;Acc:MGI:103206]	protein_coding	yes	0.0406529	1.77477	0.107405	0.433651		0
ENSMUSG00000031613	Hpgd	15446	hydroxyprostaglandin dehydrogenase 15 (NAD) [Source:MGI Symbol;Acc:MGI:108085]	protein_coding	yes	0.00135106	0.27364	0.22851	0.745342		0
ENSMUSG00000064057	Scgb3a1	68662	secretoglobin, family 3A, member 1 [Source:MGI Symbol;Acc:MGI:1915912]	protein_coding	yes	0.417252	0.700644	0.37061	1.30913		0
ENSMUSG00000064364	mt-Th		mitochondrially encoded tRNA histidine [Source:MGI Symbol;Acc:MGI:102485]	Mt_tRNA	yes	0.0062004	2.52086	0.592711	0.781925		0
ENSMUSG00000022218	Tgm1	21816	transglutaminase 1, K polypeptide [Source:MGI Symbol;Acc:MGI:98730]	protein_coding	yes	3.86303e-09	3.76595	0.33371	0.657776		0
ENSMUSG00000075296	Aldh3b2	621603	aldehyde dehydrogenase 3 family, member B2 [Source:MGI Symbol;Acc:MGI:2147613]	protein_coding	yes	0.00011724	3.22174	0.966723	1.01579		0
ENSMUSG00000001918	Slc1a5	20514	solute carrier family 1 (neutral amino acid transporter), member 5 [Source:MGI Symbol;Acc:MGI:105305]	protein_coding	yes	0.0794956	0.476092	0.0297783	0.520136		0
ENSMUSG00000032068	Plet1	76509	placenta expressed transcript 1 [Source:MGI Symbol;Acc:MGI:1923759]	protein_coding	yes	0.000360572	3.20333	0.17695	1.70915		0
ENSMUSG00000027401	Tgm3	21818	transglutaminase 3, E polypeptide [Source:MGI Symbol;Acc:MGI:98732]	protein_coding	yes	0.0862051	1.09963	0.103252	0.376974		0
ENSMUSG00000039209	Rpl39l	68172	ribosomal protein L39-like [Source:MGI Symbol;Acc:MGI:1915422]	protein_coding	yes	0.141345	0.690076	0.49925	0.685853		0
ENSMUSG00000095771	Igkv14-111	545847	immunoglobulin kappa variable 14-111 [Source:MGI Symbol;Acc:MGI:4439863]	IG_V_gene	yes	0.149542	1.73754	0.255896	0.626939		0
ENSMUSG00000101249	Gm29216		predicted gene 29216 [Source:MGI Symbol;Acc:MGI:5579922]	unprocessed_pseudogene	yes	0.122313	1.56863	0.0340259	0.354833		0
ENSMUSG00000000142	Axin2	12006	axin 2 [Source:MGI Symbol;Acc:MGI:1270862]	protein_coding	yes	1.82957e-05	3.14774	0.22486	1.69701		1
ENSMUSG00000032942	Ucp3	22229	uncoupling protein 3 (mitochondrial, proton carrier) [Source:MGI Symbol;Acc:MGI:1099787]	protein_coding	yes	0.0175162	0.422702	0.129862	0.535987	-1	0
ENSMUSG00000022754	Tmem45a	56277	transmembrane protein 45a [Source:MGI Symbol;Acc:MGI:1913122]	protein_coding	yes	0.252228	1.65865	0.0789005	0.614521		0
ENSMUSG00000039628	Hs3st6	328779	heparan sulfate (glucosamine) 3-O-sulfotransferase 6 [Source:MGI Symbol;Acc:MGI:3580487]	protein_coding	yes	0.000947311	0.325763	0.85254	1.08039		0
ENSMUSG00000060981	H4c8	69386	H4 clustered histone 8 [Source:MGI Symbol;Acc:MGI:2448427]	protein_coding	yes	0.00113777	0.352613	0.823795	0.905175		0
ENSMUSG00000080468	Mir1195	100316676	microRNA 1195 [Source:MGI Symbol;Acc:MGI:3783368]	miRNA	yes	0.0204812	2.56031	0.622984	1.18524		0
ENSMUSG00000061808	Ttr	22139	transthyretin [Source:MGI Symbol;Acc:MGI:98865]	protein_coding	yes	0.134207	0.496514	0.346916	1.21584		0
ENSMUSG00000036545	Adamts2	216725	a disintegrin-like and metallopeptidase (reprolysin type) with thrombospondin type 1 motif, 2 [Source:MGI Symbol;Acc:MGI:1347356]	protein_coding	yes	4.75218e-05	0.271957	0.00109861	0.375588		0
ENSMUSG00000021604	Irx4	50916	Iroquois homeobox 4 [Source:MGI Symbol;Acc:MGI:1355275]	protein_coding	yes	0.14792	0.685007	0.00117113	4.28057		0
ENSMUSG00000055030	Sprr2e	20759	small proline-rich protein 2E [Source:MGI Symbol;Acc:MGI:1330346]	protein_coding	yes	0.0568175	1.98822	0.210605	0.582889		0
ENSMUSG00000108106	Gm5886	545886	predicted gene 5886 [Source:MGI Symbol;Acc:MGI:3648674]	transcribed_unprocessed_pseudogene	yes	0.0226606	0.516707	0.0286973	2.25396		0
ENSMUSG00000073411	H2-D1	14964	histocompatibility 2, D region locus 1 [Source:MGI Symbol;Acc:MGI:95896]	protein_coding	yes	0.847481	1.0578	0.101624	0.56289		0
ENSMUSG00000074896	Ifit3	15959	interferon-induced protein with tetratricopeptide repeats 3 [Source:MGI Symbol;Acc:MGI:1101055]	protein_coding	yes	0.925167	0.963249	0.274188	0.633349		0
ENSMUSG00000052951	C130021I20Rik	100504399	Riken cDNA C130021I20 gene [Source:MGI Symbol;Acc:MGI:3639863]	lncRNA	yes	1.61812e-05	0.295889	0.376859	1.44064		0
ENSMUSG00000024395	Lims2	225341	LIM and senescent cell antigen like domains 2 [Source:MGI Symbol;Acc:MGI:2385067]	protein_coding	yes	0.00095068	0.289009	0.144978	0.671925		0
ENSMUSG00000048126	Col6a3	12835	collagen, type VI, alpha 3 [Source:MGI Symbol;Acc:MGI:88461]	protein_coding	yes	0.0211894	0.418946	0.0269913	0.447892		0
ENSMUSG00000020053	Igf1	16000	insulin-like growth factor 1 [Source:MGI Symbol;Acc:MGI:96432]	protein_coding	yes	0.678944	0.897062	0.00153579	0.250688		0
ENSMUSG00000093311	Mir3965	100628570	microRNA 3965 [Source:MGI Symbol;Acc:MGI:4950404]	miRNA	yes	0.0620216	2.13485	0.161882	1.58988		0
ENSMUSG00000043496	Tril	66873	TLR4 interactor with leucine-rich repeats [Source:MGI Symbol;Acc:MGI:1914123]	protein_coding	yes	0.00028666	0.379706	0.000177032	3.94609		0
ENSMUSG00000065546	Mir196a-1	387191	microRNA 196a-1 [Source:MGI Symbol;Acc:MGI:2676860]	miRNA	yes	0.822327	1.09422	0.47547	1.35801		0
ENSMUSG00000021367	Edn1	13614	endothelin 1 [Source:MGI Symbol;Acc:MGI:95283]	protein_coding	yes	0.000305625	3.10346	0.941291	0.973267		0
ENSMUSG00000033316	Galnt9	231605	polypeptide N-acetylgalactosaminyltransferase 9 [Source:MGI Symbol;Acc:MGI:2677965]	protein_coding	yes	0.508356	1.17939	0.0313324	2.71354		0
ENSMUSG00000043969	Emx2	13797	empty spiracles homeobox 2 [Source:MGI Symbol;Acc:MGI:95388]	protein_coding	yes	0.119842	0.818973	0.00122541	3.82747		0
ENSMUSG00000078794	Dact3	629378	dishevelled-binding antagonist of beta-catenin 3 [Source:MGI Symbol;Acc:MGI:3654828]	protein_coding	yes	1.44752e-05	0.251213	0.0894738	1.62514		0
ENSMUSG00000079168	Cd209g	70192	CD209g antigen [Source:MGI Symbol;Acc:MGI:1917442]	protein_coding	yes	0.0230129	0.462032	0.0126774	0.374312		0
ENSMUSG00000076540	Igkv4-80	545848	immunoglobulin kappa variable 4-80 [Source:MGI Symbol;Acc:MGI:4439653]	IG_V_gene	yes	0.233709	1.7877	0.313826	0.882214		0
ENSMUSG00000029298	Gbp9	236573	guanylate-binding protein 9 [Source:MGI Symbol;Acc:MGI:3605620]	protein_coding	yes	0.678625	0.845451	0.383842	0.740174		0
ENSMUSG00000025473	Adam8	11501	a disintegrin and metallopeptidase domain 8 [Source:MGI Symbol;Acc:MGI:107825]	protein_coding	yes	0.5989	1.16024	0.0941514	0.441982		0
ENSMUSG00000031375	Bgn	12111	biglycan [Source:MGI Symbol;Acc:MGI:88158]	protein_coding	yes	0.000531749	0.271538	0.00175366	0.485914		0
ENSMUSG00000021125	Arg2	11847	arginase type II [Source:MGI Symbol;Acc:MGI:1330806]	protein_coding	yes	8.14917e-05	0.368183	0.75774	0.879738		0
ENSMUSG00000032348	Gsta4	14860	glutathione S-transferase, alpha 4 [Source:MGI Symbol;Acc:MGI:1309515]	protein_coding	yes	0.000283648	3.33523	0.185648	1.59159		0
ENSMUSG00000010064	Slc38a3	76257	solute carrier family 38, member 3 [Source:MGI Symbol;Acc:MGI:1923507]	protein_coding	yes	0.00229139	0.413621	0.341326	1.48787		0
ENSMUSG00000028020	Glrb	14658	glycine receptor, beta subunit [Source:MGI Symbol;Acc:MGI:95751]	protein_coding	yes	0.0113175	2.14304	4.49066e-06	3.4562		0
ENSMUSG00000058145	Adamts17	233332	a disintegrin-like and metallopeptidase (reprolysin type) with thrombospondin type 1 motif, 17 [Source:MGI Symbol;Acc:MGI:3588195]	protein_coding	yes	0.0117653	0.55266	1.27682e-05	4.83824		0
ENSMUSG00000064346	mt-Tw		mitochondrially encoded tRNA tryptophan [Source:MGI Symbol;Acc:MGI:102471]	Mt_tRNA	yes	0.00526321	0.392533	0.165421	0.557366		0
ENSMUSG00000093293	Mir3095	100526502	microRNA 3095 [Source:MGI Symbol;Acc:MGI:4834310]	miRNA	yes	0.640202	1.17772	0.309105	0.616232		0
ENSMUSG00000069917	Hba-a2	110257	hemoglobin alpha, adult chain 2 [Source:MGI Symbol;Acc:MGI:96016]	protein_coding	yes	0.0485873	0.456007	0.56602	1.24329		0
ENSMUSG00000023349	Clec4n	56620	C-type lectin domain family 4, member n [Source:MGI Symbol;Acc:MGI:1861231]	protein_coding	yes	0.404376	0.81638	0.000874212	0.221748		0
ENSMUSG00000092695	Mir3092	100526525	microRNA 3092 [Source:MGI Symbol;Acc:MGI:4834306]	miRNA	yes	0.0631616	2.22954	0.997911	1.00075		0
ENSMUSG00000047861	Foxi1	14233	forkhead box I1 [Source:MGI Symbol;Acc:MGI:1096329]	protein_coding	yes	0.000329929	0.358816	0.0151484	2.74981		0
ENSMUSG00000032796	Lama1	16772	laminin, alpha 1 [Source:MGI Symbol;Acc:MGI:99892]	protein_coding	yes	0.0272746	0.594869	2.46583e-05	5.10818		0
ENSMUSG00000021831	Ero1a	50527	endoplasmic reticulum oxidoreductase 1 alpha [Source:MGI Symbol;Acc:MGI:1354385]	protein_coding	yes	0.20678	1.50782	0.0313913	2.52305		0
ENSMUSG00000004939	Nmrk2	69564	nicotinamide riboside kinase 2 [Source:MGI Symbol;Acc:MGI:1916814]	protein_coding	yes	0.0374238	0.476227	0.162003	0.55335		0
ENSMUSG00000006360	Crip1	12925	cysteine-rich protein 1 (intestinal) [Source:MGI Symbol;Acc:MGI:88501]	protein_coding	yes	0.905946	0.970591	0.000459857	0.226128		0
ENSMUSG00000051802	Krtap19-5	16704	keratin associated protein 19-5 [Source:MGI Symbol;Acc:MGI:1330295]	protein_coding	yes	#DIV/0!	1	0.0616368	0.348693		0
ENSMUSG00000074300	Smim31	407795	small integral membrane protein 31 [Source:MGI Symbol;Acc:MGI:3039572]	protein_coding	yes	5.98264e-07	0.24656	0.320448	1.44007		0
ENSMUSG00002075171	ENSMUSG00002075171		-	miRNA	yes	0.0114596	0.376264	0.266664	1.45877		0
ENSMUSG00000048138	Dmrt2	226049	doublesex and mab-3 related transcription factor 2 [Source:MGI Symbol;Acc:MGI:1330307]	protein_coding	yes	0.0216838	0.39592	0.0851073	0.600516		0
ENSMUSG00000048096	Lmod1	93689	leiomodin 1 (smooth muscle) [Source:MGI Symbol;Acc:MGI:2135671]	protein_coding	yes	2.82541e-05	0.27902	0.0578749	1.99111		0
ENSMUSG00000026840	Lamc3	23928	laminin gamma 3 [Source:MGI Symbol;Acc:MGI:1344394]	protein_coding	yes	7.16569e-05	0.281013	0.716867	1.14997		0
ENSMUSG00000046182	Gsg1l	269994	GSG1-like [Source:MGI Symbol;Acc:MGI:2685483]	protein_coding	yes	0.046348	1.80708	0.00137755	3.70174		0
ENSMUSG00000000440	Pparg	19016	peroxisome proliferator activated receptor gamma [Source:MGI Symbol;Acc:MGI:97747]	protein_coding	yes	0.0170207	0.376573	0.259503	0.708029	-1	1
ENSMUSG00000053044	Cd8b1	12526	CD8 antigen, beta chain 1 [Source:MGI Symbol;Acc:MGI:88347]	protein_coding	yes	0.535862	1.2759	0.0231499	0.460656		0
ENSMUSG00000032548	Slco2a1	24059	solute carrier organic anion transporter family, member 2a1 [Source:MGI Symbol;Acc:MGI:1346021]	protein_coding	yes	0.00446609	0.44109	0.00300759	0.402937		0
ENSMUSG00000079889	Gm11951	100504679	predicted gene 11951 [Source:MGI Symbol;Acc:MGI:3650315]	processed_pseudogene	yes	5.29762e-06	0.254337	0.00568678	0.499305		0
ENSMUSG00000065581	Mir194-1	387189	microRNA 194-1 [Source:MGI Symbol;Acc:MGI:2676858]	miRNA	yes	0.217441	1.61745	0.505609	0.760625		0
ENSMUSG00000042759	Apobr	171504	apolipoprotein B receptor [Source:MGI Symbol;Acc:MGI:2176230]	protein_coding	yes	0.733845	1.12572	0.565702	1.28503		0
ENSMUSG00000059230	Defb4	56519	defensin beta 4 [Source:MGI Symbol;Acc:MGI:1927667]	protein_coding	yes	0.0111138	1.23309	0.172344	0.437464		0
ENSMUSG00000024678	Ms4a4d	66607	membrane-spanning 4-domains, subfamily A, member 4D [Source:MGI Symbol;Acc:MGI:1913857]	protein_coding	yes	0.806596	1.06751	0.0136234	0.30374		0
ENSMUSG00000032105	Pdzd3	170761	PDZ domain containing 3 [Source:MGI Symbol;Acc:MGI:2429554]	protein_coding	yes	3.5493e-05	0.27666	0.0260694	2.13256		0
ENSMUSG00000044548	Dact1	59036	dishevelled-binding antagonist of beta-catenin 1 [Source:MGI Symbol;Acc:MGI:1891740]	protein_coding	yes	0.28277	1.64019	0.228376	0.746578		0
ENSMUSG00000033174	Mgll	23945	monoglyceride lipase [Source:MGI Symbol;Acc:MGI:1346042]	protein_coding	yes	9.13302e-05	0.242604	0.145024	1.42	-1	0
ENSMUSG00000106478	Gm36551	102640510	predicted gene, 36551 [Source:MGI Symbol;Acc:MGI:5595710]	lncRNA	yes	0.0874258	1.85297	0.00823614	0.370409		0
ENSMUSG00000117980	Gm30571	102632516	predicted gene, 30571 [Source:MGI Symbol;Acc:MGI:5589730]	TEC	yes	0.0111407	2.35851	0.402366	1.42335		0
ENSMUSG00000028713	Cyp4b1	13120	cytochrome P450, family 4, subfamily b, polypeptide 1 [Source:MGI Symbol;Acc:MGI:103225]	protein_coding	yes	0.000177798	0.409784	0.402818	0.715874		0
ENSMUSG00000037145	Lypd8l		LY6/PLAUR domain containing 8 like [Source:MGI Symbol;Acc:MGI:1925604]	protein_coding	yes	0.000407305	2.88375	0.15626	1.70445		0
ENSMUSG00000037206	Islr	26968	immunoglobulin superfamily containing leucine-rich repeat [Source:MGI Symbol;Acc:MGI:1349645]	protein_coding	yes	0.0134478	0.364988	0.0249041	0.546002		0
ENSMUSG00000033644	Piwil2	57746	piwi-like RNA-mediated gene silencing 2 [Source:MGI Symbol;Acc:MGI:1930036]	protein_coding	yes	0.000225878	0.352705	0.00137028	3.13735		0
ENSMUSG00000028699	Tspan1	66805	tetraspanin 1 [Source:MGI Symbol;Acc:MGI:1914055]	protein_coding	yes	0.00292723	0.344389	0.893314	1.04963		0
ENSMUSG00000027208	Fgf7	14178	fibroblast growth factor 7 [Source:MGI Symbol;Acc:MGI:95521]	protein_coding	yes	0.000229869	0.378649	0.0015373	2.79658		0
ENSMUSG00000017309	Cd300lg	52685	CD300 molecule like family member G [Source:MGI Symbol;Acc:MGI:1289168]	protein_coding	yes	0.0033553	0.303699	0.201224	0.735976		0
ENSMUSG00000023336	Wfdc1	67866	WAP four-disulfide core domain 1 [Source:MGI Symbol;Acc:MGI:1915116]	protein_coding	yes	0.00247648	0.443174	0.0136413	0.334119		0
ENSMUSG00000063851	Rnf183	76072	ring finger protein 183 [Source:MGI Symbol;Acc:MGI:1923322]	protein_coding	yes	0.00128622	2.68439	0.416181	0.695013		0
ENSMUSG00000119759	Gm23730	115487337	predicted gene, 23730 [Source:MGI Symbol;Acc:MGI:5453507]	snRNA	yes	9.70321e-05	3.55958	0.613316	0.840191		0
ENSMUSG00000038765	Lmx1b	16917	LIM homeobox transcription factor 1 beta [Source:MGI Symbol;Acc:MGI:1100513]	protein_coding	yes	5.33502e-06	0.270219	0.245801	1.55486		0
ENSMUSG00000046095	Krt32	16670	keratin 32 [Source:MGI Symbol;Acc:MGI:1309995]	protein_coding	yes	0.0103254	0.897547	0.079147	0.369027		0
ENSMUSG00000064357	mt-Atp6	100503946	mitochondrially encoded ATP synthase 6 [Source:MGI Symbol;Acc:MGI:99927]	protein_coding	yes	0.16243	0.602999	0.00406506	0.34725		0
ENSMUSG00000047793	Sned1	208777	sushi, nidogen and EGF-like domains 1 [Source:MGI Symbol;Acc:MGI:3045960]	protein_coding	yes	1.12276e-05	0.238989	0.366933	1.31018		0
ENSMUSG00002076579	U6		U6 spliceosomal RNA [Source:RFAM;Acc:RF00026]	snRNA	yes	0.596401	0.809009	0.362707	1.42297		0
ENSMUSG00000022797	Tfrc	22042	transferrin receptor [Source:MGI Symbol;Acc:MGI:98822]	protein_coding	yes	0.000745361	2.71611	0.596704	0.798491		0
ENSMUSG00000001864	Aif1l	108897	allograft inflammatory factor 1-like [Source:MGI Symbol;Acc:MGI:1919598]	protein_coding	yes	1.67072e-06	0.316118	0.0343789	2.05643		0
ENSMUSG00000050105	Fam110d	72690	family with sequence similarity 110, member D [Source:MGI Symbol;Acc:MGI:1919940]	protein_coding	yes	0.000380929	3.2096	0.00310623	0.393427		0
ENSMUSG00000079559	Colca2	100502940	COLCA2 homolog [Source:MGI Symbol;Acc:MGI:2685530]	protein_coding	yes	0.00102866	0.348143	0.449324	1.3625		0
ENSMUSG00000094955	Gm3699	100329138	predicted gene 3699 [Source:MGI Symbol;Acc:MGI:3781875]	processed_pseudogene	yes	0.00445945	2.44165	0.254514	1.65032		0
ENSMUSG00000040287	Stac3	237611	SH3 and cysteine rich domain 3 [Source:MGI Symbol;Acc:MGI:3606571]	protein_coding	yes	0.0346981	0.512231	0.192123	0.552149		0
ENSMUSG00000032060	Cryab	12955	crystallin, alpha B [Source:MGI Symbol;Acc:MGI:88516]	protein_coding	yes	0.000140023	0.358728	0.0407872	0.425014		0
ENSMUSG00000028194	Ddah1	69219	dimethylarginine dimethylaminohydrolase 1 [Source:MGI Symbol;Acc:MGI:1916469]	protein_coding	yes	0.432746	0.78149	0.0112233	0.3332	1	0
ENSMUSG00000026207	Speg	11790	SPEG complex locus [Source:MGI Symbol;Acc:MGI:109282]	protein_coding	yes	5.31171e-09	0.224402	0.00508281	2.21391		0
ENSMUSG00000053961	Ang5	503844	angiogenin, ribonuclease A family, member 5 [Source:MGI Symbol;Acc:MGI:3528599]	protein_coding	yes	0.972168	0.987197	0.372844	1.48805		0
ENSMUSG00000100158	Gm28119		predicted gene 28119 [Source:MGI Symbol;Acc:MGI:5578825]	lncRNA	yes	0.000701	0.376104	0.0558283	2.28332		0
ENSMUSG00000074364	Ehd2	259300	EH-domain containing 2 [Source:MGI Symbol;Acc:MGI:2154274]	protein_coding	yes	2.02288e-07	0.197323	0.935611	1.016		0
ENSMUSG00000026147	Col9a1	12839	collagen, type IX, alpha 1 [Source:MGI Symbol;Acc:MGI:88465]	protein_coding	yes	0.587682	1.14403	0.65247	1.24166		0
ENSMUSG00000017446	C1qtnf1	56745	C1q and tumor necrosis factor related protein 1 [Source:MGI Symbol;Acc:MGI:1919254]	protein_coding	yes	0.00697273	2.00906	0.0187066	0.337125		0
ENSMUSG00000027800	Tm4sf1	17112	transmembrane 4 superfamily member 1 [Source:MGI Symbol;Acc:MGI:104678]	protein_coding	yes	0.0353962	0.597916	0.000334502	0.226951		0
ENSMUSG00000065904	Gm26109	115488999	predicted gene, 26109 [Source:MGI Symbol;Acc:MGI:5455886]	snoRNA	yes	0.641543	0.839297	0.132186	1.87513		0
ENSMUSG00000071178	Serpina1b	20701	serine (or cysteine) preptidase inhibitor, clade A, member 1B [Source:MGI Symbol;Acc:MGI:891970]	protein_coding	yes	0.700614	0.854114	0.239056	0.701262		0
ENSMUSG00000036611	Eepd1	67484	endonuclease/exonuclease/phosphatase family domain containing 1 [Source:MGI Symbol;Acc:MGI:1914734]	protein_coding	yes	0.0887183	0.521909	0.0230978	0.466777		0
ENSMUSG00000078117	Gm16485	791396	predicted gene 16485 [Source:MGI Symbol;Acc:MGI:3642771]	TEC	yes	0.0006876	0.382153	0.291042	1.60554		0
ENSMUSG00000033355	Rtp4	67775	receptor transporter protein 4 [Source:MGI Symbol;Acc:MGI:1915025]	protein_coding	yes	0.403281	1.3895	0.497268	0.799239		0
ENSMUSG00000074155	Klk5	68668	kallikrein related-peptidase 5 [Source:MGI Symbol;Acc:MGI:1915918]	protein_coding	yes	0.00121401	2.30802	0.101503	0.453968		0
ENSMUSG00000078763	Slfn1	20555	schlafen 1 [Source:MGI Symbol;Acc:MGI:1313259]	protein_coding	yes	0.748936	1.12101	0.00717452	0.352286		0
ENSMUSG00000013523	Bcas1	76960	brain enriched myelin associated protein 1 [Source:MGI Symbol;Acc:MGI:1924210]	protein_coding	yes	0.092154	2.06946	0.298174	1.30437		0
ENSMUSG00000038295	Atg9b	213948	autophagy related 9B [Source:MGI Symbol;Acc:MGI:2685420]	protein_coding	yes	1.74174e-07	3.22775	0.223348	0.583914		0
ENSMUSG00000009876	Cox4i2	84682	cytochrome c oxidase subunit 4I2 [Source:MGI Symbol;Acc:MGI:2135755]	protein_coding	yes	0.135491	0.62527	0.0110333	2.95001		0
ENSMUSG00000076927	Traj1	100124400	T cell receptor alpha joining 1 [Source:MGI Symbol;Acc:MGI:4439841]	TR_J_pseudogene	yes	0.203893	1.70195	0.743631	0.895346		0
ENSMUSG00000098397	Mir7669	102465771	microRNA 7669 [Source:MGI Symbol;Acc:MGI:5531378]	miRNA	yes	0.874182	0.939592	0.839043	0.921748		0
ENSMUSG00000020788	Atp2a3	53313	ATPase, Ca++ transporting, ubiquitous [Source:MGI Symbol;Acc:MGI:1194503]	protein_coding	yes	0.00410158	0.346032	0.115548	1.67323		0
ENSMUSG00000065818	Snord35a	27211	small nucleolar RNA, C/D box 35A [Source:MGI Symbol;Acc:MGI:1351319]	snoRNA	yes	0.0238098	2.25083	0.409923	0.718635		0
ENSMUSG00000056481	Cd248	70445	CD248 antigen, endosialin [Source:MGI Symbol;Acc:MGI:1917695]	protein_coding	yes	0.00965462	0.403603	0.00534714	0.389135		0
ENSMUSG00000040747	Cd53	12508	CD53 antigen [Source:MGI Symbol;Acc:MGI:88341]	protein_coding	yes	0.475419	0.812699	0.00205602	0.269432		0
ENSMUSG00000030340	Scnn1a	20276	sodium channel, nonvoltage-gated 1 alpha [Source:MGI Symbol;Acc:MGI:101782]	protein_coding	yes	0.00015643	0.328074	0.335798	1.50259		0
ENSMUSG00000063821	Dusp29		dual specificity phosphatase 29 [Source:MGI Symbol;Acc:MGI:3647127]	protein_coding	yes	0.156247	0.654461	0.122319	0.4712		0
ENSMUSG00000026676	Ccdc3	74186	coiled-coil domain containing 3 [Source:MGI Symbol;Acc:MGI:1921436]	protein_coding	yes	0.0118259	0.429344	0.0956671	0.508322		0
ENSMUSG00000075589	Gm11536	544810	predicted gene 11536 [Source:MGI Symbol;Acc:MGI:3650116]	lncRNA	yes	0.00156537	0.354835	0.0187163	2.20843		0
ENSMUSG00000119426	Gm22129	115488728	predicted gene, 22129 [Source:MGI Symbol;Acc:MGI:5451906]	snRNA	yes	0.00190475	2.59685	0.709289	0.852162		0
ENSMUSG00000073602	Serpinb3b	383548	serine (or cysteine) peptidase inhibitor, clade B (ovalbumin), member 3B [Source:MGI Symbol;Acc:MGI:2683293]	protein_coding	yes	0.00350657	2.54367	0.231639	0.625219		0
ENSMUSG00000072949	Acot1	26897	acyl-CoA thioesterase 1 [Source:MGI Symbol;Acc:MGI:1349396]	protein_coding	yes	1.23418e-05	3.6159	0.354882	1.27472		0
ENSMUSG00000074743	Thbd	21824	thrombomodulin [Source:MGI Symbol;Acc:MGI:98736]	protein_coding	yes	0.00183654	0.355974	0.00918357	0.407683		0
ENSMUSG00000038541	Srd5a2	94224	steroid 5 alpha-reductase 2 [Source:MGI Symbol;Acc:MGI:2150380]	protein_coding	yes	5.46769e-05	0.288617	0.471772	1.31139		0
ENSMUSG00000027820	Mme	17380	membrane metallo endopeptidase [Source:MGI Symbol;Acc:MGI:97004]	protein_coding	yes	7.18466e-05	0.255082	0.347936	0.778743		0
ENSMUSG00000075570	Krt26	320864	keratin 26 [Source:MGI Symbol;Acc:MGI:2444913]	protein_coding	yes	0.620722	0.994652	0.0659747	0.360979		0
ENSMUSG00000015093	Clic3	69454	chloride intracellular channel 3 [Source:MGI Symbol;Acc:MGI:1916704]	protein_coding	yes	1.27387e-05	3.01679	0.789953	1.12228		0
ENSMUSG00000041020	Map7d2	78283	MAP7 domain containing 2 [Source:MGI Symbol;Acc:MGI:1917474]	protein_coding	yes	0.0100363	0.404377	0.0948094	1.86261		0
ENSMUSG00002075900	ENSMUSG00002075900		-	snoRNA	yes	0.00291026	3.11432	0.14043	1.50361		0
ENSMUSG00000064686	Gm25810	115488734	predicted gene, 25810 [Source:MGI Symbol;Acc:MGI:5455587]	snRNA	yes	0.00882125	2.41721	0.510811	1.2938		0
ENSMUSG00000068196	Col8a1	12837	collagen, type VIII, alpha 1 [Source:MGI Symbol;Acc:MGI:88463]	protein_coding	yes	0.00673796	0.338358	0.0470014	0.606604		0
ENSMUSG00000030222	Rerg	232441	RAS-like, estrogen-regulated, growth-inhibitor [Source:MGI Symbol;Acc:MGI:2665139]	protein_coding	yes	1.59147e-05	4.00669	0.139193	1.45933		0
ENSMUSG00000019851	Perp	64058	PERP, TP53 apoptosis effector [Source:MGI Symbol;Acc:MGI:1929938]	protein_coding	yes	0.000635358	2.52368	0.985009	1.00696		0
ENSMUSG00000098516	Mir7651	102465759	microRNA 7651 [Source:MGI Symbol;Acc:MGI:5531046]	miRNA	yes	0.445616	0.741496	0.37692	1.38154		0
ENSMUSG00000001270	Ckb	12709	creatine kinase, brain [Source:MGI Symbol;Acc:MGI:88407]	protein_coding	yes	0.000112024	0.289047	0.605996	1.15057		0
ENSMUSG00000027399	Il1a	16175	interleukin 1 alpha [Source:MGI Symbol;Acc:MGI:96542]	protein_coding	yes	0.00893449	2.53181	0.611988	0.820657		0
ENSMUSG00000037169	Mycn	18109	v-myc avian myelocytomatosis viral related oncogene, neuroblastoma derived [Source:MGI Symbol;Acc:MGI:97357]	protein_coding	yes	0.122985	2.03246	0.0130958	0.888785		0
ENSMUSG00000029659	Medag	70717	mesenteric estrogen dependent adipogenesis [Source:MGI Symbol;Acc:MGI:1917967]	protein_coding	yes	0.237666	0.697153	0.0106188	0.335345		0
ENSMUSG00000056222	Spock1	20745	sparc/osteonectin, cwcv and kazal-like domains proteoglycan 1 [Source:MGI Symbol;Acc:MGI:105371]	protein_coding	yes	0.773925	0.986883	0.00133758	3.93914		0
ENSMUSG00000052271	Bhlha15	17341	basic helix-loop-helix family, member a15 [Source:MGI Symbol;Acc:MGI:891976]	protein_coding	yes	0.0465673	2.02022	0.791955	0.893283		0
ENSMUSG00000049037	Clec4a1	269799	C-type lectin domain family 4, member a1 [Source:MGI Symbol;Acc:MGI:3036291]	protein_coding	yes	0.132077	0.72354	0.0139628	0.29772		0
ENSMUSG00000034855	Cxcl10	15945	chemokine (C-X-C motif) ligand 10 [Source:MGI Symbol;Acc:MGI:1352450]	protein_coding	yes	0.131964	1.79373	0.134196	0.642969		0
ENSMUSG00000026989	Dapl1	76747	death associated protein-like 1 [Source:MGI Symbol;Acc:MGI:1923997]	protein_coding	yes	0.408394	0.76481	0.0280594	0.411991		0
ENSMUSG00000021803	Cdhr1	170677	cadherin-related family member 1 [Source:MGI Symbol;Acc:MGI:2157782]	protein_coding	yes	0.54467	0.822739	0.00254294	3.23719		0
ENSMUSG00000076484	Trbj1-2	100125249	T cell receptor beta joining 1-2 [Source:MGI Symbol;Acc:MGI:4439569]	TR_J_gene	yes	0.261517	0.642228	0.340893	0.754263		0
ENSMUSG00000066584	Scgb2b27	233099	secretoglobin, family 2B, member 27 [Source:MGI Symbol;Acc:MGI:87863]	protein_coding	yes	0.106736	1.30051	0.396114	0.615298		0
ENSMUSG00000020916	Krt36	16673	keratin 36 [Source:MGI Symbol;Acc:MGI:109364]	protein_coding	yes	0.0378787	0.883252	0.0505669	0.357633		0
ENSMUSG00000038775	Vill	22351	villin-like [Source:MGI Symbol;Acc:MGI:1201781]	protein_coding	yes	1.797e-05	0.304048	0.0886928	1.95334		0
ENSMUSG00000113101	Gm33424	102636324	predicted gene, 33424 [Source:MGI Symbol;Acc:MGI:5592583]	lncRNA	yes	0.0662663	0.579945	0.732149	1.18859		0
ENSMUSG00000005413	Hmox1	15368	heme oxygenase 1 [Source:MGI Symbol;Acc:MGI:96163]	protein_coding	yes	0.000572925	0.318997	0.566167	0.80841		0
ENSMUSG00000073409	H2-Q6	110557	histocompatibility 2, Q region locus 6 [Source:MGI Symbol;Acc:MGI:95935]	protein_coding	yes	0.865394	1.06119	0.153895	0.693383		0
ENSMUSG00000040950	Mgl2	216864	macrophage galactose N-acetyl-galactosamine specific lectin 2 [Source:MGI Symbol;Acc:MGI:2385729]	protein_coding	yes	0.133621	0.603663	0.0178453	0.421089		0
ENSMUSG00000040170	Fmo2	55990	flavin containing monooxygenase 2 [Source:MGI Symbol;Acc:MGI:1916776]	protein_coding	yes	9.8661e-05	0.310132	0.00950133	2.43013		0
ENSMUSG00000064927	Gm22043	115489855	predicted gene, 22043 [Source:MGI Symbol;Acc:MGI:5451820]	snRNA	yes	0.00311489	3.02959	0.784962	0.919816		0
ENSMUSG00000035861	Tmprss11b	319875	transmembrane protease, serine 11B [Source:MGI Symbol;Acc:MGI:2442893]	protein_coding	yes	0.000528647	2.50132	0.203967	0.552315		0
ENSMUSG00000118582	Gm52983		predicted gene, 52983 [Source:MGI Symbol;Acc:MGI:6388866]	unprocessed_pseudogene	yes	0.0789886	1.95562	0.470147	1.31691		0
ENSMUSG00000024672	Ms4a7	109225	membrane-spanning 4-domains, subfamily A, member 7 [Source:MGI Symbol;Acc:MGI:1918846]	protein_coding	yes	0.11352	1.36946	0.00064498	0.218104		0
ENSMUSG00000043639	Rbm20	73713	RNA binding motif protein 20 [Source:MGI Symbol;Acc:MGI:1920963]	protein_coding	yes	1.67366e-05	0.304187	0.933729	0.965472		0
ENSMUSG00000020032	Nuak1	77976	NUAK family, SNF1-like kinase, 1 [Source:MGI Symbol;Acc:MGI:1925226]	protein_coding	yes	0.0393143	2.00807	0.0490414	0.595052		0
ENSMUSG00000045027	Prss22	70835	protease, serine 22 [Source:MGI Symbol;Acc:MGI:1918085]	protein_coding	yes	0.0748752	1.54555	0.276532	0.565245		0
ENSMUSG00000004098	Col5a3	53867	collagen, type V, alpha 3 [Source:MGI Symbol;Acc:MGI:1858212]	protein_coding	yes	0.0203217	0.423784	0.000236275	0.386108		0
ENSMUSG00000087265	Gm12349	100040491	predicted gene 12349 [Source:MGI Symbol;Acc:MGI:3650494]	lncRNA	yes	0.201431	0.684241	0.121302	1.97003		0
ENSMUSG00000051111	Sv2c	75209	synaptic vesicle glycoprotein 2c [Source:MGI Symbol;Acc:MGI:1922459]	protein_coding	yes	1.34051e-05	0.241873	0.265899	1.17505		0
ENSMUSG00000038663	Fsd2	244091	fibronectin type III and SPRY domain containing 2 [Source:MGI Symbol;Acc:MGI:2444310]	protein_coding	yes	0.0145735	0.425382	0.132269	0.568028		0
ENSMUSG00000101730	Gm28580		predicted gene 28580 [Source:MGI Symbol;Acc:MGI:5579286]	unprocessed_pseudogene	yes	0.234409	1.42674	0.966669	0.981359		0
ENSMUSG00000098882	Mir6392	102466642	microRNA 6392 [Source:MGI Symbol;Acc:MGI:5530813]	miRNA	yes	0.0287402	0.457829	0.445254	0.748417		0
ENSMUSG00000051515	Fam181b	58238	family with sequence similarity 181, member B [Source:MGI Symbol;Acc:MGI:1930951]	protein_coding	yes	0.438903	1.32312	0.0041122	2.72282		0
ENSMUSG00000117664	Gm36860	102640908	predicted gene, 36860 [Source:MGI Symbol;Acc:MGI:5596019]	lncRNA	yes	0.0769071	0.516219	0.0981464	0.5861		0
ENSMUSG00000065547	Mir199a-1	387194	microRNA 199a-1 [Source:MGI Symbol;Acc:MGI:2676863]	miRNA	yes	0.00825377	0.395802	0.528907	1.27557		0
ENSMUSG00000080469	Snord98	100217463	small nucleolar RNA, C/D box 98 [Source:MGI Symbol;Acc:MGI:3819569]	snoRNA	yes	0.527629	0.785566	0.141076	1.78167		0
ENSMUSG00000095304	Plac9	211623	placenta specific 9 [Source:MGI Symbol;Acc:MGI:2663998]	protein_coding	yes	0.0544873	0.55692	0.00622652	0.330901		0
ENSMUSG00000040264	Gbp2b	14468	guanylate binding protein 2b [Source:MGI Symbol;Acc:MGI:95666]	protein_coding	yes	0.178521	1.62907	0.107797	0.563191		0
ENSMUSG00000038156	Spon1	233744	spondin 1, (f-spondin) extracellular matrix protein [Source:MGI Symbol;Acc:MGI:2385287]	protein_coding	yes	0.755827	0.906403	0.00067683	0.279426		0
ENSMUSG00000094356	Igkv8-28	434040	immunoglobulin kappa variable 8-28 [Source:MGI Symbol;Acc:MGI:3642251]	IG_V_gene	yes	0.331448	0.82708	0.127715	0.432546		0
ENSMUSG00000115737	Rpl19-ps3	218997	ribosomal protein L19, pseudogene 3 [Source:MGI Symbol;Acc:MGI:3648038]	transcribed_processed_pseudogene	yes	0.292351	1.64087	0.00755816	1.47837		0
ENSMUSG00000044667	Plppr4	229791	phospholipid phosphatase related 4 [Source:MGI Symbol;Acc:MGI:106530]	protein_coding	yes	1.09581e-05	0.274128	0.263508	1.47694		0
ENSMUSG00000076315	Mir343	100124438	microRNA 343 [Source:MGI Symbol;Acc:MGI:3718510]	miRNA	yes	0.754756	1.14448	0.297945	1.39668		0
ENSMUSG00000040212	Emp3	13732	epithelial membrane protein 3 [Source:MGI Symbol;Acc:MGI:1098729]	protein_coding	yes	0.0137713	0.529522	0.000319961	0.259728		0
ENSMUSG00000115009	G930009F23Rik	100038726	RIKEN cDNA G930009F23 gene [Source:MGI Symbol;Acc:MGI:3642701]	lncRNA	yes	0.000578032	2.455	0.361659	0.700627		0
ENSMUSG00000036412	Arsi	545260	arylsulfatase i [Source:MGI Symbol;Acc:MGI:2670959]	protein_coding	yes	0.61393	0.832558	0.0840521	1.80725		0
ENSMUSG00000076485	Trbj1-3	100125250	T cell receptor beta joining 1-3 [Source:MGI Symbol;Acc:MGI:4439568]	TR_J_gene	yes	0.934123	1.03614	0.421305	0.812752		0
ENSMUSG00000032024	Clmp	71566	CXADR-like membrane protein [Source:MGI Symbol;Acc:MGI:1918816]	protein_coding	yes	4.31187e-06	0.248979	0.373529	0.756251		0
ENSMUSG00000037973	Itprid1	232016	ITPR interacting domain containing 1 [Source:MGI Symbol;Acc:MGI:2685304]	protein_coding	yes	0.0045841	0.564484	0.0516967	2.64527		0
ENSMUSG00000047281	Sfn	55948	stratifin [Source:MGI Symbol;Acc:MGI:1891831]	protein_coding	yes	0.0790665	1.56373	0.278806	0.640131		0
ENSMUSG00000059146	Ntrk3	18213	neurotrophic tyrosine kinase, receptor, type 3 [Source:MGI Symbol;Acc:MGI:97385]	protein_coding	yes	9.81227e-07	0.326342	3.8404e-05	3.65994		0
ENSMUSG00000001128	Cfp	18636	complement factor properdin [Source:MGI Symbol;Acc:MGI:97545]	protein_coding	yes	0.314115	0.782584	0.00182458	0.26072		0
ENSMUSG00000088139	Gm27343	115489597	predicted gene, 27343 [Source:MGI Symbol;Acc:MGI:5530725]	snRNA	yes	0.657012	0.827947	0.330646	1.37718		0
ENSMUSG00000078657	Crnn	381457	cornulin [Source:MGI Symbol;Acc:MGI:2685861]	protein_coding	yes	0.0094791	1.10012	0.112339	0.404705		0
ENSMUSG00000026712	Mrc1	17533	mannose receptor, C type 1 [Source:MGI Symbol;Acc:MGI:97142]	protein_coding	yes	0.216472	0.715196	0.00722319	0.314879		0
ENSMUSG00000035279	Ssc5d	269855	scavenger receptor cysteine rich family, 5 domains [Source:MGI Symbol;Acc:MGI:3606211]	protein_coding	yes	0.00312927	0.39701	0.00276715	0.351311		0
ENSMUSG00000021373	Cap2	67252	CAP, adenylate cyclase-associated protein, 2 (yeast) [Source:MGI Symbol;Acc:MGI:1914502]	protein_coding	yes	0.0364915	0.476628	0.259705	0.640872		0
ENSMUSG00000030017	Reg3g	19695	regenerating islet-derived 3 gamma [Source:MGI Symbol;Acc:MGI:109406]	protein_coding	yes	0.0384425	0.762954	0.116091	0.433226		0
ENSMUSG00000073125	Xlr3b	574437	X-linked lymphocyte-regulated 3B [Source:MGI Symbol;Acc:MGI:109505]	protein_coding	yes	0.612408	1.10479	0.493041	1.48166		0
ENSMUSG00000032420	Nt5e	23959	5' nucleotidase, ecto [Source:MGI Symbol;Acc:MGI:99782]	protein_coding	yes	0.00660292	2.44164	0.404738	0.714101		0
ENSMUSG00000059606	Rnase2b	54159	ribonuclease, RNase A family, 2B (liver, eosinophil-derived neurotoxin) [Source:MGI Symbol;Acc:MGI:1858598]	protein_coding	yes	0.0128274	2.54222	0.192573	0.713197		0
ENSMUSG00000034295	Fhod3	225288	formin homology 2 domain containing 3 [Source:MGI Symbol;Acc:MGI:1925847]	protein_coding	yes	1.36112e-06	0.294749	0.00328309	2.63076		0
ENSMUSG00000022780	Meltf	30060	melanotransferrin [Source:MGI Symbol;Acc:MGI:1353421]	protein_coding	yes	0.000282031	0.346051	0.0155207	2.13828		0
ENSMUSG00000048040	Arxes2	76976	adipocyte-related X-chromosome expressed sequence 2 [Source:MGI Symbol;Acc:MGI:1924226]	protein_coding	yes	0.22988	0.674566	0.158689	0.539198		0
ENSMUSG00000021903	Galnt15	78754	polypeptide N-acetylgalactosaminyltransferase 15 [Source:MGI Symbol;Acc:MGI:1926004]	protein_coding	yes	0.00614922	0.374702	0.675433	1.1611		0
ENSMUSG00000021768	Dusp13	27389	dual specificity phosphatase 13 [Source:MGI Symbol;Acc:MGI:1351599]	protein_coding	yes	0.0402114	0.516065	0.12607	0.524419		0
ENSMUSG00000023153	Tmem52	69671	transmembrane protein 52 [Source:MGI Symbol;Acc:MGI:1916921]	protein_coding	yes	0.0341423	0.518468	0.118174	1.96744		0
ENSMUSG00000036322	H2-Ea	100504404	histocompatibility 2, class II antigen E alpha [Source:MGI Symbol;Acc:MGI:95900]	protein_coding	yes	0.586702	0.828686	0.0505831	0.49543		0
ENSMUSG00000026489	Coq8a	67426	coenzyme Q8A [Source:MGI Symbol;Acc:MGI:1914676]	protein_coding	yes	0.0205318	0.42102	0.649547	0.850107		0
ENSMUSG00000032401	Lctl	235435	lactase-like [Source:MGI Symbol;Acc:MGI:2183549]	protein_coding	yes	0.0529971	0.458025	0.140795	0.768516		0
ENSMUSG00000029188	Slc34a2	20531	solute carrier family 34 (sodium phosphate), member 2 [Source:MGI Symbol;Acc:MGI:1342284]	protein_coding	yes	0.133426	1.89752	0.279313	1.33385		0
ENSMUSG00000033510	Otud7a	170711	OTU domain containing 7A [Source:MGI Symbol;Acc:MGI:2158505]	protein_coding	yes	0.361429	1.30322	0.0391324	0.384756		0
ENSMUSG00000038463	Olfml2b	320078	olfactomedin-like 2B [Source:MGI Symbol;Acc:MGI:2443310]	protein_coding	yes	0.595928	0.828589	0.000621411	0.314839		0
ENSMUSG00000023047	Amhr2	110542	anti-Mullerian hormone type 2 receptor [Source:MGI Symbol;Acc:MGI:105062]	protein_coding	yes	4.06475e-06	0.368015	0.136214	1.91584		0
ENSMUSG00000036731	Cysrt1	67859	cysteine rich tail 1 [Source:MGI Symbol;Acc:MGI:1915109]	protein_coding	yes	0.313904	1.27365	0.393435	0.629061		0
ENSMUSG00000000409	Lck	16818	lymphocyte protein tyrosine kinase [Source:MGI Symbol;Acc:MGI:96756]	protein_coding	yes	0.127066	1.59503	0.0133614	0.406053		0
ENSMUSG00000073802	Cdkn2b	12579	cyclin dependent kinase inhibitor 2B [Source:MGI Symbol;Acc:MGI:104737]	protein_coding	yes	0.000573304	2.20458	0.00108731	0.338477		0
ENSMUSG00000013338	Fer1l4	74562	fer-1-like 4 (C. elegans) [Source:MGI Symbol;Acc:MGI:1921812]	protein_coding	yes	3.07968e-05	0.286831	0.398026	1.35734		0
ENSMUSG00000046070	Igfals	16005	insulin-like growth factor binding protein, acid labile subunit [Source:MGI Symbol;Acc:MGI:107973]	protein_coding	yes	0.311239	0.721989	0.49964	1.26939		0
ENSMUSG00000049036	Tmem121	69195	transmembrane protein 121 [Source:MGI Symbol;Acc:MGI:1916445]	protein_coding	yes	0.0527178	0.479487	0.218225	1.5438		0
ENSMUSG00000020062	Slc5a8	216225	solute carrier family 5 (iodide transporter), member 8 [Source:MGI Symbol;Acc:MGI:2384916]	protein_coding	yes	0.00211281	2.02311	0.484079	0.703204		0
ENSMUSG00000031494	Cd209a	170786	CD209a antigen [Source:MGI Symbol;Acc:MGI:2157942]	protein_coding	yes	0.314612	0.717682	0.00730851	0.373432		0
ENSMUSG00000056569	Mpz	17528	myelin protein zero [Source:MGI Symbol;Acc:MGI:103177]	protein_coding	yes	0.15823	0.587729	0.275829	0.702136		0
ENSMUSG00000040289	Hey1	15213	hairy/enhancer-of-split related with YRPW motif 1 [Source:MGI Symbol;Acc:MGI:1341800]	protein_coding	yes	2.71662e-06	0.353872	0.0132984	2.73797		0
ENSMUSG00000088719	Gm22733	115487863	predicted gene, 22733 [Source:MGI Symbol;Acc:MGI:5452510]	snRNA	yes	0.0228752	2.4944	0.85912	0.951044		0
ENSMUSG00000043518	Rai2	24004	retinoic acid induced 2 [Source:MGI Symbol;Acc:MGI:1344378]	protein_coding	yes	0.534757	0.885602	0.00257729	4.11519		0
ENSMUSG00000074625	Arhgap40	545481	Rho GTPase activating protein 40 [Source:MGI Symbol;Acc:MGI:3649852]	protein_coding	yes	2.36498e-05	0.301952	0.366515	1.41999		0
ENSMUSG00000024421	Lama3	16774	laminin, alpha 3 [Source:MGI Symbol;Acc:MGI:99909]	protein_coding	yes	0.00163145	0.344777	0.00495302	2.33008		0
ENSMUSG00000022894	Adamts5	23794	a disintegrin-like and metallopeptidase (reprolysin type) with thrombospondin type 1 motif, 5 (aggrecanase-2) [Source:MGI Symbol;Acc:MGI:1346321]	protein_coding	yes	0.058338	0.500767	0.00936521	0.428132		0
ENSMUSG00000048442	Smim5	66528	small integral membrane protein 5 [Source:MGI Symbol;Acc:MGI:1913778]	protein_coding	yes	6.06234e-05	3.37769	0.536943	0.814344		0
ENSMUSG00000034438	Gbp8	76074	guanylate-binding protein 8 [Source:MGI Symbol;Acc:MGI:1923324]	protein_coding	yes	0.839045	0.933322	0.128825	0.544452		0
ENSMUSG00000088901	Mir1943	100316695	microRNA 1943 [Source:MGI Symbol;Acc:MGI:3836982]	miRNA	yes	0.169398	0.602757	0.656485	1.19551		0
ENSMUSG00000019256	Ahr	11622	aryl-hydrocarbon receptor [Source:MGI Symbol;Acc:MGI:105043]	protein_coding	yes	0.000143096	1.97702	0.00629644	3.25799	1	0
ENSMUSG00000030798	Cd37	12493	CD37 antigen [Source:MGI Symbol;Acc:MGI:88330]	protein_coding	yes	0.471502	0.784235	0.0137928	0.389444		0
ENSMUSG00000016942	Tmprss6	71753	transmembrane serine protease 6 [Source:MGI Symbol;Acc:MGI:1919003]	protein_coding	yes	2.13813e-05	0.332392	0.234839	1.62653		0
ENSMUSG00000048332	Lhfp	108927	lipoma HMGIC fusion partner [Source:MGI Symbol;Acc:MGI:1920048]	protein_coding	yes	0.00138702	0.348843	0.00975405	2.02372		0
ENSMUSG00000027797	Dclk1	13175	doublecortin-like kinase 1 [Source:MGI Symbol;Acc:MGI:1330861]	protein_coding	yes	0.000640142	0.416323	0.21195	0.589301		0
ENSMUSG00000048938	Nr1h5	381463	nuclear receptor subfamily 1, group H, member 5 [Source:MGI Symbol;Acc:MGI:3026618]	protein_coding	yes	4.5285e-05	3.40869	0.117378	0.601067		0
ENSMUSG00000013089	Etv5	104156	ets variant 5 [Source:MGI Symbol;Acc:MGI:1096867]	protein_coding	yes	0.575127	0.836779	0.322321	1.56323		0
ENSMUSG00000017724	Etv4	18612	ets variant 4 [Source:MGI Symbol;Acc:MGI:99423]	protein_coding	yes	0.634005	1.22386	0.116478	0.632656		0
ENSMUSG00000041660	Bbox1	170442	butyrobetaine (gamma), 2-oxoglutarate dioxygenase 1 (gamma-butyrobetaine hydroxylase) [Source:MGI Symbol;Acc:MGI:1891372]	protein_coding	yes	0.0184581	2.03122	0.250544	1.35888	1	0
ENSMUSG00000040938	Slc16a11	216867	solute carrier family 16 (monocarboxylic acid transporters), member 11 [Source:MGI Symbol;Acc:MGI:2663709]	protein_coding	yes	0.0145652	2.16117	0.213655	1.37422		0
ENSMUSG00000087006	Gm13889	620695	predicted gene 13889 [Source:MGI Symbol;Acc:MGI:3652053]	protein_coding	yes	0.00135112	2.12088	0.796323	1.13764		0
ENSMUSG00000029359	Tesc	57816	tescalcin [Source:MGI Symbol;Acc:MGI:1930803]	protein_coding	yes	4.7038e-06	2.38827	0.418664	0.667034		0
ENSMUSG00000011034	Slc5a1	20537	solute carrier family 5 (sodium/glucose cotransporter), member 1 [Source:MGI Symbol;Acc:MGI:107678]	protein_coding	yes	0.000419983	2.97527	0.533004	1.27242		0
ENSMUSG00000066687	Zbtb16	235320	zinc finger and BTB domain containing 16 [Source:MGI Symbol;Acc:MGI:103222]	protein_coding	yes	0.00189856	0.332757	0.180687	1.51309		0
ENSMUSG00000078488	Gm10945		predicted gene 10945 [Source:MGI Symbol;Acc:MGI:3779155]	protein_coding	yes	0.0300354	1.981	0.934867	1.03727		0
ENSMUSG00000029664	Tfpi2	21789	tissue factor pathway inhibitor 2 [Source:MGI Symbol;Acc:MGI:108543]	protein_coding	yes	0.0148928	1.85735	0.00459764	0.302279		0
ENSMUSG00000021823	Vcl	22330	vinculin [Source:MGI Symbol;Acc:MGI:98927]	protein_coding	yes	0.000294999	0.288941	0.209172	1.39981		0
ENSMUSG00000041261	Car8	12319	carbonic anhydrase 8 [Source:MGI Symbol;Acc:MGI:88253]	protein_coding	yes	5.90369e-05	0.38419	0.00231805	2.88392		0
ENSMUSG00000076580	Igkv8-27	434041	immunoglobulin kappa chain variable 8-27 [Source:MGI Symbol;Acc:MGI:4439868]	IG_V_gene	yes	0.244775	1.58271	0.134611	0.612475		0
ENSMUSG00000056025	Clca3a1	12722	chloride channel accessory 3A1 [Source:MGI Symbol;Acc:MGI:1316732]	protein_coding	yes	0.0847802	1.65508	0.356294	1.39091		0
ENSMUSG00000031673	Cdh11	12552	cadherin 11 [Source:MGI Symbol;Acc:MGI:99217]	protein_coding	yes	0.887393	0.953952	0.00113258	0.30746		0
ENSMUSG00000001604	Tcea3	21401	transcription elongation factor A (SII), 3 [Source:MGI Symbol;Acc:MGI:1196908]	protein_coding	yes	0.000128097	0.342868	0.448678	0.728239		0
ENSMUSG00000027923	Lce1b	68720	late cornified envelope 1B [Source:MGI Symbol;Acc:MGI:1915970]	protein_coding	yes	0.000627296	2.57873	0.475059	0.727342		0
ENSMUSG00000007034	Slc44a4	70129	solute carrier family 44, member 4 [Source:MGI Symbol;Acc:MGI:1917379]	protein_coding	yes	2.86183e-07	0.335967	0.407282	1.40734		0
ENSMUSG00000026042	Col5a2	12832	collagen, type V, alpha 2 [Source:MGI Symbol;Acc:MGI:88458]	protein_coding	yes	0.0285803	0.412722	0.0104244	0.571076		0
ENSMUSG00000041523	Upk2	22269	uroplakin 2 [Source:MGI Symbol;Acc:MGI:98913]	protein_coding	yes	0.0028392	0.424037	0.554824	1.2996		0
ENSMUSG00000024176	Sox8	20681	SRY (sex determining region Y)-box 8 [Source:MGI Symbol;Acc:MGI:98370]	protein_coding	yes	0.097757	0.670269	0.0179805	2.68271		0
ENSMUSG00000037095	Lrg1	76905	leucine-rich alpha-2-glycoprotein 1 [Source:MGI Symbol;Acc:MGI:1924155]	protein_coding	yes	0.167437	1.70362	0.191772	1.57726		0
ENSMUSG00000086043	Gm12473		predicted gene 12473 [Source:MGI Symbol;Acc:MGI:3652337]	lncRNA	yes	7.98443e-08	0.235684	0.0339777	1.76568		0
ENSMUSG00000048521	Cxcr6	80901	chemokine (C-X-C motif) receptor 6 [Source:MGI Symbol;Acc:MGI:1934582]	protein_coding	yes	0.181256	0.656422	0.00502877	0.349054		0
ENSMUSG00000118825	Gm24967	115490091	predicted gene, 24967 [Source:MGI Symbol;Acc:MGI:5454744]	snRNA	yes	0.0341781	2.32005	0.939904	0.980823		0
ENSMUSG00000099145	Mir8116	102466887	microRNA 8116 [Source:MGI Symbol;Acc:MGI:5530867]	miRNA	yes	0.551884	0.830782	0.283702	1.60229		0
ENSMUSG00000033227	Wnt6	22420	wingless-type MMTV integration site family, member 6 [Source:MGI Symbol;Acc:MGI:98960]	protein_coding	yes	0.014483	0.453754	0.0156678	2.4267		0
ENSMUSG00000034164	Emid1	140703	EMI domain containing 1 [Source:MGI Symbol;Acc:MGI:2155091]	protein_coding	yes	0.719827	0.894716	0.146615	1.95635		0
ENSMUSG00000016494	Cd34	12490	CD34 antigen [Source:MGI Symbol;Acc:MGI:88329]	protein_coding	yes	0.00070039	0.340698	0.101618	0.595416		0
ENSMUSG00000060459	Kng2	385643	kininogen 2 [Source:MGI Symbol;Acc:MGI:3027157]	protein_coding	yes	0.510252	0.887087	0.00744123	0.283212		0
ENSMUSG00000066438	Plekhd1	217682	pleckstrin homology domain containing, family D (with coiled-coil domains) member 1 [Source:MGI Symbol;Acc:MGI:3036228]	protein_coding	yes	1.07056e-07	0.290779	0.0332228	2.19027		0
ENSMUSG00000016194	Hsd11b1	15483	hydroxysteroid 11-beta dehydrogenase 1 [Source:MGI Symbol;Acc:MGI:103562]	protein_coding	yes	0.00669434	0.427568	0.0226415	0.429908		0
ENSMUSG00000089665	Fcor	100503924	Foxo1 corepressor [Source:MGI Symbol;Acc:MGI:1915484]	protein_coding	yes	0.318046	0.689265	0.0305048	0.475744		0
ENSMUSG00000026442	Nfasc	269116	neurofascin [Source:MGI Symbol;Acc:MGI:104753]	protein_coding	yes	3.37182e-08	0.284732	0.0104672	2.20298		0
ENSMUSG00000050957	Insl6	27356	insulin-like 6 [Source:MGI Symbol;Acc:MGI:1351595]	protein_coding	yes	0.431966	1.39033	0.212985	0.701732		0
ENSMUSG00000107689	Gm44386		predicted gene, 44386 [Source:MGI Symbol;Acc:MGI:5690778]	lncRNA	yes	0.0932086	0.571925	0.763068	0.876785		0
ENSMUSG00000079056	Kcnip3	56461	Kv channel interacting protein 3, calsenilin [Source:MGI Symbol;Acc:MGI:1929258]	protein_coding	yes	0.030721	0.568877	0.0359772	2.57529		0
ENSMUSG00000119649	Gm24091	115489378	predicted gene, 24091 [Source:MGI Symbol;Acc:MGI:5453868]	snoRNA	yes	0.380924	0.718187	0.754488	1.1223		0
ENSMUSG00000071230	Npw	381073	neuropeptide W [Source:MGI Symbol;Acc:MGI:2685781]	protein_coding	yes	0.372245	0.853852	0.658601	0.792867		0
ENSMUSG00000022265	Ank	11732	progressive ankylosis [Source:MGI Symbol;Acc:MGI:3045421]	protein_coding	yes	0.00372322	0.470252	0.0185503	0.372695		0
ENSMUSG00000096461	Igkv14-130	628072	immunoglobulin kappa variable 14-130 [Source:MGI Symbol;Acc:MGI:3645770]	IG_V_gene	yes	0.280042	0.606133	0.340893	1.02545		0
ENSMUSG00000003882	Il7r	16197	interleukin 7 receptor [Source:MGI Symbol;Acc:MGI:96562]	protein_coding	yes	0.450541	0.788559	0.00452647	0.332786		0
ENSMUSG00000098363	Mir6993	102465600	microRNA 6993 [Source:MGI Symbol;Acc:MGI:5531024]	miRNA	yes	0.550401	0.816488	0.232054	1.62853		0
ENSMUSG00000033544	Angptl1	72713	angiopoietin-like 1 [Source:MGI Symbol;Acc:MGI:1919963]	protein_coding	yes	0.0859122	0.689375	0.0188947	0.345067		0
ENSMUSG00000030107	Usp18	24110	ubiquitin specific peptidase 18 [Source:MGI Symbol;Acc:MGI:1344364]	protein_coding	yes	0.612023	1.22717	0.73099	1.11682		0
ENSMUSG00000022122	Ednrb	13618	endothelin receptor type B [Source:MGI Symbol;Acc:MGI:102720]	protein_coding	yes	2.58148e-05	0.238998	0.327456	0.835143		0
ENSMUSG00000061878	Sphk1	20698	sphingosine kinase 1 [Source:MGI Symbol;Acc:MGI:1316649]	protein_coding	yes	6.07504e-07	0.286794	0.0412682	1.92199	-1	0
ENSMUSG00000026674	Ddr2	18214	discoidin domain receptor family, member 2 [Source:MGI Symbol;Acc:MGI:1345277]	protein_coding	yes	1.24557e-07	0.216409	0.920578	1.02142	-1	0
ENSMUSG00000038209	Itln1	16429	intelectin 1 (galactofuranose binding) [Source:MGI Symbol;Acc:MGI:1333831]	protein_coding	yes	0.534397	0.748763	0.967886	0.996129		0
ENSMUSG00000063727	Tnfrsf11b	18383	tumor necrosis factor receptor superfamily, member 11b (osteoprotegerin) [Source:MGI Symbol;Acc:MGI:109587]	protein_coding	yes	0.0521983	1.99625	0.850524	1.07618		0
ENSMUSG00000021591	Glrx	93692	glutaredoxin [Source:MGI Symbol;Acc:MGI:2135625]	protein_coding	yes	0.157837	1.44621	0.042048	0.384914		0
ENSMUSG00000098414	Mir6909	102465548	microRNA 6909 [Source:MGI Symbol;Acc:MGI:5531109]	miRNA	yes	0.118909	1.77642	0.0637243	1.91146		0
ENSMUSG00000025348	Itga7	16404	integrin alpha 7 [Source:MGI Symbol;Acc:MGI:102700]	protein_coding	yes	0.000272716	0.311192	0.0535531	0.608713	-1	0
ENSMUSG00000039899	Fgl2	14190	fibrinogen-like protein 2 [Source:MGI Symbol;Acc:MGI:103266]	protein_coding	yes	0.0697913	0.635446	0.00128417	0.273112		0
ENSMUSG00000049556	Lingo1	235402	leucine rich repeat and Ig domain containing 1 [Source:MGI Symbol;Acc:MGI:1915522]	protein_coding	yes	1.24715e-07	0.244076	0.150667	1.52783		0
ENSMUSG00000028763	Hspg2	15530	perlecan (heparan sulfate proteoglycan 2) [Source:MGI Symbol;Acc:MGI:96257]	protein_coding	yes	1.22116e-05	0.236133	0.0680808	1.41202		0
ENSMUSG00000078252	Krtap17-1	77914	keratin associated protein 17-1 [Source:MGI Symbol;Acc:MGI:1925164]	protein_coding	yes	0.264297	0.966555	0.10227	0.412351		0
ENSMUSG00000031274	Col4a5	12830	collagen, type IV, alpha 5 [Source:MGI Symbol;Acc:MGI:88456]	protein_coding	yes	1.0308e-05	0.271384	0.0293889	1.81992		0
ENSMUSG00000065538	Mir153	387171	microRNA 153 [Source:MGI Symbol;Acc:MGI:2676838]	miRNA	yes	0.0735439	1.76971	0.653338	0.839086		0
ENSMUSG00000050014	Apol10b	328561	apolipoprotein L 10B [Source:MGI Symbol;Acc:MGI:3043522]	protein_coding	yes	0.00205271	0.406755	0.0372039	2.26371		0
ENSMUSG00000026664	Phyh	16922	phytanoyl-CoA hydroxylase [Source:MGI Symbol;Acc:MGI:891978]	protein_coding	yes	3.93055e-07	0.283592	0.730426	0.875093		0
ENSMUSG00000039676	Capsl	75568	calcyphosine-like [Source:MGI Symbol;Acc:MGI:1922818]	protein_coding	yes	0.000121544	0.40039	0.474823	0.718876		0
ENSMUSG00000095549	Ighd5-1	777682	immunoglobulin heavy diversity 5-1 [Source:MGI Symbol;Acc:MGI:4937117]	IG_D_pseudogene	yes	#DIV/0!	1	0.912494	1.06741		0
ENSMUSG00000033585	Ndn	17984	necdin, MAGE family member [Source:MGI Symbol;Acc:MGI:97290]	protein_coding	yes	0.467064	0.802613	0.0525966	0.425087		0
ENSMUSG00000059336	Slc14a1	108052	solute carrier family 14 (urea transporter), member 1 [Source:MGI Symbol;Acc:MGI:1351654]	protein_coding	yes	0.0684678	2.03219	0.407609	1.27553		0
ENSMUSG00000022546	Gpt	76282	glutamic pyruvic transaminase, soluble [Source:MGI Symbol;Acc:MGI:95802]	protein_coding	yes	0.0256502	0.506465	0.0295023	2.37515		0
ENSMUSG00000032366	Tpm1	22003	tropomyosin 1, alpha [Source:MGI Symbol;Acc:MGI:98809]	protein_coding	yes	0.000232867	0.357424	0.559201	1.2661		0
ENSMUSG00000036521	Scgb2b2	381970	secretoglobin, family 2B, member 2 [Source:MGI Symbol;Acc:MGI:3042579]	protein_coding	yes	#DIV/0!	1	0.248985	0.510897		0
ENSMUSG00000054162	Spock3	72902	sparc/osteonectin, cwcv and kazal-like domains proteoglycan 3 [Source:MGI Symbol;Acc:MGI:1920152]	protein_coding	yes	7.28856e-05	0.386514	0.00679258	2.76054		0
ENSMUSG00000024907	Gal	14419	galanin and GMAP prepropeptide [Source:MGI Symbol;Acc:MGI:95637]	protein_coding	yes	0.0328323	2.37425	0.228471	0.831425		0
ENSMUSG00000041828	Abca8a	217258	ATP-binding cassette, sub-family A (ABC1), member 8a [Source:MGI Symbol;Acc:MGI:2386846]	protein_coding	yes	0.0204382	0.499601	0.00249991	0.331188		0
ENSMUSG00000035296	Sgcg	24053	sarcoglycan, gamma (dystrophin-associated glycoprotein) [Source:MGI Symbol;Acc:MGI:1346524]	protein_coding	yes	0.00829779	0.457442	0.194796	0.572874		0
ENSMUSG00000021186	Fbln5	23876	fibulin 5 [Source:MGI Symbol;Acc:MGI:1346091]	protein_coding	yes	2.37179e-06	0.30648	0.00131341	0.35715		0
ENSMUSG00000000290	Itgb2	16414	integrin beta 2 [Source:MGI Symbol;Acc:MGI:96611]	protein_coding	yes	0.192653	0.701698	0.00715947	0.320968		0
ENSMUSG00000046491	C1qtnf2	69183	C1q and tumor necrosis factor related protein 2 [Source:MGI Symbol;Acc:MGI:1916433]	protein_coding	yes	0.434741	0.768558	0.0168756	0.400137		0
ENSMUSG00002076406	ENSMUSG00002076406		-	miRNA	yes	0.0180057	2.24656	0.122479	1.70524		0
ENSMUSG00000049791	Fzd4	14366	frizzled class receptor 4 [Source:MGI Symbol;Acc:MGI:108520]	protein_coding	yes	0.000155081	0.258687	0.146203	0.771002	-1	0
ENSMUSG00000006014	Prg4	96875	proteoglycan 4 (megakaryocyte stimulating factor, articular superficial zone protein) [Source:MGI Symbol;Acc:MGI:1891344]	protein_coding	yes	0.00124025	0.348722	0.0302196	0.534605		0
ENSMUSG00000068079	Tcf15	21407	transcription factor 15 [Source:MGI Symbol;Acc:MGI:104664]	protein_coding	yes	0.0287197	0.49743	0.806551	1.10964		0
ENSMUSG00000055874	Foxi3	232077	forkhead box I3 [Source:MGI Symbol;Acc:MGI:3511278]	protein_coding	yes	0.000390472	3.10511	0.00111382	2.41125		0
ENSMUSG00000003948	Mmd	67468	monocyte to macrophage differentiation-associated [Source:MGI Symbol;Acc:MGI:1914718]	protein_coding	yes	0.0958329	0.500784	0.343167	0.783987	-1	0
ENSMUSG00000031273	Col4a6	94216	collagen, type IV, alpha 6 [Source:MGI Symbol;Acc:MGI:2152695]	protein_coding	yes	2.36151e-05	0.269526	0.432863	1.26195	-1	0
ENSMUSG00000031596	Slc7a2	11988	solute carrier family 7 (cationic amino acid transporter, y+ system), member 2 [Source:MGI Symbol;Acc:MGI:99828]	protein_coding	yes	0.000586992	0.377766	0.0436226	1.84368		0
ENSMUSG00000028681	Ptch2	19207	patched 2 [Source:MGI Symbol;Acc:MGI:1095405]	protein_coding	yes	0.0140113	2.45892	0.649639	0.888897		0
ENSMUSG00000028037	Ifi44	99899	interferon-induced protein 44 [Source:MGI Symbol;Acc:MGI:2443016]	protein_coding	yes	0.433699	1.36149	0.912054	0.9679		0
ENSMUSG00000038170	Pde4dip	83679	phosphodiesterase 4D interacting protein (myomegalin) [Source:MGI Symbol;Acc:MGI:1891434]	protein_coding	yes	0.00618202	0.372791	0.0807109	0.600608		0
ENSMUSG00000079363	Gbp4	17472	guanylate binding protein 4 [Source:MGI Symbol;Acc:MGI:97072]	protein_coding	yes	0.897128	0.960968	0.185378	0.595036		0
ENSMUSG00000020738	Sumo2	170930	small ubiquitin-like modifier 2 [Source:MGI Symbol;Acc:MGI:2158813]	protein_coding	yes	0.148579	0.638041	0.0977339	2.04167		0
ENSMUSG00000094733	Csta3	408196	cystatin A family member 3 [Source:MGI Symbol;Acc:MGI:3644688]	protein_coding	yes	0.0508171	1.87358	0.0906915	0.504433		0
ENSMUSG00000073682	Gm10563	100038426	predicted gene 10563 [Source:MGI Symbol;Acc:MGI:3642630]	protein_coding	yes	0.0157201	2.4961	0.353338	0.776584		0
ENSMUSG00000048982	Gphb5	217674	glycoprotein hormone beta 5 [Source:MGI Symbol;Acc:MGI:2156540]	protein_coding	yes	0.00927506	2.69452	0.394516	0.982818		0
ENSMUSG00000089265	Gm22888	115490072	predicted gene, 22888 [Source:MGI Symbol;Acc:MGI:5452665]	snoRNA	yes	0.106969	0.592183	0.607888	1.24873		0
ENSMUSG00000017723	Wfdc2	67701	WAP four-disulfide core domain 2 [Source:MGI Symbol;Acc:MGI:1914951]	protein_coding	yes	0.15603	0.560501	0.990404	0.996427		0
ENSMUSG00000119144	Gm23711	115489379	predicted gene, 23711 [Source:MGI Symbol;Acc:MGI:5453488]	snoRNA	yes	0.238977	0.705306	0.184017	1.8338		0
ENSMUSG00000025650	Col7a1	12836	collagen, type VII, alpha 1 [Source:MGI Symbol;Acc:MGI:88462]	protein_coding	yes	0.025144	0.640717	0.00105039	2.88359		0
ENSMUSG00000032554	Trf	22041	transferrin [Source:MGI Symbol;Acc:MGI:98821]	protein_coding	yes	0.0452851	0.540955	0.0964586	1.78142		0
ENSMUSG00000025491	Ifitm1	68713	interferon induced transmembrane protein 1 [Source:MGI Symbol;Acc:MGI:1915963]	protein_coding	yes	0.746738	0.920323	0.00124067	0.274589		0
ENSMUSG00000026104	Stat1	20846	signal transducer and activator of transcription 1 [Source:MGI Symbol;Acc:MGI:103063]	protein_coding	yes	0.386895	1.33166	0.293619	0.738678		0
ENSMUSG00000039007	Cpq	54381	carboxypeptidase Q [Source:MGI Symbol;Acc:MGI:1889205]	protein_coding	yes	6.12093e-06	0.274007	0.254431	1.30944		0
ENSMUSG00000013766	Ly6g6e	70274	lymphocyte antigen 6 complex, locus G6E [Source:MGI Symbol;Acc:MGI:1917524]	protein_coding	yes	2.20792e-05	3.32879	0.535865	1.22634		0
ENSMUSG00002076924	ENSMUSG00002076924		-	snoRNA	yes	0.0180063	0.600674	0.105567	2.22775		0
ENSMUSG00000042010	Acacb	100705	acetyl-Coenzyme A carboxylase beta [Source:MGI Symbol;Acc:MGI:2140940]	protein_coding	yes	0.018087	0.416862	0.84991	0.946578		0
ENSMUSG00000100215	Gm8292	666793	predicted gene 8292 [Source:MGI Symbol;Acc:MGI:3648460]	processed_pseudogene	yes	0.684902	1.18995	0.483586	0.826806		0
ENSMUSG00000028039	Efna3	13638	ephrin A3 [Source:MGI Symbol;Acc:MGI:106644]	protein_coding	yes	0.000387957	2.50916	0.422886	1.25875		0
ENSMUSG00000075012	Fjx1	14221	four jointed box 1 [Source:MGI Symbol;Acc:MGI:1341907]	protein_coding	yes	0.0510475	0.521224	0.00040062	2.9575		0
ENSMUSG00000073555	Gm4951	240327	predicted gene 4951 [Source:MGI Symbol;Acc:MGI:3644953]	protein_coding	yes	0.570434	0.81724	0.504816	0.808427		0
ENSMUSG00000079491	H2-T10	15024	histocompatibility 2, T region locus 10 [Source:MGI Symbol;Acc:MGI:95942]	protein_coding	yes	0.219056	1.48894	0.333973	0.7674		0
ENSMUSG00000099693	Gm29284		predicted gene 29284 [Source:MGI Symbol;Acc:MGI:5579990]	unprocessed_pseudogene	yes	0.154197	1.7135	0.923304	1.03364		0
ENSMUSG00000071540	3425401B19Rik	100504518	RIKEN cDNA 3425401B19 gene [Source:MGI Symbol;Acc:MGI:3588196]	protein_coding	yes	0.043634	0.449949	0.155498	0.701651		0
ENSMUSG00000066583	Scgb1b27	11354	secretoglobin, family 1B, member 27 [Source:MGI Symbol;Acc:MGI:87862]	protein_coding	yes	#DIV/0!	1	0.338867	0.570852		0
ENSMUSG00000031443	F7	14068	coagulation factor VII [Source:MGI Symbol;Acc:MGI:109325]	protein_coding	yes	0.0712869	1.86729	0.010312	0.594647		0
ENSMUSG00000067768	Xlr4b	27083	X-linked lymphocyte-regulated 4B [Source:MGI Symbol;Acc:MGI:1350975]	protein_coding	yes	0.00844393	2.37018	0.184765	1.58477		0
ENSMUSG00000030484	Lypd5	76942	Ly6/Plaur domain containing 5 [Source:MGI Symbol;Acc:MGI:1924192]	protein_coding	yes	0.00259004	1.79565	0.132564	0.465515		0
ENSMUSG00000071470	Ccnb1ip1	239083	cyclin B1 interacting protein 1 [Source:MGI Symbol;Acc:MGI:2685134]	protein_coding	yes	0.00137921	2.95461	0.261932	0.70479		0
ENSMUSG00000078258	Gm11564	670496	predicted gene 11564 [Source:MGI Symbol;Acc:MGI:3650329]	protein_coding	yes	0.301936	0.98201	0.0688111	0.384489		0
ENSMUSG00000020363	Gfpt2	14584	glutamine fructose-6-phosphate transaminase 2 [Source:MGI Symbol;Acc:MGI:1338883]	protein_coding	yes	8.48481e-08	0.225586	0.0544325	0.662753		0
ENSMUSG00000015519	2310057J18Rik	67719	RIKEN cDNA 2310057J18 gene [Source:MGI Symbol;Acc:MGI:1914969]	protein_coding	yes	0.142287	1.23882	0.0634248	2.35967		0
ENSMUSG00000095419	Gm14328	628298	predicted gene 14328 [Source:MGI Symbol;Acc:MGI:3651951]	processed_pseudogene	yes	0.00403418	1.97388	0.0623408	0.445482		0
ENSMUSG00000015355	Cd48	12506	CD48 antigen [Source:MGI Symbol;Acc:MGI:88339]	protein_coding	yes	0.529528	0.84213	9.64856e-05	0.24961		0
ENSMUSG00000066363	Serpina3f	238393	serine (or cysteine) peptidase inhibitor, clade A, member 3F [Source:MGI Symbol;Acc:MGI:2182838]	protein_coding	yes	0.310921	1.39834	0.0680751	0.527357		0
ENSMUSG00000027931	Npr1	18160	natriuretic peptide receptor 1 [Source:MGI Symbol;Acc:MGI:97371]	protein_coding	yes	2.27333e-05	0.284434	0.326567	1.3662		0
ENSMUSG00000078815	Cacng6	54378	calcium channel, voltage-dependent, gamma subunit 6 [Source:MGI Symbol;Acc:MGI:1859168]	protein_coding	yes	0.0437976	0.529907	0.208792	0.59357		0
ENSMUSG00000042784	Muc1	17829	mucin 1, transmembrane [Source:MGI Symbol;Acc:MGI:97231]	protein_coding	yes	0.0131536	1.8954	0.66243	1.23558		0
ENSMUSG00000026728	Vim	22352	vimentin [Source:MGI Symbol;Acc:MGI:98932]	protein_coding	yes	1.04924e-06	0.259542	0.00142894	0.458959		0
ENSMUSG00000030336	Cd27	21940	CD27 antigen [Source:MGI Symbol;Acc:MGI:88326]	protein_coding	yes	0.335979	0.692529	0.408895	0.786649		0
ENSMUSG00000060487	Samd5	320825	sterile alpha motif domain containing 5 [Source:MGI Symbol;Acc:MGI:2444815]	protein_coding	yes	0.0020538	0.436454	0.0956511	1.81002		0
ENSMUSG00002075355	ENSMUSG00002075355		-	snoRNA	yes	0.191044	1.63865	0.695005	0.871407		0
ENSMUSG00000033220	Rac2	19354	Rac family small GTPase 2 [Source:MGI Symbol;Acc:MGI:97846]	protein_coding	yes	0.852219	0.938892	0.000577817	0.327782		0
ENSMUSG00000025921	Rdh10	98711	retinol dehydrogenase 10 (all-trans) [Source:MGI Symbol;Acc:MGI:1924238]	protein_coding	yes	8.84049e-05	2.93516	0.0343022	2.12967		0
ENSMUSG00000019933	Mrln	69563	myoregulin [Source:MGI Symbol;Acc:MGI:1916813]	protein_coding	yes	0.0627679	0.620615	0.225159	0.556184		0
ENSMUSG00000112326	Gm19624	102639184	predicted gene, 19624 [Source:MGI Symbol;Acc:MGI:5011809]	unprocessed_pseudogene	yes	0.00354469	2.67572	0.934668	0.972796		0
ENSMUSG00000064542	Gm22980	115490044	predicted gene, 22980 [Source:MGI Symbol;Acc:MGI:5452757]	snoRNA	yes	0.23991	1.52275	0.604674	0.833291		0
ENSMUSG00000024334	H2-Oa	15001	histocompatibility 2, O region alpha locus [Source:MGI Symbol;Acc:MGI:95924]	protein_coding	yes	0.897982	1.03532	0.0401981	0.476393		0
ENSMUSG00000044222	Defb13	246083	defensin beta 13 [Source:MGI Symbol;Acc:MGI:2179203]	protein_coding	yes	0.0107951	0.479338	0.250337	1.62969		0
ENSMUSG00000018217	Pmp22	18858	peripheral myelin protein 22 [Source:MGI Symbol;Acc:MGI:97631]	protein_coding	yes	9.99154e-05	0.275217	0.0149648	0.603425		0
ENSMUSG00000018796	Acsl1	14081	acyl-CoA synthetase long-chain family member 1 [Source:MGI Symbol;Acc:MGI:102797]	protein_coding	yes	0.423111	0.73341	0.388003	0.76281	-1	0
ENSMUSG00000027313	Chac1	69065	ChaC, cation transport regulator 1 [Source:MGI Symbol;Acc:MGI:1916315]	protein_coding	yes	0.0160585	0.499037	0.0228517	0.413944		0
ENSMUSG00000064080	Fbln2	14115	fibulin 2 [Source:MGI Symbol;Acc:MGI:95488]	protein_coding	yes	0.000763447	0.338088	0.401106	1.1855		0
ENSMUSG00002075227	ENSMUSG00002075227		-	miRNA	yes	0.78995	1.10782	0.859358	0.940108		0
ENSMUSG00000031963	Bmper	73230	BMP-binding endothelial regulator [Source:MGI Symbol;Acc:MGI:1920480]	protein_coding	yes	2.90161e-06	0.302398	0.0031498	0.405412		0
ENSMUSG00000035929	H2-Q4	15015	histocompatibility 2, Q region locus 4 [Source:MGI Symbol;Acc:MGI:95933]	protein_coding	yes	0.345264	1.34944	0.731812	0.89454		0
ENSMUSG00000094940	Ighv1-84	434609	immunoglobulin heavy variable 1-84 [Source:MGI Symbol;Acc:MGI:3644235]	IG_V_gene	yes	0.268433	1.32459	0.154126	0.500312		0
ENSMUSG00000044338	Aplnr	23796	apelin receptor [Source:MGI Symbol;Acc:MGI:1346086]	protein_coding	yes	0.00698804	0.39872	9.21671e-05	0.393932		0
ENSMUSG00000037989	Wnk2	75607	WNK lysine deficient protein kinase 2 [Source:MGI Symbol;Acc:MGI:1922857]	protein_coding	yes	3.33865e-06	0.389979	0.00274252	3.13947		0
ENSMUSG00000050335	Lgals3	16854	lectin, galactose binding, soluble 3 [Source:MGI Symbol;Acc:MGI:96778]	protein_coding	yes	0.000193629	2.27256	0.526893	0.754393	1	0
ENSMUSG00000063130	Calml3	70405	calmodulin-like 3 [Source:MGI Symbol;Acc:MGI:1917655]	protein_coding	yes	0.00173822	2.05527	0.0422488	2.48336		0
ENSMUSG00000026765	Lypd6b	71897	LY6/PLAUR domain containing 6B [Source:MGI Symbol;Acc:MGI:1919147]	protein_coding	yes	9.71909e-05	3.02396	0.423032	0.770309		0
ENSMUSG00000024679	Ms4a6d	68774	membrane-spanning 4-domains, subfamily A, member 6D [Source:MGI Symbol;Acc:MGI:1916024]	protein_coding	yes	0.571677	1.13873	0.00235769	0.280271		0
ENSMUSG00000019761	Krt10	16661	keratin 10 [Source:MGI Symbol;Acc:MGI:96685]	protein_coding	yes	0.0139704	1.89433	0.330197	0.635201		0
ENSMUSG00000020077	Srgn	19073	serglycin [Source:MGI Symbol;Acc:MGI:97756]	protein_coding	yes	0.643081	1.16817	0.0421734	0.458022		0
ENSMUSG00000024873	Cnih2	12794	cornichon family AMPA receptor auxiliary protein 2 [Source:MGI Symbol;Acc:MGI:1277225]	protein_coding	yes	0.565617	1.20988	0.097839	1.94234		0
ENSMUSG00000038233	Gask1a	245050	golgi associated kinase 1A [Source:MGI Symbol;Acc:MGI:3041196]	protein_coding	yes	4.76417e-07	0.423371	0.00261528	2.56557		0
ENSMUSG00000054435	Gimap4	107526	GTPase, IMAP family member 4 [Source:MGI Symbol;Acc:MGI:1349656]	protein_coding	yes	0.245408	0.64952	0.0374796	0.50816		0
ENSMUSG00000018930	Ccl4	20303	chemokine (C-C motif) ligand 4 [Source:MGI Symbol;Acc:MGI:98261]	protein_coding	yes	0.723232	1.1276	0.0133161	0.405258		0
ENSMUSG00000079293	Clec7a	56644	C-type lectin domain family 7, member a [Source:MGI Symbol;Acc:MGI:1861431]	protein_coding	yes	0.505362	1.19651	0.0183981	0.372525		0
ENSMUSG00000025270	Alas2	11656	aminolevulinic acid synthase 2, erythroid [Source:MGI Symbol;Acc:MGI:87990]	protein_coding	yes	0.0149056	0.422294	0.10174	1.6359	-1	0
ENSMUSG00000032936	Camkv	235604	CaM kinase-like vesicle-associated [Source:MGI Symbol;Acc:MGI:2384296]	protein_coding	yes	0.166395	1.54218	0.698955	0.847853		0
ENSMUSG00000020057	Dram1	71712	DNA-damage regulated autophagy modulator 1 [Source:MGI Symbol;Acc:MGI:1918962]	protein_coding	yes	0.114134	0.61024	0.000418419	0.363101		0
ENSMUSG00000098698	Mir6960	102465579	microRNA 6960 [Source:MGI Symbol;Acc:MGI:5531002]	miRNA	yes	0.77676	0.894413	0.904422	1.04151		0
ENSMUSG00000033208	S100b	20203	S100 protein, beta polypeptide, neural [Source:MGI Symbol;Acc:MGI:98217]	protein_coding	yes	0.0821782	0.558708	0.00850352	2.29247		0
ENSMUSG00000040181	Fmo1	14261	flavin containing monooxygenase 1 [Source:MGI Symbol;Acc:MGI:1310002]	protein_coding	yes	0.000224579	0.343297	0.730783	1.13475		0
ENSMUSG00000050671	Ism2	217738	isthmin 2 [Source:MGI Symbol;Acc:MGI:2685110]	protein_coding	yes	0.693311	0.893342	4.60984e-07	3.96963		0
ENSMUSG00000078670	Fam174b	100038347	family with sequence similarity 174, member B [Source:MGI Symbol;Acc:MGI:3698178]	protein_coding	yes	0.00475393	0.487931	0.189193	1.80871		0
ENSMUSG00000005355	Casp14	12365	caspase 14 [Source:MGI Symbol;Acc:MGI:1335092]	protein_coding	yes	0.00262796	2.27989	0.145335	0.550866		0
ENSMUSG00000032540	Abhd5	67469	abhydrolase domain containing 5 [Source:MGI Symbol;Acc:MGI:1914719]	protein_coding	yes	0.00853993	2.48721	0.824381	0.9296		0
ENSMUSG00000025608	Podxl	27205	podocalyxin-like [Source:MGI Symbol;Acc:MGI:1351317]	protein_coding	yes	0.000284493	0.33212	0.327777	1.39945		0
ENSMUSG00000121101	ENSMUSG00000121101		-	lncRNA	yes	0.00343377	2.48323	0.487211	0.790979		0
ENSMUSG00000055546	Timd4	276891	T cell immunoglobulin and mucin domain containing 4 [Source:MGI Symbol;Acc:MGI:2445125]	protein_coding	yes	0.549954	0.796363	0.045752	0.53959		0
ENSMUSG00000027966	Col11a1	12814	collagen, type XI, alpha 1 [Source:MGI Symbol;Acc:MGI:88446]	protein_coding	yes	0.00506314	0.423976	0.383076	0.712892		0
ENSMUSG00000029061	Mmp23	26561	matrix metallopeptidase 23 [Source:MGI Symbol;Acc:MGI:1347361]	protein_coding	yes	0.440299	0.813026	0.000542533	0.283117		0
ENSMUSG00000002997	Prkar2b	19088	protein kinase, cAMP dependent regulatory, type II beta [Source:MGI Symbol;Acc:MGI:97760]	protein_coding	yes	0.00193828	0.30892	0.481704	0.891684		0
ENSMUSG00000015852	Fcrls	80891	Fc receptor-like S, scavenger receptor [Source:MGI Symbol;Acc:MGI:1933397]	protein_coding	yes	0.438345	1.25011	0.00125167	0.310896		0
ENSMUSG00000059256	Gzmd	14941	granzyme D [Source:MGI Symbol;Acc:MGI:109255]	protein_coding	yes	0.00539954	2.5602	0.352865	0.758509		0
ENSMUSG00000013653	1810065E05Rik	69864	RIKEN cDNA 1810065E05 gene [Source:MGI Symbol;Acc:MGI:1917114]	protein_coding	yes	0.000801027	2.53857	0.167609	0.578271		0
ENSMUSG00000021453	Gadd45g	23882	growth arrest and DNA-damage-inducible 45 gamma [Source:MGI Symbol;Acc:MGI:1346325]	protein_coding	yes	0.690294	1.08498	0.954694	0.973739		0
ENSMUSG00000072944	Nup62cl	279706	nucleoporin 62 C-terminal like [Source:MGI Symbol;Acc:MGI:2685565]	protein_coding	yes	0.00298932	2.2346	0.610489	0.798405		0
ENSMUSG00000020067	Mypn	68802	myopalladin [Source:MGI Symbol;Acc:MGI:1916052]	protein_coding	yes	0.0347108	0.482369	0.220517	0.659065		0
ENSMUSG00000029484	Anxa3	11745	annexin A3 [Source:MGI Symbol;Acc:MGI:1201378]	protein_coding	yes	0.0693516	1.50708	0.00245029	0.287711		0
ENSMUSG00000112023	Lilrb4b		leukocyte immunoglobulin-like receptor, subfamily B, member 4B [Source:MGI Symbol;Acc:MGI:102702]	protein_coding	yes	0.749291	0.926407	0.0910268	0.446423		0
ENSMUSG00000049173	Myoz3	170947	myozenin 3 [Source:MGI Symbol;Acc:MGI:2179296]	protein_coding	yes	0.0274619	0.492264	0.231726	0.635853		0
ENSMUSG00000020614	Fam20a	208659	FAM20A, golgi associated secretory pathway pseudokinase [Source:MGI Symbol;Acc:MGI:2388266]	protein_coding	yes	9.27168e-07	3.44333	0.102057	1.66258		0
ENSMUSG00000060586	H2-Eb1	14969	histocompatibility 2, class II antigen E beta [Source:MGI Symbol;Acc:MGI:95901]	protein_coding	yes	0.806044	1.07278	0.0269205	0.457608		0
ENSMUSG00000055493	Epm2a	13853	epilepsy, progressive myoclonic epilepsy, type 2 gene alpha [Source:MGI Symbol;Acc:MGI:1341085]	protein_coding	yes	2.16089e-05	0.278558	0.70391	1.11596		0
ENSMUSG00000029231	Pdgfra	18595	platelet derived growth factor receptor, alpha polypeptide [Source:MGI Symbol;Acc:MGI:97530]	protein_coding	yes	0.00951089	0.382555	0.952005	0.984563		0
ENSMUSG00000120857	ENSMUSG00000120857		-	lncRNA	yes	0.00151036	0.440586	0.913635	1.04734		0
ENSMUSG00000072620	Slfn2	20556	schlafen 2 [Source:MGI Symbol;Acc:MGI:1313258]	protein_coding	yes	0.0795134	1.70484	0.0334715	0.456212		0
ENSMUSG00000088349	Gm22335	115490027	predicted gene, 22335 [Source:MGI Symbol;Acc:MGI:5452112]	snRNA	yes	0.0252401	1.89617	0.826378	0.911528		0
ENSMUSG00000018845	Unc45b	217012	unc-45 myosin chaperone B [Source:MGI Symbol;Acc:MGI:2443377]	protein_coding	yes	0.00597945	0.44771	0.106866	0.53382		0
ENSMUSG00000030862	Cpxm2	55987	carboxypeptidase X 2 (M14 family) [Source:MGI Symbol;Acc:MGI:1926006]	protein_coding	yes	0.883268	0.957713	0.00668944	0.352346		0
ENSMUSG00000079186	Gzmc	14940	granzyme C [Source:MGI Symbol;Acc:MGI:109256]	protein_coding	yes	0.00400694	2.30979	0.0335899	0.487089		0
ENSMUSG00000084796	Mir142hg	78591	Mir142 host gene (non-protein coding) [Source:MGI Symbol;Acc:MGI:1925841]	lncRNA	yes	0.0535385	1.8643	0.0174713	0.538665		0
ENSMUSG00000037962	Rflna	73121	refilin A [Source:MGI Symbol;Acc:MGI:1920371]	protein_coding	yes	0.0121333	0.540661	0.00180294	3.30999		0
ENSMUSG00000036856	Wnt4	22417	wingless-type MMTV integration site family, member 4 [Source:MGI Symbol;Acc:MGI:98957]	protein_coding	yes	9.30344e-05	0.399351	0.619446	0.798979		0
ENSMUSG00000022902	Stfa2	20862	stefin A2 [Source:MGI Symbol;Acc:MGI:106197]	protein_coding	yes	0.00740517	2.35196	0.176957	0.630333		0
ENSMUSG00002076786	5S_rRNA		5S ribosomal RNA [Source:RFAM;Acc:RF00001]	rRNA	yes	0.0253685	2.14973	0.460901	1.29917		0
ENSMUSG00000055980	Irs1	16367	insulin receptor substrate 1 [Source:MGI Symbol;Acc:MGI:99454]	protein_coding	yes	0.00147246	0.405714	0.0173657	2.24367		0
ENSMUSG00000017344	Vtn	22370	vitronectin [Source:MGI Symbol;Acc:MGI:98940]	protein_coding	yes	0.0227008	0.497968	0.0598056	0.489163		0
ENSMUSG00000031871	Cdh5	12562	cadherin 5 [Source:MGI Symbol;Acc:MGI:105057]	protein_coding	yes	0.000133161	0.262854	0.697446	0.945804		0
ENSMUSG00000051048	P4ha3	320452	procollagen-proline, 2-oxoglutarate 4-dioxygenase (proline 4-hydroxylase), alpha polypeptide III [Source:MGI Symbol;Acc:MGI:2444049]	protein_coding	yes	0.151672	0.64056	0.010294	0.38738		0
ENSMUSG00000094146	Gm10142	100502921	predicted gene 10142 [Source:MGI Symbol;Acc:MGI:3641725]	protein_coding	yes	0.0807696	1.10566	0.161173	0.465565		0
ENSMUSG00000026983	Il36rn	54450	interleukin 36 receptor antagonist [Source:MGI Symbol;Acc:MGI:1859325]	protein_coding	yes	0.000941846	1.80545	0.114761	0.457358		0
ENSMUSG00000065498	Mir379	723858	microRNA 379 [Source:MGI Symbol;Acc:MGI:3619386]	miRNA	yes	0.04607	1.87567	0.673605	0.844853		0
ENSMUSG00000046470	Sox18	20672	SRY (sex determining region Y)-box 18 [Source:MGI Symbol;Acc:MGI:103559]	protein_coding	yes	0.00185208	0.321123	0.00384193	0.599869		0
ENSMUSG00000095298	Gm12407	100039789	predicted gene 12407 [Source:MGI Symbol;Acc:MGI:3693096]	unprocessed_pseudogene	yes	0.791798	0.912318	0.0318745	0.463732		0
ENSMUSG00000067279	Ppp1r3c	53412	protein phosphatase 1, regulatory subunit 3C [Source:MGI Symbol;Acc:MGI:1858229]	protein_coding	yes	0.00284952	0.41007	0.259967	0.651911		0
ENSMUSG00002075402	U6		U6 spliceosomal RNA [Source:RFAM;Acc:RF00026]	snRNA	yes	0.00249096	2.53141	0.698765	0.875326		0
ENSMUSG00000068522	Aard	239435	alanine and arginine rich domain containing protein [Source:MGI Symbol;Acc:MGI:2181621]	protein_coding	yes	0.000767832	0.36069	0.781857	0.905554		0
ENSMUSG00000000392	Fap	14089	fibroblast activation protein [Source:MGI Symbol;Acc:MGI:109608]	protein_coding	yes	0.0816954	0.613567	8.59024e-05	0.279912		0
ENSMUSG00000022425	Enpp2	18606	ectonucleotide pyrophosphatase/phosphodiesterase 2 [Source:MGI Symbol;Acc:MGI:1321390]	protein_coding	yes	0.0318586	0.502091	0.167485	1.56436	-1	0
ENSMUSG00000059089	Fcgr4	246256	Fc receptor, IgG, low affinity IV [Source:MGI Symbol;Acc:MGI:2179523]	protein_coding	yes	0.450187	0.821947	0.00141601	0.291132		0
ENSMUSG00000064348	mt-Tn		mitochondrially encoded tRNA asparagine [Source:MGI Symbol;Acc:MGI:102479]	Mt_tRNA	yes	0.619368	1.14565	0.175211	0.536216		0
ENSMUSG00000091199	Gm2619	108167347	predicted gene 2619 [Source:MGI Symbol;Acc:MGI:3780787]	lncRNA	yes	0.0440562	1.74344	0.698968	1.17549		0
ENSMUSG00000099284	Mir7026	102466216	microRNA 7026 [Source:MGI Symbol;Acc:MGI:5531370]	miRNA	yes	0.585507	1.20427	0.533017	0.80724		0
ENSMUSG00000043832	Clec4a3	73149	C-type lectin domain family 4, member a3 [Source:MGI Symbol;Acc:MGI:1920399]	protein_coding	yes	0.330448	0.770123	0.00111165	0.300175		0
ENSMUSG00002076418	ENSMUSG00002076418		-	miRNA	yes	0.560793	0.824386	0.146569	1.66887		0
ENSMUSG00000038132	Rbm24	666794	RNA binding motif protein 24 [Source:MGI Symbol;Acc:MGI:3610364]	protein_coding	yes	0.00657654	0.437831	0.217499	1.53501		0
ENSMUSG00002075454	ENSMUSG00002075454		-	miRNA	yes	0.574759	0.851127	0.00819015	2.81356		0
ENSMUSG00000035352	Ccl12	20293	chemokine (C-C motif) ligand 12 [Source:MGI Symbol;Acc:MGI:108224]	protein_coding	yes	0.502857	1.26257	0.0139888	0.4339		0
ENSMUSG00000030165	Klrd1	16643	killer cell lectin-like receptor, subfamily D, member 1 [Source:MGI Symbol;Acc:MGI:1196275]	protein_coding	yes	0.672286	1.12602	0.0548493	0.45622		0
ENSMUSG00000053062	Jam2	67374	junction adhesion molecule 2 [Source:MGI Symbol;Acc:MGI:1933820]	protein_coding	yes	4.78149e-05	0.336918	0.00274758	0.400583		0
ENSMUSG00000024365	Cyp21a1	13079	cytochrome P450, family 21, subfamily a, polypeptide 1 [Source:MGI Symbol;Acc:MGI:88591]	protein_coding	yes	5.71436e-05	0.311659	0.687083	1.14213		0
ENSMUSG00000032013	Trim29	72169	tripartite motif-containing 29 [Source:MGI Symbol;Acc:MGI:1919419]	protein_coding	yes	0.0698806	0.659103	0.00416037	3.02609	1	0
ENSMUSG00000057880	Abat	268860	4-aminobutyrate aminotransferase [Source:MGI Symbol;Acc:MGI:2443582]	protein_coding	yes	0.00170621	0.55993	1.69312e-05	4.08738		0
ENSMUSG00000037086	Prr32	68800	proline rich 32 [Source:MGI Symbol;Acc:MGI:1916050]	protein_coding	yes	0.00707948	0.364954	0.244943	0.81228		0
ENSMUSG00000025141	Myadml2	68515	myeloid-associated differentiation marker-like 2 [Source:MGI Symbol;Acc:MGI:1915765]	protein_coding	yes	0.0548128	0.559146	0.193703	0.588816		0
ENSMUSG00000024597	Slc12a2	20496	solute carrier family 12, member 2 [Source:MGI Symbol;Acc:MGI:101924]	protein_coding	yes	1.22771e-06	0.309514	0.79301	0.907264		0
ENSMUSG00000101089	2610016A17Rik	100503074	RIKEN cDNA 2610016A17 gene [Source:MGI Symbol;Acc:MGI:1919653]	lncRNA	yes	0.208211	0.626516	0.152726	0.639169		0
ENSMUSG00000105039	Gm32585	102635182	predicted gene, 32585 [Source:MGI Symbol;Acc:MGI:5591744]	lncRNA	yes	0.206384	0.893124	0.265431	0.556266		0
ENSMUSG00000040471	Ggt6	71522	gamma-glutamyltransferase 6 [Source:MGI Symbol;Acc:MGI:1918772]	protein_coding	yes	0.000288466	2.56173	0.522601	1.218		0
ENSMUSG00000076441	Ass1	11898	argininosuccinate synthetase 1 [Source:MGI Symbol;Acc:MGI:88090]	protein_coding	yes	0.273876	1.3721	0.00138992	0.31779		0
ENSMUSG00000037411	Serpine1	18787	serine (or cysteine) peptidase inhibitor, clade E, member 1 [Source:MGI Symbol;Acc:MGI:97608]	protein_coding	yes	0.0312919	0.486776	0.515346	1.25306		0
ENSMUSG00000029851	Tcaf2	232748	TRPM8 channel-associated factor 2 [Source:MGI Symbol;Acc:MGI:2385258]	protein_coding	yes	0.489432	0.76135	0.000659878	1.95152		0
ENSMUSG00000059654	Reg1	19692	regenerating islet-derived 1 [Source:MGI Symbol;Acc:MGI:97895]	protein_coding	yes	0.554652	0.886573	0.0556689	0.413312		0
ENSMUSG00000062488	Ifit3b	667370	interferon-induced protein with tetratricopeptide repeats 3B [Source:MGI Symbol;Acc:MGI:3698419]	protein_coding	yes	0.650457	1.16983	0.46845	0.774709		0
ENSMUSG00002076639	ENSMUSG00002076639		-	miRNA	yes	0.00622245	2.7116	0.726585	1.09188		0
ENSMUSG00000119033	Gm25819	115487857	predicted gene, 25819 [Source:MGI Symbol;Acc:MGI:5455596]	snRNA	yes	0.0104795	2.28974	0.675644	0.85863		0
ENSMUSG00000065738	Gm24494	115489817	predicted gene, 24494 [Source:MGI Symbol;Acc:MGI:5454271]	snoRNA	yes	0.776082	0.89948	0.276055	1.37985		0
ENSMUSG00000118302	Gm31300	102633486	predicted gene, 31300 [Source:MGI Symbol;Acc:MGI:5590459]	processed_pseudogene	yes	0.0698523	0.628867	0.00364975	2.88514		0
ENSMUSG00000110071	Gm45512		predicted gene 45512 [Source:MGI Symbol;Acc:MGI:5791348]	TEC	yes	3.07237e-05	0.406054	0.00122022	2.80542		0
ENSMUSG00000046845	Il1f10	215274	interleukin 1 family, member 10 [Source:MGI Symbol;Acc:MGI:2652548]	protein_coding	yes	0.634912	0.947463	0.0278457	0.353035		0
ENSMUSG00000119180	Gm24508	115488733	predicted gene, 24508 [Source:MGI Symbol;Acc:MGI:5454285]	snRNA	yes	0.053645	1.82403	0.637965	0.83128		0
ENSMUSG00000019936	Epyc	13516	epiphycan [Source:MGI Symbol;Acc:MGI:107942]	protein_coding	yes	0.135456	0.739257	0.0141317	0.35247		0
ENSMUSG00000022484	Hoxc10	209448	homeobox C10 [Source:MGI Symbol;Acc:MGI:96192]	protein_coding	yes	0.239239	0.669307	0.158849	0.592665		0
ENSMUSG00000105814	Mir703	735265	microRNA 703 [Source:MGI Symbol;Acc:MGI:3629657]	miRNA	yes	0.191986	1.57385	0.274927	0.675033		0
ENSMUSG00000021211	Akr1c12	622402	aldo-keto reductase family 1, member C12 [Source:MGI Symbol;Acc:MGI:1351661]	protein_coding	yes	0.00108701	0.318094	0.352791	0.881139		0
ENSMUSG00000047414	Flrt2	399558	fibronectin leucine rich transmembrane protein 2 [Source:MGI Symbol;Acc:MGI:3603594]	protein_coding	yes	0.0384183	1.96746	0.689427	0.861791		0
ENSMUSG00000028544	Slc5a9	230612	solute carrier family 5 (sodium/glucose cotransporter), member 9 [Source:MGI Symbol;Acc:MGI:2140201]	protein_coding	yes	2.55013e-05	3.5164	0.891398	1.03874		0
ENSMUSG00000022986	Krt75	109052	keratin 75 [Source:MGI Symbol;Acc:MGI:1923500]	protein_coding	yes	0.0286494	0.488467	0.0877558	0.561131		0
ENSMUSG00000115206	Gm49286		predicted gene, 49286 [Source:MGI Symbol;Acc:MGI:6118775]	transcribed_processed_pseudogene	yes	0.281282	0.733802	0.226741	1.70764		0
ENSMUSG00000038642	Ctss	13040	cathepsin S [Source:MGI Symbol;Acc:MGI:107341]	protein_coding	yes	0.174887	1.47982	0.00256462	0.340556		0
ENSMUSG00000076884	Traj46	100124342	T cell receptor alpha joining 46 [Source:MGI Symbol;Acc:MGI:4439852]	TR_J_gene	yes	0.703661	1.15046	0.812046	0.918244		0
ENSMUSG00000029026	Trp73	22062	transformation related protein 73 [Source:MGI Symbol;Acc:MGI:1336991]	protein_coding	yes	0.000176257	2.71682	0.170483	0.803585		0
ENSMUSG00000030208	Emp1	13730	epithelial membrane protein 1 [Source:MGI Symbol;Acc:MGI:107941]	protein_coding	yes	0.672222	1.1086	0.00117811	0.303219		0
ENSMUSG00000031841	Cdh13	12554	cadherin 13 [Source:MGI Symbol;Acc:MGI:99551]	protein_coding	yes	8.42254e-07	0.247233	0.131234	1.38584		0
ENSMUSG00000039462	Col10a1	12813	collagen, type X, alpha 1 [Source:MGI Symbol;Acc:MGI:88445]	protein_coding	yes	0.564487	0.800234	0.0101115	0.499614		0
ENSMUSG00000077174	Gm25757	115486200	predicted gene, 25757 [Source:MGI Symbol;Acc:MGI:5455534]	snoRNA	yes	0.0720576	1.9245	0.18303	0.691948		0
ENSMUSG00000001493	Meox1	17285	mesenchyme homeobox 1 [Source:MGI Symbol;Acc:MGI:103220]	protein_coding	yes	0.918184	0.965803	0.00027566	0.372177		0
ENSMUSG00000004552	Ctse	13034	cathepsin E [Source:MGI Symbol;Acc:MGI:107361]	protein_coding	yes	0.301122	0.738481	0.688004	1.17361		0
ENSMUSG00000041153	Osgin2	209212	oxidative stress induced growth inhibitor family member 2 [Source:MGI Symbol;Acc:MGI:2384798]	protein_coding	yes	4.40257e-05	0.281522	0.581088	1.12779		0
ENSMUSG00000112292	Gm8275	115487990	predicted gene 8275 [Source:MGI Symbol;Acc:MGI:3648021]	processed_pseudogene	yes	0.056551	0.505462	0.217091	1.36845		0
ENSMUSG00002075714	ENSMUSG00002075714		-	miRNA	yes	0.112398	1.7808	0.802434	1.08732		0
ENSMUSG00000029370	Rassf6	73246	Ras association (RalGDS/AF-6) domain family member 6 [Source:MGI Symbol;Acc:MGI:1920496]	protein_coding	yes	0.000125073	0.368637	0.93169	1.03449		0
ENSMUSG00000070803	Cited4	56222	Cbp/p300-interacting transactivator, with Glu/Asp-rich carboxy-terminal domain, 4 [Source:MGI Symbol;Acc:MGI:1861694]	protein_coding	yes	0.00579493	2.57797	0.764483	1.08483		0
ENSMUSG00000101655	2310040G24Rik	381792	RIKEN cDNA 2310040G24 gene [Source:MGI Symbol;Acc:MGI:1916897]	lncRNA	yes	0.034486	0.564493	0.183292	0.560115		0
ENSMUSG00000031595	Pdgfrl	68797	platelet-derived growth factor receptor-like [Source:MGI Symbol;Acc:MGI:1916047]	protein_coding	yes	0.00388488	0.35407	0.368572	0.850491		0
ENSMUSG00000024501	Dpysl3	22240	dihydropyrimidinase-like 3 [Source:MGI Symbol;Acc:MGI:1349762]	protein_coding	yes	0.000400258	0.297172	0.0286021	0.666183		0
ENSMUSG00000043782	Bicdl2	212733	BICD family like cargo adaptor 2 [Source:MGI Symbol;Acc:MGI:2388267]	protein_coding	yes	0.000420726	2.8485	0.969173	0.988844		0
ENSMUSG00000028476	Reck	53614	reversion-inducing-cysteine-rich protein with kazal motifs [Source:MGI Symbol;Acc:MGI:1855698]	protein_coding	yes	0.234291	0.740045	0.00249799	2.68938		0
ENSMUSG00000053024	Cntn2	21367	contactin 2 [Source:MGI Symbol;Acc:MGI:104518]	protein_coding	yes	0.00118328	0.353464	0.770099	0.930399		0
ENSMUSG00000029819	Npy	109648	neuropeptide Y [Source:MGI Symbol;Acc:MGI:97374]	protein_coding	yes	0.327698	1.11862	0.135199	0.447713		0
ENSMUSG00000031342	Gpm6b	14758	glycoprotein m6b [Source:MGI Symbol;Acc:MGI:107672]	protein_coding	yes	0.0297022	0.421632	0.917191	0.97947		0
ENSMUSG00000020484	Xbp1	22433	X-box binding protein 1 [Source:MGI Symbol;Acc:MGI:98970]	protein_coding	yes	0.000334824	2.85107	0.833314	1.07488		0
ENSMUSG00000035258	Abi3bp	320712	ABI family member 3 binding protein [Source:MGI Symbol;Acc:MGI:2444583]	protein_coding	yes	0.0339801	0.512875	0.0424073	0.489352		0
ENSMUSG00000028865	Cd164l2	69655	CD164 sialomucin-like 2 [Source:MGI Symbol;Acc:MGI:1916905]	protein_coding	yes	0.0769269	0.690925	0.00129105	3.44417		0
ENSMUSG00000033520	Idi2	320581	isopentenyl-diphosphate delta isomerase 2 [Source:MGI Symbol;Acc:MGI:2444315]	protein_coding	yes	0.370199	1.00552	0.0962939	0.425339		0
ENSMUSG00000076488	Trbj1-6	100125253	T cell receptor beta joining 1-6 [Source:MGI Symbol;Acc:MGI:4439575]	TR_J_gene	yes	0.302317	0.686257	0.818424	0.954902		0
ENSMUSG00000068220	Lgals1	16852	lectin, galactose binding, soluble 1 [Source:MGI Symbol;Acc:MGI:96777]	protein_coding	yes	0.00278804	0.434646	0.00124136	0.363444		0
ENSMUSG00000004988	Fxyd4	108017	FXYD domain-containing ion transport regulator 4 [Source:MGI Symbol;Acc:MGI:1889005]	protein_coding	yes	0.0112216	1.86518	0.438612	1.39723		0
ENSMUSG00000044485	Klk1b11	16613	kallikrein 1-related peptidase b11 [Source:MGI Symbol;Acc:MGI:892023]	protein_coding	yes	0.99377	1.00177	0.0142625	2.71808		0
ENSMUSG00000036596	Cpz	242939	carboxypeptidase Z [Source:MGI Symbol;Acc:MGI:88487]	protein_coding	yes	0.106018	0.601058	0.0106927	0.409848		0
ENSMUSG00000061740	Cyp2d22	56448	cytochrome P450, family 2, subfamily d, polypeptide 22 [Source:MGI Symbol;Acc:MGI:1929474]	protein_coding	yes	9.4774e-08	0.313469	0.125014	1.7409		0
ENSMUSG00000061048	Cdh3	12560	cadherin 3 [Source:MGI Symbol;Acc:MGI:88356]	protein_coding	yes	0.784095	0.917373	1.92285e-05	3.36335		0
ENSMUSG00000000416	Cttnbp2	30785	cortactin binding protein 2 [Source:MGI Symbol;Acc:MGI:1353467]	protein_coding	yes	0.463112	0.799454	0.000427412	2.84617		0
ENSMUSG00000035697	Arhgap45	70719	Rho GTPase activating protein 45 [Source:MGI Symbol;Acc:MGI:1917969]	protein_coding	yes	0.57555	0.839778	0.0142769	0.434249		0
ENSMUSG00000068744	Psrc1	56742	proline/serine-rich coiled-coil 1 [Source:MGI Symbol;Acc:MGI:1913099]	protein_coding	yes	0.00198708	2.43824	0.405829	0.737941		0
ENSMUSG00000061928	Dsg1b	225256	desmoglein 1 beta [Source:MGI Symbol;Acc:MGI:2664357]	protein_coding	yes	0.000285913	2.02539	0.227767	0.561393		0
ENSMUSG00000064612	Gm26457	115487641	predicted gene, 26457 [Source:MGI Symbol;Acc:MGI:5456234]	snoRNA	yes	0.19541	1.61141	0.547305	0.831916		0
ENSMUSG00000032181	Scg3	20255	secretogranin III [Source:MGI Symbol;Acc:MGI:103032]	protein_coding	yes	0.0197898	0.486796	0.135052	0.612585		0
ENSMUSG00000017969	Ptgis	19223	prostaglandin I2 (prostacyclin) synthase [Source:MGI Symbol;Acc:MGI:1097156]	protein_coding	yes	0.0856525	0.58631	0.0648944	0.510343		0
ENSMUSG00000042474	Fcmr	69169	Fc fragment of IgM receptor [Source:MGI Symbol;Acc:MGI:1916419]	protein_coding	yes	0.185732	1.5736	0.0508796	0.517364		0
ENSMUSG00000046618	Olfml2a	241327	olfactomedin-like 2A [Source:MGI Symbol;Acc:MGI:2444741]	protein_coding	yes	4.69472e-05	0.283041	0.0358166	1.55071		0
ENSMUSG00000097124	A530020G20Rik	319839	RIKEN cDNA A530020G20 gene [Source:MGI Symbol;Acc:MGI:2442825]	lncRNA	yes	0.0315394	0.745528	0.000229347	3.16818		0
ENSMUSG00000034282	Evpl	14027	envoplakin [Source:MGI Symbol;Acc:MGI:107507]	protein_coding	yes	0.000550806	2.37855	0.837879	0.92838		0
ENSMUSG00000002033	Cd3g	12502	CD3 antigen, gamma polypeptide [Source:MGI Symbol;Acc:MGI:88333]	protein_coding	yes	0.775384	1.09804	0.0320345	0.487277		0
ENSMUSG00000084920	Gm15230	102631592	predicted gene 15230 [Source:MGI Symbol;Acc:MGI:3705131]	lncRNA	yes	0.0273106	0.578588	0.010197	2.73178		0
ENSMUSG00000040653	Ppp1r14c	76142	protein phosphatase 1, regulatory inhibitor subunit 14C [Source:MGI Symbol;Acc:MGI:1923392]	protein_coding	yes	0.176738	1.34708	0.116614	0.595023		0
ENSMUSG00000028780	Sema3c	20348	sema domain, immunoglobulin domain (Ig), short basic domain, secreted, (semaphorin) 3C [Source:MGI Symbol;Acc:MGI:107557]	protein_coding	yes	0.000662328	0.367884	0.00202143	2.2073		0
ENSMUSG00000048572	Tmem252	226040	transmembrane protein 252 [Source:MGI Symbol;Acc:MGI:3583948]	protein_coding	yes	4.9321e-07	0.253389	0.518497	1.14742		0
ENSMUSG00000025780	Itih5	209378	inter-alpha (globulin) inhibitor H5 [Source:MGI Symbol;Acc:MGI:1925751]	protein_coding	yes	0.00222933	0.365974	0.239076	0.731536		0
ENSMUSG00000031785	Adgrg1	14766	adhesion G protein-coupled receptor G1 [Source:MGI Symbol;Acc:MGI:1340051]	protein_coding	yes	6.63803e-06	0.315815	0.0108509	2.16968		0
ENSMUSG00000060063	Alox5ap	11690	arachidonate 5-lipoxygenase activating protein [Source:MGI Symbol;Acc:MGI:107505]	protein_coding	yes	0.0390701	1.73608	0.0252916	0.410441		0
ENSMUSG00000027919	Lce1g	66195	late cornified envelope 1G [Source:MGI Symbol;Acc:MGI:1913445]	protein_coding	yes	0.0202597	1.79329	0.181422	0.551406		0
ENSMUSG00000031304	Il2rg	16186	interleukin 2 receptor, gamma chain [Source:MGI Symbol;Acc:MGI:96551]	protein_coding	yes	0.559512	1.1785	0.00134127	0.354372		0
ENSMUSG00000036395	Glb1l2	244757	galactosidase, beta 1-like 2 [Source:MGI Symbol;Acc:MGI:2388283]	protein_coding	yes	0.0979653	0.519743	0.957494	0.987384		0
ENSMUSG00000024910	Ctsw	13041	cathepsin W [Source:MGI Symbol;Acc:MGI:1338045]	protein_coding	yes	0.631817	1.16261	0.036064	0.483732		0
ENSMUSG00000073433	Arhgdig	14570	Rho GDP dissociation inhibitor (GDI) gamma [Source:MGI Symbol;Acc:MGI:108430]	protein_coding	yes	5.90168e-07	4.00997	0.728092	1.08024		0
ENSMUSG00002076469	ENSMUSG00002076469		-	misc_RNA	yes	0.123632	1.74312	0.912644	0.966236		0
ENSMUSG00000090523	Gypc	71683	glycophorin C [Source:MGI Symbol;Acc:MGI:1098566]	protein_coding	yes	5.08376e-05	0.316882	0.66848	1.1343		0
ENSMUSG00000028369	Svep1	64817	sushi, von Willebrand factor type A, EGF and pentraxin domain containing 1 [Source:MGI Symbol;Acc:MGI:1928849]	protein_coding	yes	0.0382596	0.500231	0.00715496	0.44791		0
ENSMUSG00000002289	Angptl4	57875	angiopoietin-like 4 [Source:MGI Symbol;Acc:MGI:1888999]	protein_coding	yes	0.0518309	0.56017	0.265122	0.668608	-1	0
ENSMUSG00000046782	Ttc6	70846	tetratricopeptide repeat domain 6 [Source:MGI Symbol;Acc:MGI:2684915]	protein_coding	yes	1.378e-06	0.284446	0.922586	1.03091		0
ENSMUSG00000099196	Mir1258	102465790	microRNA 1258 [Source:MGI Symbol;Acc:MGI:5530753]	miRNA	yes	0.817358	0.933016	0.841058	1.0909		0
ENSMUSG00000024922	Ovol1	18426	ovo like zinc finger 1 [Source:MGI Symbol;Acc:MGI:1330290]	protein_coding	yes	0.000186311	2.4681	0.262296	0.627546		0
ENSMUSG00000091731	Gm17542		predicted gene, 17542 [Source:MGI Symbol;Acc:MGI:4937176]	protein_coding	yes	0.358442	1.35066	0.862956	0.939089		0
ENSMUSG00000100635	Gm29157		predicted gene 29157 [Source:MGI Symbol;Acc:MGI:5579863]	lncRNA	yes	0.000745804	0.368063	0.111696	1.59419		0
ENSMUSG00000026985	Il36b	69677	interleukin 36B [Source:MGI Symbol;Acc:MGI:1916927]	protein_coding	yes	0.00103734	1.63843	0.148585	0.481417		0
ENSMUSG00000098656	Mir7028	102465622	microRNA 7028 [Source:MGI Symbol;Acc:MGI:5531056]	miRNA	yes	0.957685	0.982121	0.739052	0.87825		0
ENSMUSG00000028980	H6pd	100198	hexose-6-phosphate dehydrogenase (glucose 1-dehydrogenase) [Source:MGI Symbol;Acc:MGI:2140356]	protein_coding	yes	0.000164077	0.299652	0.106596	0.684437		0
ENSMUSG00000117123	Gm49890		predicted gene, 49890 [Source:MGI Symbol;Acc:MGI:6270578]	lncRNA	yes	0.964714	1.01271	0.0126696	0.381089		0
ENSMUSG00000030317	Timp4	110595	tissue inhibitor of metalloproteinase 4 [Source:MGI Symbol;Acc:MGI:109125]	protein_coding	yes	0.081483	0.52243	0.137384	0.677801	-1	0
ENSMUSG00000013418	B4galnt2	14422	beta-1,4-N-acetyl-galactosaminyl transferase 2 [Source:MGI Symbol;Acc:MGI:1342058]	protein_coding	yes	0.119356	0.685119	0.25149	0.583187		0
ENSMUSG00000049892	Rasd1	19416	RAS, dexamethasone-induced 1 [Source:MGI Symbol;Acc:MGI:1270848]	protein_coding	yes	0.00219712	0.469243	0.695098	0.839582		0
ENSMUSG00000041453	Rpl21	19933	ribosomal protein L21 [Source:MGI Symbol;Acc:MGI:1278340]	protein_coding	yes	0.0239619	2.33578	0.139399	0.717841		0
ENSMUSG00000039304	Tnfsf10	22035	tumor necrosis factor (ligand) superfamily, member 10 [Source:MGI Symbol;Acc:MGI:107414]	protein_coding	yes	0.275772	1.47968	0.0236136	0.646858		0
ENSMUSG00000069583	Krtap12-1	16694	keratin associated protein 12-1 [Source:MGI Symbol;Acc:MGI:1328315]	protein_coding	yes	#DIV/0!	1	0.14091	0.462248		0
ENSMUSG00000060923	Acyp2	75572	acylphosphatase 2, muscle type [Source:MGI Symbol;Acc:MGI:1922822]	protein_coding	yes	0.0936062	0.646252	0.0222269	0.396493		0
ENSMUSG00000029126	Nsg1	18196	neuron specific gene family member 1 [Source:MGI Symbol;Acc:MGI:109149]	protein_coding	yes	0.873113	0.947551	0.07326	0.522738		0
ENSMUSG00002075817	ENSMUSG00002075817		-	miRNA	yes	0.0953443	1.79841	0.838306	0.935057		0
ENSMUSG00000101872	Gm29237		predicted gene 29237 [Source:MGI Symbol;Acc:MGI:5579943]	lncRNA	yes	0.00209666	0.400603	0.108939	1.7306		0
ENSMUSG00000037649	H2-DMa	14998	histocompatibility 2, class II, locus DMa [Source:MGI Symbol;Acc:MGI:95921]	protein_coding	yes	0.440574	1.25268	0.0582385	0.550871		0
ENSMUSG00000079278	Tmem233	545798	transmembrane protein 233 [Source:MGI Symbol;Acc:MGI:3651514]	protein_coding	yes	0.0378188	0.534409	0.218071	0.621817		0
ENSMUSG00000096594	Igkv8-19	232065	immunoglobulin kappa variable 8-19 [Source:MGI Symbol;Acc:MGI:1330844]	IG_V_gene	yes	0.994936	1.0022	0.278521	0.68573		0
ENSMUSG00000036960	Clca2	229933	chloride channel accessory 2 [Source:MGI Symbol;Acc:MGI:2139758]	protein_coding	yes	0.300651	1.40973	0.148085	1.69481		0
ENSMUSG00000102778	Gm38165	102641163	predicted gene, 38165 [Source:MGI Symbol;Acc:MGI:5611393]	lncRNA	yes	0.00324654	0.542884	0.000460504	3.0043		0
ENSMUSG00000076486	Trbj1-4	100125251	T cell receptor beta joining 1-4 [Source:MGI Symbol;Acc:MGI:4439567]	TR_J_gene	yes	0.145361	0.596371	0.757651	0.924162		0
ENSMUSG00000051998	Lax1	240754	lymphocyte transmembrane adaptor 1 [Source:MGI Symbol;Acc:MGI:2443362]	protein_coding	yes	0.910368	0.964258	0.0200535	0.491002		0
ENSMUSG00000048355	Arxes1	76219	adipocyte-related X-chromosome expressed sequence 1 [Source:MGI Symbol;Acc:MGI:1923469]	protein_coding	yes	0.141533	0.632039	0.378563	0.703832		0
ENSMUSG00000041324	Inhba	16323	inhibin beta-A [Source:MGI Symbol;Acc:MGI:96570]	protein_coding	yes	0.361852	1.31569	0.550931	0.814922		0
ENSMUSG00000104839	Gm42794		predicted gene 42794 [Source:MGI Symbol;Acc:MGI:5662931]	lncRNA	yes	0.0255362	0.430642	0.0936824	1.18521		0
ENSMUSG00000001555	Fkbp10	14230	FK506 binding protein 10 [Source:MGI Symbol;Acc:MGI:104769]	protein_coding	yes	0.000377608	0.312372	0.592405	1.11239		0
ENSMUSG00000099848	Gm29337	102637295	predicted gene 29337 [Source:MGI Symbol;Acc:MGI:5580043]	lncRNA	yes	0.00716404	2.52799	0.210907	0.70894		0
ENSMUSG00000077549	Snord71	100217432	small nucleolar RNA, C/D box 71 [Source:MGI Symbol;Acc:MGI:3819554]	snoRNA	yes	0.00235618	0.413676	0.813207	1.09175		0
ENSMUSG00000118086	Gm52981		predicted gene, 52981 [Source:MGI Symbol;Acc:MGI:6388863]	lncRNA	yes	0.000155932	2.65092	0.435577	1.30447		0
ENSMUSG00000090958	Lrrc32	434215	leucine rich repeat containing 32 [Source:MGI Symbol;Acc:MGI:93882]	protein_coding	yes	0.0587135	0.55129	0.209113	1.54842		0
ENSMUSG00000090329	Gm17160	115488189	predicted gene 17160 [Source:MGI Symbol;Acc:MGI:4937987]	lncRNA	yes	0.00410914	2.72591	0.87574	1.04011		0
ENSMUSG00000030865	Chp2	70261	calcineurin-like EF hand protein 2 [Source:MGI Symbol;Acc:MGI:1917511]	protein_coding	yes	0.00340612	0.508941	0.00481868	0.339084		0
ENSMUSG00000034686	Prr7	432763	proline rich 7 (synaptic) [Source:MGI Symbol;Acc:MGI:3487246]	protein_coding	yes	0.00771376	0.428351	0.358601	1.36075		0
ENSMUSG00000051747	Ttn	22138	titin [Source:MGI Symbol;Acc:MGI:98864]	protein_coding	yes	0.0248181	0.462229	0.219299	0.698208		0
ENSMUSG00000022885	St6gal1	20440	beta galactoside alpha 2,6 sialyltransferase 1 [Source:MGI Symbol;Acc:MGI:108470]	protein_coding	yes	0.0212671	1.96986	0.142763	1.48017		0
ENSMUSG00000019966	Kitl	17311	kit ligand [Source:MGI Symbol;Acc:MGI:96974]	protein_coding	yes	0.000213525	0.382069	0.0179178	1.95321		0
ENSMUSG00000024673	Ms4a1	12482	membrane-spanning 4-domains, subfamily A, member 1 [Source:MGI Symbol;Acc:MGI:88321]	protein_coding	yes	0.520842	1.23012	0.0566634	0.495785		0
ENSMUSG00000052852	Reep1	52250	receptor accessory protein 1 [Source:MGI Symbol;Acc:MGI:1098827]	protein_coding	yes	0.43848	0.872043	0.000619114	2.8554		0
ENSMUSG00000051076	Vtcn1	242122	V-set domain containing T cell activation inhibitor 1 [Source:MGI Symbol;Acc:MGI:3039619]	protein_coding	yes	0.0150046	0.604427	0.340774	1.55182		0
ENSMUSG00000100190	Krtap28-10	621495	keratin associated protein 28-10 [Source:MGI Symbol;Acc:MGI:3779575]	protein_coding	yes	0.0807947	1.02074	0.097902	0.432048		0
ENSMUSG00000028463	Car9	230099	carbonic anhydrase 9 [Source:MGI Symbol;Acc:MGI:2447188]	protein_coding	yes	0.854949	1.05469	0.00243975	2.67691		0
ENSMUSG00000051367	Six1	20471	sine oculis-related homeobox 1 [Source:MGI Symbol;Acc:MGI:102780]	protein_coding	yes	0.00207117	0.387333	0.055985	0.571719		0
ENSMUSG00000026365	Cfh	12628	complement component factor h [Source:MGI Symbol;Acc:MGI:88385]	protein_coding	yes	0.200661	0.709882	0.0130489	0.381592		0
ENSMUSG00000001657	Hoxc8	15426	homeobox C8 [Source:MGI Symbol;Acc:MGI:96198]	protein_coding	yes	0.241785	0.693681	0.0275817	0.450858		0
ENSMUSG00000021806	Nid2	18074	nidogen 2 [Source:MGI Symbol;Acc:MGI:1298229]	protein_coding	yes	0.000222824	0.328221	0.335361	1.29026		0
ENSMUSG00000099267	Mir6955	102466210	microRNA 6955 [Source:MGI Symbol;Acc:MGI:5531151]	miRNA	yes	0.180002	0.655148	0.00215208	2.64374		0
ENSMUSG00000111075	Gm47964		predicted gene, 47964 [Source:MGI Symbol;Acc:MGI:6097243]	processed_pseudogene	yes	0.000796664	2.97137	0.905539	0.968799		0
ENSMUSG00000109825	Gm45589		predicted gene 45589 [Source:MGI Symbol;Acc:MGI:5791425]	lncRNA	yes	0.216088	0.755234	0.0632108	0.434764		0
ENSMUSG00000098540	Mir7059	102465641	microRNA 7059 [Source:MGI Symbol;Acc:MGI:5530916]	miRNA	yes	0.329042	1.41115	0.053807	1.85634		0
ENSMUSG00000049551	Fzd9	14371	frizzled class receptor 9 [Source:MGI Symbol;Acc:MGI:1313278]	protein_coding	yes	0.624838	0.929015	0.830738	0.890796		0
ENSMUSG00000026656	Fcgr2b	14130	Fc receptor, IgG, low affinity IIb [Source:MGI Symbol;Acc:MGI:95499]	protein_coding	yes	0.326292	1.28948	0.0018263	0.339885		0
ENSMUSG00000054204	Alkal2	100294583	ALK and LTK ligand 2 [Source:MGI Symbol;Acc:MGI:3697448]	protein_coding	yes	0.635156	0.97308	0.07699	0.413283		0
ENSMUSG00000029070	Mxra8	74761	matrix-remodelling associated 8 [Source:MGI Symbol;Acc:MGI:1922011]	protein_coding	yes	0.000956317	0.371362	0.00165432	0.431168		0
ENSMUSG00000046879	Irgm1	15944	immunity-related GTPase family M member 1 [Source:MGI Symbol;Acc:MGI:107567]	protein_coding	yes	0.0981089	1.79692	0.184417	0.782959		0
ENSMUSG00000119469	Mir7679	102466846	microRNA 7679 [Source:MGI Symbol;Acc:MGI:5531290]	miRNA	yes	0.206215	1.3761	0.712976	0.856863		0
ENSMUSG00000076552	Igkv4-61	546244	immunoglobulin kappa chain variable 4-61 [Source:MGI Symbol;Acc:MGI:4439819]	IG_V_gene	yes	0.346675	0.756158	0.0761435	0.506589		0
ENSMUSG00000030110	Ret	19713	ret proto-oncogene [Source:MGI Symbol;Acc:MGI:97902]	protein_coding	yes	1.46564e-06	0.25491	0.515529	0.882858		0
ENSMUSG00000094012	Gm10024	100009614	predicted gene 10024 [Source:MGI Symbol;Acc:MGI:3641784]	protein_coding	yes	0.421293	1.05726	0.179544	0.494816		0
ENSMUSG00000073375	Lrrc30	240131	leucine rich repeat containing 30 [Source:MGI Symbol;Acc:MGI:2685172]	protein_coding	yes	0.0424736	0.564825	0.227369	0.608008		0
ENSMUSG00000105216	Traj47	100124341	T cell receptor alpha joining 47 [Source:MGI Symbol;Acc:MGI:5009961]	TR_J_gene	yes	0.35917	1.38212	0.473523	0.77932		0
ENSMUSG00002075390	ENSMUSG00002075390		-	miRNA	yes	0.00405201	2.27253	0.308392	1.45984		0
ENSMUSG00000025068	Gsto1	14873	glutathione S-transferase omega 1 [Source:MGI Symbol;Acc:MGI:1342273]	protein_coding	yes	8.20005e-06	2.86859	0.41734	0.763458		0
ENSMUSG00000099254	Mir7030	102465623	microRNA 7030 [Source:MGI Symbol;Acc:MGI:5530649]	miRNA	yes	0.901173	0.95784	0.165612	1.61451		0
ENSMUSG00000051851	Rtl8c	72865	retrotransposon Gag like 8C [Source:MGI Symbol;Acc:MGI:1920115]	protein_coding	yes	2.94134e-05	0.303058	0.299728	1.31958		0
ENSMUSG00000084454	Gm24592	115489324	predicted gene, 24592 [Source:MGI Symbol;Acc:MGI:5454369]	snRNA	yes	0.0111768	2.25168	0.509517	0.798495		0
ENSMUSG00000030337	Vamp1	22317	vesicle-associated membrane protein 1 [Source:MGI Symbol;Acc:MGI:1313276]	protein_coding	yes	0.000807531	0.334936	0.158013	1.36271		0
ENSMUSG00000080610	Snord110	100217452	small nucleolar RNA, C/D box 110 [Source:MGI Symbol;Acc:MGI:3819517]	snoRNA	yes	0.542813	0.829942	0.762465	1.13337		0
ENSMUSG00000016524	Il19	329244	interleukin 19 [Source:MGI Symbol;Acc:MGI:1890472]	protein_coding	yes	0.0200214	2.26076	0.625591	1.09876		0
ENSMUSG00000006345	Ggt1	14598	gamma-glutamyltransferase 1 [Source:MGI Symbol;Acc:MGI:95706]	protein_coding	yes	0.225507	0.721537	0.0156312	2.43458		0
ENSMUSG00000022014	Epsti1	108670	epithelial stromal interaction 1 (breast) [Source:MGI Symbol;Acc:MGI:1915168]	protein_coding	yes	0.211925	1.52628	0.169933	0.622723		0
ENSMUSG00000089255	Snora78	100306952	small nucleolar RNA, H/ACA box 7 [Source:MGI Symbol;Acc:MGI:4360056]	snoRNA	yes	0.00165019	2.79628	0.891718	0.96319		0
ENSMUSG00000026961	Lrrc26	227618	leucine rich repeat containing 26 [Source:MGI Symbol;Acc:MGI:2385129]	protein_coding	yes	0.00505767	2.34174	0.122836	1.54259		0
ENSMUSG00002075897	ENSMUSG00002075897		-	miRNA	yes	0.330417	1.39197	0.401432	0.829221		0
ENSMUSG00000084507	Gm25321	115487006	predicted gene, 25321 [Source:MGI Symbol;Acc:MGI:5455098]	snRNA	yes	7.61951e-05	0.373865	0.731384	0.873826		0
ENSMUSG00000019982	Myb	17863	myeloblastosis oncogene [Source:MGI Symbol;Acc:MGI:97249]	protein_coding	yes	0.0755968	1.82575	0.421011	0.877849		0
ENSMUSG00000026211	Obsl1	98733	obscurin-like 1 [Source:MGI Symbol;Acc:MGI:2138628]	protein_coding	yes	8.42464e-05	0.322318	0.052191	1.72264		0
ENSMUSG00000031780	Ccl17	20295	chemokine (C-C motif) ligand 17 [Source:MGI Symbol;Acc:MGI:1329039]	protein_coding	yes	0.0215579	0.480381	0.0789579	0.595705	-1	0
ENSMUSG00000047797	Gjb1	14618	gap junction protein, beta 1 [Source:MGI Symbol;Acc:MGI:95719]	protein_coding	yes	0.000194164	2.80339	0.990995	0.996519		0
ENSMUSG00000016995	Matn4	17183	matrilin 4 [Source:MGI Symbol;Acc:MGI:1328314]	protein_coding	yes	0.901657	1.04219	0.0520936	1.59905		0
ENSMUSG00000044258	Ctla2a	13024	cytotoxic T lymphocyte-associated protein 2 alpha [Source:MGI Symbol;Acc:MGI:88554]	protein_coding	yes	0.009318	0.466182	0.966817	1.01442		0
ENSMUSG00000027555	Car13	71934	carbonic anhydrase 13 [Source:MGI Symbol;Acc:MGI:1931322]	protein_coding	yes	0.0532223	0.491693	0.838198	0.944791	-1	0
ENSMUSG00000027962	Vcam1	22329	vascular cell adhesion molecule 1 [Source:MGI Symbol;Acc:MGI:98926]	protein_coding	yes	5.75251e-05	0.287751	0.258668	1.25369		0
ENSMUSG00000000805	Car4	12351	carbonic anhydrase 4 [Source:MGI Symbol;Acc:MGI:1096574]	protein_coding	yes	0.520702	1.22591	0.050682	0.696928	-1	0
ENSMUSG00000028655	Mfsd2a	76574	major facilitator superfamily domain containing 2A [Source:MGI Symbol;Acc:MGI:1923824]	protein_coding	yes	0.507742	0.816127	0.000479457	2.9769		0
ENSMUSG00000020019	Ntn4	57764	netrin 4 [Source:MGI Symbol;Acc:MGI:1888978]	protein_coding	yes	0.000111974	0.371638	0.0177653	0.503211		0
ENSMUSG00000098766	Mir6386	102465203	microRNA 6386 [Source:MGI Symbol;Acc:MGI:5531224]	miRNA	yes	0.336217	0.751164	0.942331	1.03011		0
ENSMUSG00000024347	Psd2	74002	pleckstrin and Sec7 domain containing 2 [Source:MGI Symbol;Acc:MGI:1921252]	protein_coding	yes	3.57317e-06	0.427023	0.00403414	2.73127		0
ENSMUSG00000012017	Scarf2	224024	scavenger receptor class F, member 2 [Source:MGI Symbol;Acc:MGI:1858430]	protein_coding	yes	0.00172735	0.359409	0.0704423	1.53032		0
ENSMUSG00000081559	Gm12411	100040140	predicted gene 12411 [Source:MGI Symbol;Acc:MGI:3649918]	processed_pseudogene	yes	0.666394	1.15077	0.646312	0.834805		0
ENSMUSG00000031486	Adgra2	78560	adhesion G protein-coupled receptor A2 [Source:MGI Symbol;Acc:MGI:1925810]	protein_coding	yes	0.0135799	0.561039	0.00767701	0.35445		0
ENSMUSG00000078636	Gm7336	654473	predicted gene 7336 [Source:MGI Symbol;Acc:MGI:3644851]	processed_pseudogene	yes	0.261328	1.13744	0.262985	1.50835		0
ENSMUSG00000026303	Mlph	171531	melanophilin [Source:MGI Symbol;Acc:MGI:2176380]	protein_coding	yes	6.12721e-06	0.310224	0.133903	1.57085		0
ENSMUSG00000065080	Gm26497	115487007	predicted gene, 26497 [Source:MGI Symbol;Acc:MGI:5456274]	snRNA	yes	0.0416052	2.01793	0.38823	0.780305		0
ENSMUSG00000081926	Gm15536		predicted gene 15536 [Source:MGI Symbol;Acc:MGI:3782984]	processed_pseudogene	yes	0.0866134	1.78138	0.496637	1.25204		0
ENSMUSG00000039904	Gpr37	14763	G protein-coupled receptor 37 [Source:MGI Symbol;Acc:MGI:1313297]	protein_coding	yes	0.162172	1.15113	0.000131668	3.51275		0
ENSMUSG00000009614	Sardh	192166	sarcosine dehydrogenase [Source:MGI Symbol;Acc:MGI:2183102]	protein_coding	yes	6.11929e-07	0.308913	0.00775628	2.05482		0
ENSMUSG00000099320	Mir7664	102465989	microRNA 7664 [Source:MGI Symbol;Acc:MGI:5531397]	miRNA	yes	0.194449	0.684118	0.738661	1.1517		0
ENSMUSG00000042842	Serpinb6b	20708	serine (or cysteine) peptidase inhibitor, clade B, member 6b [Source:MGI Symbol;Acc:MGI:894688]	protein_coding	yes	0.000746333	0.366859	0.0776172	1.47194		0
ENSMUSG00000031380	Vegfd	14205	vascular endothelial growth factor D [Source:MGI Symbol;Acc:MGI:108037]	protein_coding	yes	0.0028813	0.443733	0.0302562	0.485677		0
ENSMUSG00000041117	Ccdc8	434130	coiled-coil domain containing 8 [Source:MGI Symbol;Acc:MGI:3612184]	protein_coding	yes	1.93305e-06	0.329446	0.217464	0.713396		0
ENSMUSG00000021069	Pygl	110095	liver glycogen phosphorylase [Source:MGI Symbol;Acc:MGI:97829]	protein_coding	yes	0.0180954	0.422968	0.0673186	0.675911		0
ENSMUSG00000011305	Plin5	66968	perilipin 5 [Source:MGI Symbol;Acc:MGI:1914218]	protein_coding	yes	0.077373	0.505586	0.225008	0.786574		0
ENSMUSG00000064366	mt-Tl2		mitochondrially encoded tRNA leucine 2 [Source:MGI Symbol;Acc:MGI:102481]	Mt_tRNA	yes	0.0292094	2.06396	0.542789	0.819018		0
ENSMUSG00000118632	ENSMUSG00000118632		component of Sp100-rs (Csprs) pseudogene	unprocessed_pseudogene	yes	1.00294e-05	2.56963	0.00140659	2.39316		0
ENSMUSG00000070858	Gm1673	381633	predicted gene 1673 [Source:MGI Symbol;Acc:MGI:2686519]	protein_coding	yes	0.0148658	0.529184	0.0717403	2.0333		0
ENSMUSG00000042662	Dusp15	252864	dual specificity phosphatase-like 15 [Source:MGI Symbol;Acc:MGI:1934928]	protein_coding	yes	1.94695e-08	0.300303	0.405918	0.756504		0
ENSMUSG00000026888	Grb14	50915	growth factor receptor bound protein 14 [Source:MGI Symbol;Acc:MGI:1355324]	protein_coding	yes	1.45703e-07	0.301962	0.0538082	1.796		0
ENSMUSG00002075971	ENSMUSG00002075971		-	miRNA	yes	0.523352	1.22744	0.582563	0.808325		0
ENSMUSG00000035131	Brinp3	215378	bone morphogenetic protein/retinoic acid inducible neural specific 3 [Source:MGI Symbol;Acc:MGI:2443035]	protein_coding	yes	0.413471	0.786717	0.000905667	0.350993		0
ENSMUSG00000047143	Dmrta2	242620	doublesex and mab-3 related transcription factor like family A2 [Source:MGI Symbol;Acc:MGI:2653629]	protein_coding	yes	0.0123235	0.517248	0.72303	1.11492		0
ENSMUSG00000064919	Gm22572	115489570	predicted gene, 22572 [Source:MGI Symbol;Acc:MGI:5452349]	snRNA	yes	0.0491978	0.572291	0.0817504	1.83189		0
ENSMUSG00000040093	Bmf	171543	BCL2 modifying factor [Source:MGI Symbol;Acc:MGI:2176433]	protein_coding	yes	2.37253e-06	3.07948	0.366422	0.735195		0
ENSMUSG00000076583	Igkv8-24	677858	immunoglobulin kappa chain variable 8-24 [Source:MGI Symbol;Acc:MGI:4947958]	IG_V_gene	yes	0.634336	0.838274	0.0939133	0.643084		0
ENSMUSG00000035112	Wnk4	69847	WNK lysine deficient protein kinase 4 [Source:MGI Symbol;Acc:MGI:1917097]	protein_coding	yes	0.000449057	0.384709	0.35925	1.39097		0
ENSMUSG00000048022	Tmem229a	319832	transmembrane protein 229A [Source:MGI Symbol;Acc:MGI:2442812]	protein_coding	yes	6.64765e-05	0.38366	0.0136406	2.03725		0
ENSMUSG00000087739	Gm24644	115489635	predicted gene, 24644 [Source:MGI Symbol;Acc:MGI:5454421]	scaRNA	yes	0.0319451	0.520968	0.04118	1.86656		0
ENSMUSG00000048251	Bcl11b	58208	B cell leukemia/lymphoma 11B [Source:MGI Symbol;Acc:MGI:1929913]	protein_coding	yes	5.2792e-06	2.8493	0.941961	0.982687		0
ENSMUSG00000064530	Gm23613	115489213	predicted gene, 23613 [Source:MGI Symbol;Acc:MGI:5453390]	snoRNA	yes	0.573947	1.21266	0.990244	1.00434		0
ENSMUSG00000000555	Itga5	16402	integrin alpha 5 (fibronectin receptor alpha) [Source:MGI Symbol;Acc:MGI:96604]	protein_coding	yes	1.20216e-06	0.261801	0.0766107	0.712199		0
ENSMUSG00000017453	Pipox	19193	pipecolic acid oxidase [Source:MGI Symbol;Acc:MGI:1197006]	protein_coding	yes	0.000486611	0.511401	0.0237411	0.396687		0
ENSMUSG00000050108	Bpifc	270757	BPI fold containing family C [Source:MGI Symbol;Acc:MGI:3026884]	protein_coding	yes	0.00024028	2.30233	0.141308	0.558273		0
ENSMUSG00000028128	F3	14066	coagulation factor III [Source:MGI Symbol;Acc:MGI:88381]	protein_coding	yes	0.000576879	0.356437	0.454989	1.2022		0
ENSMUSG00000047230	Cldn2	12738	claudin 2 [Source:MGI Symbol;Acc:MGI:1276110]	protein_coding	yes	0.264503	1.26076	0.164511	1.66069		0
ENSMUSG00002075244	ENSMUSG00002075244		-	miRNA	yes	0.900472	0.966347	0.129807	1.7113		0
ENSMUSG00000068893	Sprr2a2	100303744	small proline-rich protein 2A2 [Source:MGI Symbol;Acc:MGI:3845026]	protein_coding	yes	0.0375281	2.20032	0.360765	0.896571		0
ENSMUSG00000003476	Crhr2	12922	corticotropin releasing hormone receptor 2 [Source:MGI Symbol;Acc:MGI:894312]	protein_coding	yes	0.000370132	0.336095	0.331258	1.29752		0
ENSMUSG00000042092	Lce1c	73719	late cornified envelope 1C [Source:MGI Symbol;Acc:MGI:1920969]	protein_coding	yes	0.00286942	1.89391	0.567741	1.28997		0
ENSMUSG00000065220	Gm25794	115487565	predicted gene, 25794 [Source:MGI Symbol;Acc:MGI:5455571]	snRNA	yes	0.0777213	1.828	0.436343	0.810083		0
ENSMUSG00000022102	Dok2	13449	docking protein 2 [Source:MGI Symbol;Acc:MGI:1332623]	protein_coding	yes	0.175378	0.701338	0.0126288	0.420857		0
ENSMUSG00000040146	Rgl3	71746	ral guanine nucleotide dissociation stimulator-like 3 [Source:MGI Symbol;Acc:MGI:1918996]	protein_coding	yes	2.34938e-08	0.325256	0.0673041	1.46301		0
ENSMUSG00000051041	Olfml1	244198	olfactomedin-like 1 [Source:MGI Symbol;Acc:MGI:2679264]	protein_coding	yes	0.00668056	0.470812	0.481781	0.794425		0
ENSMUSG00000042686	Jph1	57339	junctophilin 1 [Source:MGI Symbol;Acc:MGI:1891495]	protein_coding	yes	0.0202051	0.482907	0.216786	0.655574		0
ENSMUSG00000062400	Krtap6-5	68484	keratin associated protein 6-5 [Source:MGI Symbol;Acc:MGI:1915734]	protein_coding	yes	0.608061	1.01621	0.0442228	0.386329		0
ENSMUSG00000029055	Plch2	269615	phospholipase C, eta 2 [Source:MGI Symbol;Acc:MGI:2443078]	protein_coding	yes	0.0132394	0.573701	0.00114934	3.10874		0
ENSMUSG00000113407	Gm47437		predicted gene, 47437 [Source:MGI Symbol;Acc:MGI:6096389]	processed_pseudogene	yes	0.0200176	0.493262	0.222136	1.54301		0
ENSMUSG00000009580	Odam	69592	odontogenic, ameloblast asssociated [Source:MGI Symbol;Acc:MGI:1916842]	protein_coding	yes	0.00856698	0.490235	0.322733	0.674493		0
ENSMUSG00000058153	Sez6l	56747	seizure related 6 homolog like [Source:MGI Symbol;Acc:MGI:1935121]	protein_coding	yes	0.00167193	0.497624	1.06217e-06	3.60128		0
ENSMUSG00000040867	Begain	380785	brain-enriched guanylate kinase-associated [Source:MGI Symbol;Acc:MGI:3044626]	protein_coding	yes	0.9323	1.03464	0.413037	1.20019		0
ENSMUSG00000111394	Gm49759		predicted gene, 49759 [Source:MGI Symbol;Acc:MGI:6215263]	TEC	yes	0.112561	0.624427	0.0183368	2.24904		0
ENSMUSG00000056091	St3gal5	20454	ST3 beta-galactoside alpha-2,3-sialyltransferase 5 [Source:MGI Symbol;Acc:MGI:1339963]	protein_coding	yes	0.0552478	0.565516	0.66132	1.15518		0
ENSMUSG00000026158	Ogfrl1	70155	opioid growth factor receptor-like 1 [Source:MGI Symbol;Acc:MGI:1917405]	protein_coding	yes	0.130075	1.62662	0.147165	0.647022		0
ENSMUSG00000026764	Kif5c	16574	kinesin family member 5C [Source:MGI Symbol;Acc:MGI:1098269]	protein_coding	yes	3.8393e-06	0.309642	0.259902	0.732142		0
ENSMUSG00002076509	ENSMUSG00002076509		-	miRNA	yes	0.0214349	0.488101	0.00145079	1.99876		0
ENSMUSG00000076940	Iglv2	110612	immunoglobulin lambda variable 2 [Source:MGI Symbol;Acc:MGI:99548]	IG_V_gene	yes	0.848446	1.07959	0.137807	0.712037		0
ENSMUSG00000060703	Cd302	66205	CD302 antigen [Source:MGI Symbol;Acc:MGI:1913455]	protein_coding	yes	0.0046812	0.479712	0.000256591	0.336974		0
ENSMUSG00000042821	Snai1	20613	snail family zinc finger 1 [Source:MGI Symbol;Acc:MGI:98330]	protein_coding	yes	0.0186176	0.501211	0.000851434	0.37302		0
ENSMUSG00000092243	Gm7030	630294	predicted gene 7030 [Source:MGI Symbol;Acc:MGI:3647514]	protein_coding	yes	0.591779	0.839284	0.763136	0.921381		0
ENSMUSG00000084911	Gm16185	102636045	predicted gene 16185 [Source:MGI Symbol;Acc:MGI:3802169]	lncRNA	yes	0.000509181	0.371784	0.121376	1.62657		0
ENSMUSG00000030513	Pcsk6	18553	proprotein convertase subtilisin/kexin type 6 [Source:MGI Symbol;Acc:MGI:102897]	protein_coding	yes	0.0384508	1.89471	0.850577	1.07039		0
ENSMUSG00000013584	Aldh1a2	19378	aldehyde dehydrogenase family 1, subfamily A2 [Source:MGI Symbol;Acc:MGI:107928]	protein_coding	yes	0.0495461	1.80794	0.0448334	0.537473		0
ENSMUSG00000053977	Cd8a	12525	CD8 antigen, alpha chain [Source:MGI Symbol;Acc:MGI:88346]	protein_coding	yes	0.519901	1.24328	0.0642613	0.600758		0
ENSMUSG00000025163	Cd7	12516	CD7 antigen [Source:MGI Symbol;Acc:MGI:88344]	protein_coding	yes	0.855047	1.06218	0.206555	0.676794		0
ENSMUSG00000045667	Smtnl2	276829	smoothelin-like 2 [Source:MGI Symbol;Acc:MGI:2442764]	protein_coding	yes	0.428403	1.28772	0.93718	1.03115		0
ENSMUSG00000032243	Itga11	319480	integrin alpha 11 [Source:MGI Symbol;Acc:MGI:2442114]	protein_coding	yes	0.987474	1.00486	0.013582	0.517647		0
ENSMUSG00000039452	Snx22	382083	sorting nexin 22 [Source:MGI Symbol;Acc:MGI:2685966]	protein_coding	yes	0.167531	1.10634	0.358572	0.61748		0
ENSMUSG00000046318	Ccbe1	320924	collagen and calcium binding EGF domains 1 [Source:MGI Symbol;Acc:MGI:2445053]	protein_coding	yes	4.53439e-07	0.259463	0.679017	0.936549		0
ENSMUSG00002075656	5S_rRNA		5S ribosomal RNA [Source:RFAM;Acc:RF00001]	rRNA	yes	0.109443	1.79668	0.624313	0.879748		0
ENSMUSG00000098437	Mir195b	102465169	microRNA 195b [Source:MGI Symbol;Acc:MGI:5530873]	miRNA	yes	0.0613921	1.94584	0.67904	0.888669		0
ENSMUSG00000041695	Kcnj2	16518	potassium inwardly-rectifying channel, subfamily J, member 2 [Source:MGI Symbol;Acc:MGI:104744]	protein_coding	yes	9.6414e-07	0.323928	0.00024342	1.99754		0
ENSMUSG00000034783	Cd207	246278	CD207 antigen [Source:MGI Symbol;Acc:MGI:2180021]	protein_coding	yes	0.00207398	0.433613	0.0600474	0.533075		0
ENSMUSG00000003617	Cp	12870	ceruloplasmin [Source:MGI Symbol;Acc:MGI:88476]	protein_coding	yes	0.0003047	0.419432	0.277632	0.707373		0
ENSMUSG00000086284	Frmpd1os	78508	FERM and PDZ domain containing 1, opposite strand [Source:MGI Symbol;Acc:MGI:1925758]	lncRNA	yes	0.00219134	0.435625	0.221353	1.5705		0
ENSMUSG00000026424	Gpr37l1	171469	G protein-coupled receptor 37-like 1 [Source:MGI Symbol;Acc:MGI:1928503]	protein_coding	yes	0.000109556	0.46987	0.726306	1.16727		0
ENSMUSG00002075891	ENSMUSG00002075891		-	miRNA	yes	0.0362496	2.17246	0.863908	1.04084		0
ENSMUSG00002076246	ENSMUSG00002076246		-	miRNA	yes	0.115616	1.59157	0.0351091	2.11615		0
ENSMUSG00000042109	Csdc2	105859	cold shock domain containing C2, RNA binding [Source:MGI Symbol;Acc:MGI:2146027]	protein_coding	yes	7.71329e-05	0.325434	0.449351	1.24038		0
ENSMUSG00000027335	Adra1d	11550	adrenergic receptor, alpha 1d [Source:MGI Symbol;Acc:MGI:106673]	protein_coding	yes	3.58926e-08	0.246119	0.363461	0.847203		0
ENSMUSG00000074483	Bglap	12096	bone gamma carboxyglutamate protein [Source:MGI Symbol;Acc:MGI:88156]	protein_coding	yes	0.000566431	0.340167	0.904746	0.975774		0
ENSMUSG00000116004	Gm49539		predicted gene, 49539 [Source:MGI Symbol;Acc:MGI:6155241]	lncRNA	yes	0.0135447	2.3402	0.905656	1.0289		0
ENSMUSG00000116757	Gm4786	213781	predicted gene 4786 [Source:MGI Symbol;Acc:MGI:3644879]	processed_pseudogene	yes	0.0136367	2.12468	0.112716	0.601447		0
ENSMUSG00002076173	ENSMUSG00002076173		-	miRNA	yes	0.433271	1.31207	0.924533	0.97052		0
ENSMUSG00000092713	Gm22858	115488835	predicted gene, 22858 [Source:MGI Symbol;Acc:MGI:5452635]	snoRNA	yes	0.0940155	0.583207	0.0583295	1.84975		0
ENSMUSG00000024053	Emilin2	246707	elastin microfibril interfacer 2 [Source:MGI Symbol;Acc:MGI:2389136]	protein_coding	yes	0.0949015	0.65185	0.00863909	0.383163		0
ENSMUSG00000110594	Gm33103	102635877	predicted gene, 33103 [Source:MGI Symbol;Acc:MGI:5592262]	lncRNA	yes	0.37614	0.723525	0.183512	0.67712		0
ENSMUSG00000120800	ENSMUSG00000120800		-	lncRNA	yes	0.262814	1.3148	0.242059	1.64281		0
ENSMUSG00000017493	Igfbp4	16010	insulin-like growth factor binding protein 4 [Source:MGI Symbol;Acc:MGI:96439]	protein_coding	yes	0.327478	0.739361	0.0237453	0.508088		0
ENSMUSG00000028749	Pla2g2f	26971	phospholipase A2, group IIF [Source:MGI Symbol;Acc:MGI:1349661]	protein_coding	yes	0.00172589	2.43714	0.0944228	0.600843		0
ENSMUSG00002075772	U1	107963957	U1 spliceosomal RNA [Source:RFAM;Acc:RF00003]	snRNA	yes	0.00277923	2.53634	0.687511	0.890194		0
ENSMUSG00000076526	Igkv12-98	435900	immunoglobulin kappa variable 12-98 [Source:MGI Symbol;Acc:MGI:4439560]	IG_V_gene	yes	0.726672	1.12686	0.100816	0.592689		0
ENSMUSG00000077380	Gm22661		predicted gene, 22661 [Source:MGI Symbol;Acc:MGI:5452438]	snoRNA	yes	0.0441758	0.570236	0.0650322	1.81078		0
ENSMUSG00000022057	Adamdec1	58860	ADAM-like, decysin 1 [Source:MGI Symbol;Acc:MGI:1917650]	protein_coding	yes	0.106453	0.554599	0.0791448	1.57162		0
ENSMUSG00000109010	Gm45027		predicted gene 45027 [Source:MGI Symbol;Acc:MGI:5753603]	lncRNA	yes	0.17575	1.61639	0.0619388	1.6622		0
ENSMUSG00000099238	Mir7001	102465605	microRNA 7001 [Source:MGI Symbol;Acc:MGI:5531268]	miRNA	yes	0.87499	0.948048	0.311256	1.39315		0
ENSMUSG00000092827	Mir3091	100526556	microRNA 3091 [Source:MGI Symbol;Acc:MGI:4834305]	miRNA	yes	0.10763	1.63024	0.646029	0.844561		0
ENSMUSG00000024245	Tmem178	68027	transmembrane protein 178 [Source:MGI Symbol;Acc:MGI:1915277]	protein_coding	yes	0.000256679	2.72085	0.340108	0.821215		0
ENSMUSG00000031765	Mt1	17748	metallothionein 1 [Source:MGI Symbol;Acc:MGI:97171]	protein_coding	yes	0.0357417	1.81428	0.0358882	2.06265		0
ENSMUSG00000057286	St6galnac2	20446	ST6 (alpha-N-acetyl-neuraminyl-2,3-beta-galactosyl-1,3)-N-acetylgalactosaminide alpha-2,6-sialyltransferase 2 [Source:MGI Symbol;Acc:MGI:107553]	protein_coding	yes	0.669545	0.843561	0.952798	0.986553		0
ENSMUSG00000033268	Duox1	99439	dual oxidase 1 [Source:MGI Symbol;Acc:MGI:2139422]	protein_coding	yes	8.9483e-05	2.71883	0.765828	1.1141		0
ENSMUSG00002076468	U6		U6 spliceosomal RNA [Source:RFAM;Acc:RF00026]	snRNA	yes	0.106054	1.57754	0.217342	1.59956		0
ENSMUSG00000031762	Mt2	17750	metallothionein 2 [Source:MGI Symbol;Acc:MGI:97172]	protein_coding	yes	0.361228	1.32478	0.0153862	2.1389		0
ENSMUSG00000054404	Slfn5	327978	schlafen 5 [Source:MGI Symbol;Acc:MGI:1329004]	protein_coding	yes	0.00356412	0.522969	0.00813882	0.372813		0
ENSMUSG00000034205	Loxl2	94352	lysyl oxidase-like 2 [Source:MGI Symbol;Acc:MGI:2137913]	protein_coding	yes	0.00224399	0.357252	0.768465	1.06879		0
ENSMUSG00000024659	Anxa1	16952	annexin A1 [Source:MGI Symbol;Acc:MGI:96819]	protein_coding	yes	0.000421763	1.86935	0.0043559	0.343968		0
ENSMUSG00000049313	Sorl1	20660	sortilin-related receptor, LDLR class A repeats-containing [Source:MGI Symbol;Acc:MGI:1202296]	protein_coding	yes	6.0178e-06	0.301783	0.18158	1.445		0
ENSMUSG00000022440	C1qtnf6	72709	C1q and tumor necrosis factor related protein 6 [Source:MGI Symbol;Acc:MGI:1919959]	protein_coding	yes	3.89777e-05	0.306002	0.200438	1.36526		0
ENSMUSG00000089128	Gm26406	115486106	predicted gene, 26406 [Source:MGI Symbol;Acc:MGI:5456183]	snoRNA	yes	0.0780703	1.85567	0.493649	1.20754		0
ENSMUSG00000026227	2810459M11Rik	72792	RIKEN cDNA 2810459M11 gene [Source:MGI Symbol;Acc:MGI:1920042]	protein_coding	yes	0.000108338	2.10151	0.00261061	2.75179		0
ENSMUSG00000022367	Has2	15117	hyaluronan synthase 2 [Source:MGI Symbol;Acc:MGI:107821]	protein_coding	yes	0.0171367	0.485613	0.00293726	2.27469		0
ENSMUSG00000036144	Meox2	17286	mesenchyme homeobox 2 [Source:MGI Symbol;Acc:MGI:103219]	protein_coding	yes	0.0077008	0.494631	0.00501668	0.390226		0
ENSMUSG00000115759	Gm18787	100417726	predicted gene, 18787 [Source:MGI Symbol;Acc:MGI:5010972]	transcribed_processed_pseudogene	yes	0.0269428	0.577037	0.0555749	0.464037		0
ENSMUSG00000060429	Sntb1	20649	syntrophin, basic 1 [Source:MGI Symbol;Acc:MGI:101781]	protein_coding	yes	0.000345582	0.365891	0.0318263	1.86366		0
ENSMUSG00000096146	Kcnj11	16514	potassium inwardly rectifying channel, subfamily J, member 11 [Source:MGI Symbol;Acc:MGI:107501]	protein_coding	yes	0.000474952	0.385651	0.109146	0.62823		0
ENSMUSG00000020427	Igfbp3	16009	insulin-like growth factor binding protein 3 [Source:MGI Symbol;Acc:MGI:96438]	protein_coding	yes	0.00127594	0.3971	0.637274	1.1609		0
ENSMUSG00000098259	Gm27616		predicted gene, 27616 [Source:MGI Symbol;Acc:MGI:5530998]	miRNA	yes	0.460148	1.29534	0.168787	1.5451		0
ENSMUSG00000047878	A4galt	239559	alpha 1,4-galactosyltransferase [Source:MGI Symbol;Acc:MGI:3512453]	protein_coding	yes	0.237186	1.32912	0.000195957	0.33904		0
ENSMUSG00000059956	Serpinb12	71869	serine (or cysteine) peptidase inhibitor, clade B (ovalbumin), member 12 [Source:MGI Symbol;Acc:MGI:1919119]	protein_coding	yes	0.536666	1.03975	0.297412	0.572456		0
ENSMUSG00000052629	Gm9885	791275	predicted gene 9885 [Source:MGI Symbol;Acc:MGI:3641726]	lncRNA	yes	3.55719e-06	0.380116	0.000229716	2.96687		0
ENSMUSG00000050621	Rps27rt	100043813	ribosomal protein S27, retrogene [Source:MGI Symbol;Acc:MGI:3704345]	protein_coding	yes	0.322203	1.41711	0.592805	1.18653		0
ENSMUSG00000039376	Synpo2l	68760	synaptopodin 2-like [Source:MGI Symbol;Acc:MGI:1916010]	protein_coding	yes	0.0450859	0.537854	0.14015	0.603211		0
ENSMUSG00000100131	Gm28439		predicted gene 28439 [Source:MGI Symbol;Acc:MGI:5579145]	unprocessed_pseudogene	yes	0.0448168	0.475078	0.0235561	0.647086		0
ENSMUSG00000058818	Pirb	18733	paired Ig-like receptor B [Source:MGI Symbol;Acc:MGI:894311]	protein_coding	yes	0.564457	0.890648	0.00351882	0.314376		0
ENSMUSG00000098098	Bvht	545261	braveheart long non-coding RNA [Source:MGI Symbol;Acc:MGI:5434104]	lncRNA	yes	0.000116327	0.432067	9.35696e-05	3.05437		0
ENSMUSG00000042477	Tfap2e	332937	transcription factor AP-2, epsilon [Source:MGI Symbol;Acc:MGI:2679630]	protein_coding	yes	0.00176478	2.73234	0.710429	1.05073		0
ENSMUSG00000021759	Plpp1	19012	phospholipid phosphatase 1 [Source:MGI Symbol;Acc:MGI:108412]	protein_coding	yes	5.32852e-05	0.341618	0.00372013	1.80843		0
ENSMUSG00000038567	Cyp24a1	13081	cytochrome P450, family 24, subfamily a, polypeptide 1 [Source:MGI Symbol;Acc:MGI:88593]	protein_coding	yes	0.208223	1.19016	0.00214131	2.73508		0
ENSMUSG00000114608	Gm36161	102639975	predicted gene, 36161 [Source:MGI Symbol;Acc:MGI:5595320]	lncRNA	yes	0.396452	0.838683	0.00782115	0.338244		0
ENSMUSG00000071471	Krtap26-1	69533	keratin associated protein 26-1 [Source:MGI Symbol;Acc:MGI:1916783]	protein_coding	yes	0.368846	1.00666	0.133222	0.473321		0
ENSMUSG00000001986	Gria3	53623	glutamate receptor, ionotropic, AMPA3 (alpha 3) [Source:MGI Symbol;Acc:MGI:95810]	protein_coding	yes	2.24721e-06	0.28428	0.0381145	1.54028		0
ENSMUSG00000065045	Gm24046		predicted gene, 24046 [Source:MGI Symbol;Acc:MGI:5453823]	snRNA	yes	0.000989485	2.8067	0.584548	1.14912		0
ENSMUSG00000031530	Dusp4	319520	dual specificity phosphatase 4 [Source:MGI Symbol;Acc:MGI:2442191]	protein_coding	yes	0.271356	0.737486	0.581572	0.811941		0
ENSMUSG00000001403	Ube2c	68612	ubiquitin-conjugating enzyme E2C [Source:MGI Symbol;Acc:MGI:1915862]	protein_coding	yes	8.75916e-06	3.62904	0.759304	0.941181		0
ENSMUSG00000028076	Cd1d1	12479	CD1d1 antigen [Source:MGI Symbol;Acc:MGI:107674]	protein_coding	yes	0.10389	0.564359	0.62794	0.871957	-1	0
ENSMUSG00000057913	Gm10032	791407	predicted gene 10032 [Source:MGI Symbol;Acc:MGI:3642901]	lncRNA	yes	0.026332	0.836898	0.161806	1.75063		0
ENSMUSG00000098327	Mir7087	102465659	microRNA 7087 [Source:MGI Symbol;Acc:MGI:5530655]	miRNA	yes	0.437376	1.29036	0.38357	1.3449		0
ENSMUSG00000084473	Gm25784	115486574	predicted gene, 25784 [Source:MGI Symbol;Acc:MGI:5455561]	snRNA	yes	0.0133131	2.18203	0.479899	1.25674		0
ENSMUSG00000022382	Wnt7b	22422	wingless-type MMTV integration site family, member 7B [Source:MGI Symbol;Acc:MGI:98962]	protein_coding	yes	0.000792577	0.424716	0.0120353	0.448026		0
ENSMUSG00000027186	Elf5	13711	E74-like factor 5 [Source:MGI Symbol;Acc:MGI:1335079]	protein_coding	yes	0.00209743	2.40668	0.291818	1.349		0
ENSMUSG00000034226	Rhov	228543	ras homolog family member V [Source:MGI Symbol;Acc:MGI:2444227]	protein_coding	yes	0.451312	1.14897	0.110046	1.93094		0
ENSMUSG00000039481	Nrtn	18188	neurturin [Source:MGI Symbol;Acc:MGI:108417]	protein_coding	yes	0.0347179	1.92733	0.00391588	2.29376		0
ENSMUSG00000068889	Lce1e	68694	late cornified envelope 1E [Source:MGI Symbol;Acc:MGI:1915944]	protein_coding	yes	0.00408485	1.90279	0.105851	0.508345		0
ENSMUSG00000021356	Irf4	16364	interferon regulatory factor 4 [Source:MGI Symbol;Acc:MGI:1096873]	protein_coding	yes	0.476436	1.19333	0.0353222	0.582955		0
ENSMUSG00000064441	Snord37	100217454	small nucleolar RNA, C/D box 37 [Source:MGI Symbol;Acc:MGI:3819530]	snoRNA	yes	0.129895	0.614986	0.930205	0.969804		0
ENSMUSG00000024677	Ms4a6b	69774	membrane-spanning 4-domains, subfamily A, member 6B [Source:MGI Symbol;Acc:MGI:1917024]	protein_coding	yes	0.554405	0.849321	0.00232955	0.351214		0
ENSMUSG00000008193	Spib	272382	Spi-B transcription factor (Spi-1/PU.1 related) [Source:MGI Symbol;Acc:MGI:892986]	protein_coding	yes	0.395573	1.33495	0.0175171	0.496483		0
ENSMUSG00000019368	Sec14l4	103655	SEC14-like lipid binding 4 [Source:MGI Symbol;Acc:MGI:2144095]	protein_coding	yes	2.10738e-05	0.349242	0.25499	1.46471		0
ENSMUSG00000043924	Ncmap	230822	noncompact myelin associated protein [Source:MGI Symbol;Acc:MGI:2444888]	protein_coding	yes	0.00241131	0.67652	0.0877637	0.4545		0
ENSMUSG00000119482	Gm24722	115488863	predicted gene, 24722 [Source:MGI Symbol;Acc:MGI:5454499]	snRNA	yes	1.71869e-05	2.65739	0.825496	0.922881		0
ENSMUSG00000112907	Gm47015		predicted gene, 47015 [Source:MGI Symbol;Acc:MGI:6095697]	lncRNA	yes	0.00273819	0.405255	0.171495	0.663854		0
ENSMUSG00000022032	Scara5	71145	scavenger receptor class A, member 5 [Source:MGI Symbol;Acc:MGI:1918395]	protein_coding	yes	4.53615e-05	0.288221	0.185346	1.25618		0
ENSMUSG00000044649	Krtap4-2	68673	keratin associated protein 4-2 [Source:MGI Symbol;Acc:MGI:1915923]	protein_coding	yes	0.114719	1.07474	0.0595396	0.408798		0
ENSMUSG00000118827	Gm22583	115490221	predicted gene, 22583 [Source:MGI Symbol;Acc:MGI:5452360]	snRNA	yes	0.0202723	2.10898	0.694145	0.881805		0
ENSMUSG00000030022	Adamts9	101401	a disintegrin-like and metallopeptidase (reprolysin type) with thrombospondin type 1 motif, 9 [Source:MGI Symbol;Acc:MGI:1916320]	protein_coding	yes	0.536288	0.847458	3.78604e-06	3.4351		0
ENSMUSG00000002985	Apoe	11816	apolipoprotein E [Source:MGI Symbol;Acc:MGI:88057]	protein_coding	yes	9.96243e-05	0.328557	0.633676	0.874661		0
ENSMUSG00000070167	Snora57		small nucleolar RNA, H/ACA box 57 [Source:MGI Symbol;Acc:MGI:5455599]	snoRNA	yes	0.000234322	2.68957	0.0512428	0.547748		0
ENSMUSG00000119317	Gm25596	115487571	predicted gene, 25596 [Source:MGI Symbol;Acc:MGI:5455373]	snRNA	yes	0.261203	0.709661	0.04611	2.01297		0
ENSMUSG00000044927	H1f10	243529	H1.10 linker histone [Source:MGI Symbol;Acc:MGI:2685307]	protein_coding	yes	0.218396	1.53365	0.921693	1.03134		0
ENSMUSG00000056457	Prl2c3	18812	prolactin family 2, subfamily c, member 3 [Source:MGI Symbol;Acc:MGI:1341833]	protein_coding	yes	0.475172	1.09899	0.138591	0.486473		0
ENSMUSG00000039903	Eva1c	70967	eva-1 homolog C (C. elegans) [Source:MGI Symbol;Acc:MGI:1918217]	protein_coding	yes	0.00239788	2.51323	0.0037484	1.92312		0
ENSMUSG00000037161	Mgarp	67749	mitochondria localized glutamic acid rich protein [Source:MGI Symbol;Acc:MGI:1914999]	protein_coding	yes	0.0209615	2.03688	0.0293438	1.945		0
ENSMUSG00000065727	Gm26164	115487020	predicted gene, 26164 [Source:MGI Symbol;Acc:MGI:5455941]	snRNA	yes	0.327636	1.35107	0.778901	0.900694		0
ENSMUSG00000002012	Pnck	93843	pregnancy upregulated non-ubiquitously expressed CaM kinase [Source:MGI Symbol;Acc:MGI:1347357]	protein_coding	yes	0.0174454	0.510224	0.0427969	1.83389		0
ENSMUSG00000022893	Adamts1	11504	a disintegrin-like and metallopeptidase (reprolysin type) with thrombospondin type 1 motif, 1 [Source:MGI Symbol;Acc:MGI:109249]	protein_coding	yes	0.00459226	0.490173	0.0204291	0.451124		0
ENSMUSG00000034845	Plvap	84094	plasmalemma vesicle associated protein [Source:MGI Symbol;Acc:MGI:1890497]	protein_coding	yes	0.000897771	0.373401	0.555953	0.843604	-1	0
ENSMUSG00000107962	Gm43980		predicted gene, 43980 [Source:MGI Symbol;Acc:MGI:5690372]	TEC	yes	0.0897442	0.595223	0.260975	1.49821		0
ENSMUSG00000034324	Tmem132c	208213	transmembrane protein 132C [Source:MGI Symbol;Acc:MGI:2443061]	protein_coding	yes	0.0633679	1.1848	1.43976e-05	3.38933		0
ENSMUSG00000023039	Krt7	110310	keratin 7 [Source:MGI Symbol;Acc:MGI:96704]	protein_coding	yes	0.339622	1.29769	0.691606	0.853834	1	0
ENSMUSG00000046623	Gjb4	14621	gap junction protein, beta 4 [Source:MGI Symbol;Acc:MGI:95722]	protein_coding	yes	0.00490234	1.85806	0.945364	1.03022		0
ENSMUSG00000021477	Ctsl	13039	cathepsin L [Source:MGI Symbol;Acc:MGI:88564]	protein_coding	yes	0.95112	1.01258	0.243123	0.585048		0
ENSMUSG00000088840	Gm26358	115486233	predicted gene, 26358 [Source:MGI Symbol;Acc:MGI:5456135]	snoRNA	yes	0.00237604	2.28635	0.969089	0.986156		0
ENSMUSG00000102918	Pcdhgc3	93706	protocadherin gamma subfamily C, 3 [Source:MGI Symbol;Acc:MGI:1935201]	protein_coding	yes	3.00711e-06	0.294825	0.14979	1.41601		0
ENSMUSG00000062328	Rpl17	319195	ribosomal protein L17 [Source:MGI Symbol;Acc:MGI:2448270]	protein_coding	yes	0.0332167	2.00379	0.610999	0.855409		0
ENSMUSG00000075014	Gm10800		predicted gene 10800 [Source:MGI Symbol;Acc:MGI:3641657]	protein_coding	yes	0.0946079	1.80175	0.997984	1.00065		0
ENSMUSG00000094806	Cyp2d10	13101	cytochrome P450, family 2, subfamily d, polypeptide 10 [Source:MGI Symbol;Acc:MGI:88602]	protein_coding	yes	0.977403	1.00577	0.559228	0.761431		0
ENSMUSG00000094410	Zbed6	667118	zinc finger, BED type containing 6 [Source:NCBI gene (formerly Entrezgene);Acc:667118]	protein_coding	yes	0.0141902	0.48746	0.314458	1.40801		0
ENSMUSG00000077637	Gm22771		predicted gene, 22771 [Source:MGI Symbol;Acc:MGI:5452548]	snoRNA	yes	0.169693	0.661867	0.0863811	1.83676		0
ENSMUSG00000089728	Clec2f	435921	C-type lectin domain family 2, member f [Source:MGI Symbol;Acc:MGI:3522133]	protein_coding	yes	0.820636	1.02908	0.72256	0.890991		0
ENSMUSG00000030707	Coro1a	12721	coronin, actin binding protein 1A [Source:MGI Symbol;Acc:MGI:1345961]	protein_coding	yes	0.949406	1.01989	0.000919434	0.373291		0
ENSMUSG00000027416	Otor	57329	otoraplin [Source:MGI Symbol;Acc:MGI:1888678]	protein_coding	yes	0.225549	0.646403	0.128767	0.90734		0
ENSMUSG00000042116	Vwa1	246228	von Willebrand factor A domain containing 1 [Source:MGI Symbol;Acc:MGI:2179729]	protein_coding	yes	0.00653845	0.542853	5.53106e-05	3.36416		0
ENSMUSG00000028444	Cntfr	12804	ciliary neurotrophic factor receptor [Source:MGI Symbol;Acc:MGI:99605]	protein_coding	yes	0.031365	0.709001	0.868843	0.93103		0
ENSMUSG00000113964	Gm48667		predicted gene, 48667 [Source:MGI Symbol;Acc:MGI:6098285]	processed_pseudogene	yes	0.666333	0.848668	0.547647	0.858662		0
ENSMUSG00000055691	Gja6	414089	gap junction protein, alpha 6 [Source:MGI Symbol;Acc:MGI:95717]	protein_coding	yes	0.108574	0.524901	0.477772	1.04281		0
ENSMUSG00000021259	Cyp46a1	13116	cytochrome P450, family 46, subfamily a, polypeptide 1 [Source:MGI Symbol;Acc:MGI:1341877]	protein_coding	yes	0.00370673	0.727388	9.16464e-06	4.00261		0
ENSMUSG00000098672	Mir6911	102466207	microRNA 6911 [Source:MGI Symbol;Acc:MGI:5531204]	miRNA	yes	0.115383	0.59543	0.107182	0.61838		0
ENSMUSG00000061462	Obscn	380698	obscurin, cytoskeletal calmodulin and titin-interacting RhoGEF [Source:MGI Symbol;Acc:MGI:2681862]	protein_coding	yes	0.0328923	0.483129	0.204916	0.726249		0
ENSMUSG00000042961	Egflam	268780	EGF-like, fibronectin type III and laminin G domains [Source:MGI Symbol;Acc:MGI:2146149]	protein_coding	yes	0.286876	0.669824	0.529704	1.14079		0
ENSMUSG00000064109	Hcst	23900	hematopoietic cell signal transducer [Source:MGI Symbol;Acc:MGI:1344360]	protein_coding	yes	0.4401	1.24416	0.0309649	0.467762		0
ENSMUSG00000109680	Gm32098	102634544	predicted gene, 32098 [Source:MGI Symbol;Acc:MGI:5591257]	lncRNA	yes	0.00104865	2.71715	0.351187	0.817536		0
ENSMUSG00000036103	Colec12	140792	collectin sub-family member 12 [Source:MGI Symbol;Acc:MGI:2152907]	protein_coding	yes	0.249685	0.729433	0.00212485	0.35744		0
ENSMUSG00000022512	Cldn1	12737	claudin 1 [Source:MGI Symbol;Acc:MGI:1276109]	protein_coding	yes	0.0120844	1.99883	0.541216	1.2565		0
ENSMUSG00002074994	ENSMUSG00002074994		-	miRNA	yes	0.91677	1.02714	0.443503	0.727885		0
ENSMUSG00000045502	Hcar2	80885	hydroxycarboxylic acid receptor 2 [Source:MGI Symbol;Acc:MGI:1933383]	protein_coding	yes	0.485147	0.833709	0.511206	0.754267		0
ENSMUSG00000026825	Dnm1	13429	dynamin 1 [Source:MGI Symbol;Acc:MGI:107384]	protein_coding	yes	0.0196475	0.490375	0.012446	0.480651		0
ENSMUSG00000037577	Ephx3	71932	epoxide hydrolase 3 [Source:MGI Symbol;Acc:MGI:1919182]	protein_coding	yes	0.092185	1.65658	0.0853713	0.593358		0
ENSMUSG00000007682	Dio2	13371	deiodinase, iodothyronine, type II [Source:MGI Symbol;Acc:MGI:1338833]	protein_coding	yes	0.00393588	0.478836	0.002285	0.381667		0
ENSMUSG00000001025	S100a6	20200	S100 calcium binding protein A6 (calcyclin) [Source:MGI Symbol;Acc:MGI:1339467]	protein_coding	yes	0.245221	0.803881	0.003415	0.321959		0
ENSMUSG00000017400	Stac2	217154	SH3 and cysteine rich domain 2 [Source:MGI Symbol;Acc:MGI:2144518]	protein_coding	yes	0.301349	0.831152	0.318498	0.62006		0
ENSMUSG00000026478	Lamc1	226519	laminin, gamma 1 [Source:MGI Symbol;Acc:MGI:99914]	protein_coding	yes	0.000313006	0.339934	0.352164	1.2325		0
ENSMUSG00000020911	Krt19	16669	keratin 19 [Source:MGI Symbol;Acc:MGI:96693]	protein_coding	yes	0.0884024	0.691385	0.244656	1.63991		0
ENSMUSG00000042190	Cmklr1	14747	chemokine-like receptor 1 [Source:MGI Symbol;Acc:MGI:109603]	protein_coding	yes	6.41587e-05	0.325667	0.00380618	0.522866		0
ENSMUSG00000000982	Ccl3	20302	chemokine (C-C motif) ligand 3 [Source:MGI Symbol;Acc:MGI:98260]	protein_coding	yes	0.803393	1.05825	0.0285114	0.403846		0
ENSMUSG00000053675	Tgm5	74176	transglutaminase 5 [Source:MGI Symbol;Acc:MGI:1921426]	protein_coding	yes	3.30986e-05	2.61339	0.251042	0.666446		0
ENSMUSG00002076903	ENSMUSG00002076903		-	miRNA	yes	0.603848	0.833374	0.723842	0.894567		0
ENSMUSG00000118521	Gm52948		predicted gene, 52948 [Source:MGI Symbol;Acc:MGI:6388827]	processed_pseudogene	yes	0.00286611	0.434245	0.103396	1.7029		0
ENSMUSG00000048450	Msx1	17701	msh homeobox 1 [Source:MGI Symbol;Acc:MGI:97168]	protein_coding	yes	1.95867e-05	0.317189	0.24313	0.735636		0
ENSMUSG00000031137	Fgf13	14168	fibroblast growth factor 13 [Source:MGI Symbol;Acc:MGI:109178]	protein_coding	yes	0.000134323	0.328293	0.557326	0.860477		0
ENSMUSG00000024675	Ms4a4c	64380	membrane-spanning 4-domains, subfamily A, member 4C [Source:MGI Symbol;Acc:MGI:1927656]	protein_coding	yes	0.430359	0.859267	0.00826247	0.34883		0
ENSMUSG00000004633	Chn2	69993	chimerin 2 [Source:MGI Symbol;Acc:MGI:1917243]	protein_coding	yes	0.0367029	0.762187	0.146455	0.490368		0
ENSMUSG00000027221	Chst1	76969	carbohydrate sulfotransferase 1 [Source:MGI Symbol;Acc:MGI:1924219]	protein_coding	yes	0.000823296	0.376183	0.396186	0.778174	-1	0
ENSMUSG00000027217	Tspan18	241556	tetraspanin 18 [Source:MGI Symbol;Acc:MGI:1917186]	protein_coding	yes	0.435445	0.776087	0.000373568	2.54854		0
ENSMUSG00000025496	Drd4	13491	dopamine receptor D4 [Source:MGI Symbol;Acc:MGI:94926]	protein_coding	yes	0.439072	1.35984	0.00547454	1.55597		0
ENSMUSG00000041287	Sox15	20670	SRY (sex determining region Y)-box 15 [Source:MGI Symbol;Acc:MGI:98363]	protein_coding	yes	0.000541641	2.60041	0.309506	1.32373		0
ENSMUSG00000121062	ENSMUSG00000121062		-	lncRNA	yes	0.0539828	2.02754	0.797533	1.05578		0
ENSMUSG00000038253	Hoxa5	15402	homeobox A5 [Source:MGI Symbol;Acc:MGI:96177]	protein_coding	yes	0.159809	0.822495	0.0697982	0.423338		0
ENSMUSG00000115149	9330188P03Rik	380930	RIKEN cDNA 9330188P03 gene [Source:MGI Symbol;Acc:MGI:2686435]	lncRNA	yes	0.0122776	0.533784	0.0997151	0.528636		0
ENSMUSG00000080951	Gm12208		predicted gene 12208 [Source:MGI Symbol;Acc:MGI:3650469]	processed_pseudogene	yes	0.352683	0.753688	0.267189	1.50711		0
ENSMUSG00000032085	Tagln	21345	transgelin [Source:MGI Symbol;Acc:MGI:106012]	protein_coding	yes	6.62876e-05	0.360144	0.674097	1.14858		0
ENSMUSG00000116095	Gm49549		predicted gene, 49549 [Source:MGI Symbol;Acc:MGI:6155257]	processed_pseudogene	yes	0.0821333	1.80832	0.356965	0.765738		0
ENSMUSG00000065715	Snord7	100302731	small nucleolar RNA, C/D box 7 [Source:MGI Symbol;Acc:MGI:3819552]	snoRNA	yes	0.00724333	1.97786	0.18703	1.6588		0
ENSMUSG00000008734	Gprc5b	64297	G protein-coupled receptor, family C, group 5, member B [Source:MGI Symbol;Acc:MGI:1927596]	protein_coding	yes	0.0045151	0.514555	0.000691925	2.91235		0
ENSMUSG00000035165	Kcne3	57442	potassium voltage-gated channel, Isk-related subfamily, gene 3 [Source:MGI Symbol;Acc:MGI:1891124]	protein_coding	yes	0.150547	0.708033	0.538132	1.23746		0
ENSMUSG00000031725	Ces1f	234564	carboxylesterase 1F [Source:MGI Symbol;Acc:MGI:2142687]	protein_coding	yes	0.044189	0.554814	0.110714	0.579651		0
ENSMUSG00000106445	Gm21190	100861755	predicted gene, 21190 [Source:MGI Symbol;Acc:MGI:5434545]	protein_coding	yes	0.00162849	0.557006	0.00285213	2.8535		0
ENSMUSG00000038599	Capn8	170725	calpain 8 [Source:MGI Symbol;Acc:MGI:2181366]	protein_coding	yes	5.72316e-07	0.307132	0.355809	1.31012		0
[truncated: 40,605 more rows]
